# Supplementary material for: BET inhibitors reduce tumor growth in preclinical models of gastrointestinal gene signature–positive castration-resistant prostate cancer
Source: J Clin Invest. 2025 Jun 24;135(16):e180378. doi: 10.1172/JCI180378 (PMC12352905; doi:10.1172/JCI180378)
Supplement: Supplemental table 1 [file jci-135-180378-s031.xlsx]

## Sheet: S1A Enzalutamide Non-responders
Table S1A. Top GSEA gene sets enriched in enzalutamide non-responders from Alumkal et. al. PNAS 2020 (with Fig 1C and Fig S1E)
Gene Set	NES	FDR q-val	GI	Metastasis	Immune
ANASTASSIOU_MULTICANCER_INVASIVENESS_SIGNATURE	3.75136	0		0
NABA_CORE_MATRISOME	3.55462	0		0
KRASNOSELSKAYA_ILF3_TARGETS_UP	3.4899	0			0
NAKAYAMA_SOFT_TISSUE_TUMORS_PCA1_UP	3.46707	0
GOMF_EXTRACELLULAR_MATRIX_STRUCTURAL_CONSTITUENT	3.46584	0		0
GOMF_ANTIGEN_BINDING	3.36709	0			0
HALLMARK_EPITHELIAL_MESENCHYMAL_TRANSITION	3.36275	0		0
FARMER_BREAST_CANCER_CLUSTER_4	3.33811	0
REACTOME_ECM_PROTEOGLYCANS	3.22183	0		0
ZHANG_INTERFERON_RESPONSE	3.18796	0			0
SERVITJA_ISLET_HNF1A_TARGETS_UP	3.17944	0	0
GOCC_IMMUNOGLOBULIN_COMPLEX	3.13879	0			0
KIM_GLIS2_TARGETS_UP	3.09396	0
GOMF_IMMUNOGLOBULIN_RECEPTOR_BINDING	3.08015	0			0
GOBP_REGULATION_OF_COMPLEMENT_ACTIVATION	3.02849	0			0
GOCC_IMMUNOGLOBULIN_COMPLEX_CIRCULATING	3.01736	0			0
GOMF_EXTRACELLULAR_MATRIX_STRUCTURAL_CONSTITUENT_CONFERRING_TENSILE_STRENGTH	3.01698	0		0
HECKER_IFNB1_TARGETS	3.01073	0			0
PCA-GI SIGNATURE	3.00427	0	0
NABA_ECM_GLYCOPROTEINS	2.9861	0		0
TURASHVILI_BREAST_LOBULAR_CARCINOMA_VS_DUCTAL_NORMAL_UP	2.9728	0
GOBP_COMPLEMENT_ACTIVATION	2.9139	0			0
REACTOME_SCAVENGING_OF_HEME_FROM_PLASMA	2.90596	0
FARMER_BREAST_CANCER_CLUSTER_1	2.88112	0
REACTOME_CD22_MEDIATED_BCR_REGULATION	2.88029	0
XIE_ST_HSC_S1PR3_OE_UP	2.83711	0
REACTOME_FCGR_ACTIVATION	2.82906	0
BOQUEST_STEM_CELL_UP	2.82301	0
GOCC_COLLAGEN_TRIMER	2.81627	0		0
WP_MIRNA_TARGETS_IN_ECM_AND_MEMBRANE_RECEPTORS	2.81391	0		0
NABA_COLLAGENS	2.80207	0		0
TSAI_RESPONSE_TO_RADIATION_THERAPY	2.80016	0
GOBP_COLLAGEN_FIBRIL_ORGANIZATION	2.7884	0		0
VECCHI_GASTRIC_CANCER_ADVANCED_VS_EARLY_UP	2.77677	0
TURASHVILI_BREAST_LOBULAR_CARCINOMA_VS_LOBULAR_NORMAL_DN	2.7626	0
CLASPER_LYMPHATIC_VESSELS_DURING_METASTASIS_DN	2.76098	0
PID_SYNDECAN_1_PATHWAY	2.75757	0
REACTOME_CREATION_OF_C4_AND_C2_ACTIVATORS	2.7557	0
MOSERLE_IFNA_RESPONSE	2.75472	0
REACTOME_COLLAGEN_CHAIN_TRIMERIZATION	2.74512	7.11e-05		7.11e-05
REACTOME_BINDING_AND_UPTAKE_OF_LIGANDS_BY_SCAVENGER_RECEPTORS	2.73347	6.94e-05
PLASARI_NFIC_TARGETS_BASAL_DN	2.72253	6.77e-05
SPINK1 GENE SIGNATURE_TOP500_ANY TWO	2.70277	0.00013	0.00013
BOWIE_RESPONSE_TO_TAMOXIFEN	2.69903	0.000127
HALLMARK_INTERFERON_ALPHA_RESPONSE	2.69465	0.000185		0.000185
REACTOME_COLLAGEN_DEGRADATION	2.68389	0.000181
GOBP_HUMORAL_IMMUNE_RESPONSE_MEDIATED_BY_CIRCULATING_IMMUNOGLOBULIN	2.67482	0.000178			0.000178
REACTOME_COMPLEMENT_CASCADE	2.67122	0.00023			0.00023
MOROSETTI_FACIOSCAPULOHUMERAL_MUSCULAR_DISTROPHY_UP	2.65871	0.000225
BOWIE_RESPONSE_TO_EXTRACELLULAR_MATRIX	2.65282	0.000221
REACTOME_INITIAL_TRIGGERING_OF_COMPLEMENT	2.62927	0.00027
REACTOME_ANTIGEN_ACTIVATES_B_CELL_RECEPTOR_BCR_LEADING_TO_GENERATION_OF_SECOND_MESSENGERS	2.6236	0.000265
SANA_TNF_SIGNALING_UP	2.61843	0.00026
GOBP_PHAGOCYTOSIS_RECOGNITION	2.57336	0.000409
GOBP_REGULATION_OF_HUMORAL_IMMUNE_RESPONSE	2.57257	0.000402
PID_INTEGRIN1_PATHWAY	2.56655	0.000394
REACTOME_INTEGRIN_CELL_SURFACE_INTERACTIONS	2.54709	0.000582
REACTOME_NCAM1_INTERACTIONS	2.52037	0.00062
MISHRA_CARCINOMA_ASSOCIATED_FIBROBLAST_UP	2.50496	0.000657
NABA_BASEMENT_MEMBRANES	2.50215	0.000646
REACTOME_INTERFERON_ALPHA_BETA_SIGNALING	2.49827	0.000636
BURTON_ADIPOGENESIS_7	2.48637	0.000766
GOCC_COMPLEX_OF_COLLAGEN_TRIMERS	2.48148	0.0008
WESTON_VEGFA_TARGETS_12HR	2.46895	0.000872
REACTOME_MET_ACTIVATES_PTK2_SIGNALING	2.45437	0.000944
PID_INTEGRIN2_PATHWAY	2.45435	0.00093
ROZANOV_MMP14_TARGETS_SUBSET	2.44532	0.001038
BROWNE_INTERFERON_RESPONSIVE_GENES	2.43969	0.001023
HOLLERN_EMT_BREAST_TUMOR_UP	2.43393	0.001087
PICCALUGA_ANGIOIMMUNOBLASTIC_LYMPHOMA_UP	2.43057	0.001111
REACTOME_IMMUNOREGULATORY_INTERACTIONS_BETWEEN_A_LYMPHOID_AND_A_NON_LYMPHOID_CELL	2.4084	0.00144
SANA_RESPONSE_TO_IFNG_UP	2.39435	0.001611
REACTOME_ELASTIC_FIBRE_FORMATION	2.37941	0.001666
MEBARKI_HCC_PROGENITOR_WNT_UP_CTNNB1_INDEPENDENT	2.36999	0.001869
SALVADOR_MARTIN_PEDIATRIC_TBD_ANTI_TNF_THERAPY_NONRESPONDER_PRE_TREATMENT_UP	2.36942	0.001844
REACTOME_MOLECULES_ASSOCIATED_WITH_ELASTIC_FIBRES	2.36091	0.001926
GOBP_INTEGRIN_ACTIVATION	2.35992	0.001901
JECHLINGER_EPITHELIAL_TO_MESENCHYMAL_TRANSITION_UP	2.34994	0.001948
REACTOME_COLLAGEN_BIOSYNTHESIS_AND_MODIFYING_ENZYMES	2.3471	0.001958
LIEN_BREAST_CARCINOMA_METAPLASTIC	2.33171	0.002216
JEON_SMAD6_TARGETS_UP	2.32159	0.002394
WONG_ENDMETRIUM_CANCER_DN	2.32019	0.002365
REACTOME_DEGRADATION_OF_THE_EXTRACELLULAR_MATRIX	2.29501	0.003002
PETROVA_PROX1_TARGETS_DN	2.29092	0.003067
BLANCO_MELO_HUMAN_PARAINFLUENZA_VIRUS_3_INFECTION_A594_CELLS_UP	2.28082	0.00326
WIELAND_UP_BY_HBV_INFECTION	2.27842	0.003286
LIU_SMARCA4_TARGETS	2.27469	0.003438
WP_TYPE_II_INTERFERON_SIGNALING_IFNG	2.27167	0.003495
REACTOME_ROLE_OF_LAT2_NTAL_LAB_ON_CALCIUM_MOBILIZATION	2.26416	0.003768
LE_NEURONAL_DIFFERENTIATION_UP	2.24955	0.004461
BOSCO_INTERFERON_INDUCED_ANTIVIRAL_MODULE	2.24908	0.004412
REACTOME_MET_PROMOTES_CELL_MOTILITY	2.24349	0.004545
GOCC_MHC_PROTEIN_COMPLEX	2.24149	0.004616
CROMER_TUMORIGENESIS_UP	2.23828	0.004829
REACTOME_ROLE_OF_PHOSPHOLIPIDS_IN_PHAGOCYTOSIS	2.2353	0.004834
REACTOME_ASSEMBLY_OF_COLLAGEN_FIBRILS_AND_OTHER_MULTIMERIC_STRUCTURES	2.23332	0.00484
CROONQUIST_STROMAL_STIMULATION_UP	2.23304	0.004818
GOBP_RESPONSE_TO_INTERFERON_ALPHA	2.2276	0.004907
EINAV_INTERFERON_SIGNATURE_IN_CANCER	2.22759	0.004857
HP_WRIST_FLEXION_CONTRACTURE	2.21833	0.00511
THUM_MIR21_TARGETS_HEART_DISEASE_UP	2.2159	0.00528
PID_INTEGRIN3_PATHWAY	2.21312	0.005307
PID_GLYPICAN_1PATHWAY	2.20391	0.005608
GOCC_BASEMENT_MEMBRANE	2.19878	0.005764
GOBP_NEGATIVE_REGULATION_OF_COAGULATION	2.19807	0.005709
GOBP_RESPONSE_TO_INTERFERON_BETA	2.19568	0.005808
GOCC_BLOOD_MICROPARTICLE	2.19143	0.005881
GOBP_NEGATIVE_REGULATION_OF_WOUND_HEALING	2.18815	0.006035
BENNETT_SYSTEMIC_LUPUS_ERYTHEMATOSUS	2.18521	0.00616
REACTOME_GAP_JUNCTION_ASSEMBLY	2.1801	0.006279
WESTON_VEGFA_TARGETS_6HR	2.1685	0.006769
ROY_WOUND_BLOOD_VESSEL_UP	2.16123	0.007177
KUROZUMI_RESPONSE_TO_ONCOCYTIC_VIRUS	2.15772	0.007212
REACTOME_NCAM_SIGNALING_FOR_NEURITE_OUT_GROWTH	2.15587	0.00727
UROSEVIC_RESPONSE_TO_IMIQUIMOD	2.14364	0.008049
MARSON_FOXP3_CORE_DIRECT_TARGETS	2.13776	0.008551
HOLLERN_SOLID_NODULAR_BREAST_TUMOR_DN	2.1343	0.008718
WP_PLATELETMEDIATED_INTERACTIONS_WITH_VASCULAR_AND_CIRCULATING_CELLS	2.10849	0.010874
KEGG_ECM_RECEPTOR_INTERACTION	2.1054	0.011132
HP_JOINT_SUBLUXATION	2.10047	0.011497
REACTOME_FCGR3A_MEDIATED_IL10_SYNTHESIS	2.09655	0.011766
GOMF_INTEGRIN_BINDING	2.09243	0.012123
KEGG_COMPLEMENT_AND_COAGULATION_CASCADES	2.08905	0.012384
BLANCO_MELO_COVID19_BRONCHIAL_EPITHELIAL_CELLS_SARS_COV_2_INFECTION_UP	2.08859	0.012306
GOBP_BONE_GROWTH	2.08501	0.012515
BAUS_TFF2_TARGETS_UP	2.07998	0.012785
WILENSKY_RESPONSE_TO_DARAPLADIB	2.07504	0.013075
KEGG_GRAFT_VERSUS_HOST_DISEASE	2.07095	0.013207
BIOCARTA_INTRINSIC_PATHWAY	2.06911	0.01332
GOBP_NEGATIVE_REGULATION_OF_INTERLEUKIN_2_PRODUCTION	2.06507	0.013558
BMI1_DN.V1_UP	2.06158	0.013829
GOMF_EXTRACELLULAR_MATRIX_BINDING	2.06051	0.013806
BOQUEST_STEM_CELL_CULTURED_VS_FRESH_DN	2.05058	0.014678
GOBP_RESPONSE_TO_PROTOZOAN	2.04761	0.014833
SASAI_RESISTANCE_TO_NEOPLASTIC_TRANSFROMATION	2.04439	0.015068
SEITZ_NEOPLASTIC_TRANSFORMATION_BY_8P_DELETION_UP	2.04378	0.014996
TURASHVILI_BREAST_DUCTAL_CARCINOMA_VS_DUCTAL_NORMAL_UP	2.03149	0.016216
GOBP_NEGATIVE_REGULATION_OF_VIRAL_GENOME_REPLICATION	2.03143	0.016098
FRIDMAN_IMMORTALIZATION_DN	2.02786	0.016459
GOBP_PULMONARY_VALVE_MORPHOGENESIS	2.02669	0.01648
GOBP_B_CELL_RECEPTOR_SIGNALING_PATHWAY	2.0198	0.017103
GOBP_BASEMENT_MEMBRANE_ORGANIZATION	2.01687	0.017374
GOBP_REGULATION_OF_NEURON_MIGRATION	2.00573	0.019002
HP_LONG_TOE	2.00015	0.019617
HP_AORTIC_DISSECTION	1.99881	0.019651
LIM_MAMMARY_LUMINAL_MATURE_DN	1.98717	0.021023
LINDGREN_BLADDER_CANCER_HIGH_RECURRENCE	1.98607	0.020974
GOBP_NEGATIVE_REGULATION_OF_LEUKOCYTE_MEDIATED_CYTOTOXICITY	1.97823	0.022124
JI_CARCINOGENESIS_BY_KRAS_AND_STK11_DN	1.97783	0.022069
WEST_ADRENOCORTICAL_TUMOR_MARKERS_DN	1.97595	0.022291
GOMF_TRANSMEMBRANE_RECEPTOR_PROTEIN_TYROSINE_KINASE_ACTIVITY	1.96853	0.023219
GOBP_POSITIVE_REGULATION_OF_MACROPHAGE_MIGRATION	1.96423	0.023522
HP_SUBARACHNOID_HEMORRHAGE	1.96297	0.023511
GOBP_ENDODERMAL_CELL_DIFFERENTIATION	1.95853	0.024227
REACTOME_FORMATION_OF_FIBRIN_CLOT_CLOTTING_CASCADE	1.95421	0.024977
GOBP_REGULATION_OF_CARDIAC_CONDUCTION	1.94805	0.02583
GOMF_CHEMOKINE_ACTIVITY	1.94498	0.026209
DESERT_EXTRACELLULAR_MATRIX_HEPATOCELLULAR_CARCINOMA_SUBCLASS_UP	1.94375	0.026325
GOBP_RESPONSE_TO_TYPE_I_INTERFERON	1.94029	0.026681
KEGG_ALLOGRAFT_REJECTION	1.93749	0.027036
GOBP_DENDRITIC_CELL_DIFFERENTIATION	1.93693	0.027003
WUNDER_INFLAMMATORY_RESPONSE_AND_CHOLESTEROL_UP	1.93474	0.027243
ALONSO_METASTASIS_NEURAL_UP	1.93292	0.027568
GOBP_ANTIGEN_PROCESSING_AND_PRESENTATION_OF_ENDOGENOUS_PEPTIDE_ANTIGEN	1.93183	0.027636
HUANG_FOXA2_TARGETS_DN	1.93084	0.027583
GOMF_CALCIUM_RELEASE_CHANNEL_ACTIVITY	1.92902	0.027751
WP_COMPLEMENT_ACTIVATION	1.92607	0.028129
CUI_TCF21_TARGETS_UP	1.92321	0.028432
ZIRN_TRETINOIN_RESPONSE_UP	1.92248	0.028487
PID_AVB3_INTEGRIN_PATHWAY	1.91938	0.029017
MEBARKI_HCC_PROGENITOR_WNT_UP	1.91894	0.028944
GOMF_STEROID_HYDROXYLASE_ACTIVITY	1.91878	0.028808
HP_MITRAL_VALVE_PROLAPSE	1.91847	0.028704
SCHOEN_NFKB_SIGNALING	1.91461	0.029452
GOMF_COLLAGEN_BINDING	1.91183	0.029789
VILIMAS_NOTCH1_TARGETS_UP	1.90949	0.030086
PARK_TRETINOIN_RESPONSE_AND_RARA_PLZF_FUSION	1.90849	0.030132
LINDVALL_IMMORTALIZED_BY_TERT_DN	1.90692	0.030384
HELLEBREKERS_SILENCED_DURING_TUMOR_ANGIOGENESIS	1.90228	0.031333
URS_ADIPOCYTE_DIFFERENTIATION_DN	1.90006	0.03167
GOMF_CHEMOKINE_RECEPTOR_BINDING	1.89985	0.031525
GOBP_DETECTION_OF_STIMULUS_INVOLVED_IN_SENSORY_PERCEPTION_OF_PAIN	1.89928	0.031441
MAHADEVAN_IMATINIB_RESISTANCE_UP	1.89684	0.031826
GOBP_NEGATIVE_REGULATION_OF_RESPONSE_TO_WOUNDING	1.89614	0.031815
ONDER_CDH1_TARGETS_2_UP	1.89454	0.031925
PARK_TRETINOIN_RESPONSE_AND_PML_RARA_FUSION	1.89342	0.032003
HP_VITREORETINOPATHY	1.89231	0.032212
NABA_PROTEOGLYCANS	1.8887	0.032818
HP_MORPHOLOGICAL_ABNORMALITY_OF_THE_MIDDLE_EAR	1.8878	0.032772
PID_FRA_PATHWAY	1.88744	0.032772
MEL18_DN.V1_UP	1.88316	0.033611
REACTOME_SIGNALING_BY_PDGF	1.88275	0.033579
GAURNIER_PSMD4_TARGETS	1.8784	0.034462
REACTOME_ION_HOMEOSTASIS	1.8766	0.034849
SCHAEFFER_PROSTATE_DEVELOPMENT_12HR_DN	1.87233	0.035756
SABATES_COLORECTAL_ADENOMA_DN	1.87213	0.035646
REACTOME_COLLAGEN_FORMATION	1.86864	0.036351
HALLMARK_INTERFERON_GAMMA_RESPONSE	1.86405	0.037392
GOMF_MHC_PROTEIN_BINDING	1.86345	0.037354
REACTOME_CHEMOKINE_RECEPTORS_BIND_CHEMOKINES	1.86026	0.037867
GOBP_REGULATION_OF_RENAL_SYSTEM_PROCESS	1.85596	0.038918
REACTOME_CELL_SURFACE_INTERACTIONS_AT_THE_VASCULAR_WALL	1.85595	0.03874
KRAS.KIDNEY_UP.V1_DN	1.85037	0.040217
PID_UPA_UPAR_PATHWAY	1.85028	0.040113
GOBP_B_CELL_MEDIATED_IMMUNITY	1.84981	0.04008
STEGER_ADIPOGENESIS_DN	1.84733	0.040514
WP_STATIN_PATHWAY	1.84493	0.041131
GOBP_ANTIGEN_PROCESSING_AND_PRESENTATION_OF_ENDOGENOUS_ANTIGEN	1.84428	0.041091
WIEDERSCHAIN_TARGETS_OF_BMI1_AND_PCGF2	1.84371	0.040974
GOBP_REGULATION_OF_T_CELL_MEDIATED_CYTOTOXICITY	1.84309	0.040967
KEGG_ABC_TRANSPORTERS	1.84041	0.041494
HP_PERIPHERAL_ARTERIAL_STENOSIS	1.83892	0.04161
PID_SYNDECAN_4_PATHWAY	1.83533	0.042349
GOBP_REGULATION_OF_EXTRACELLULAR_MATRIX_ORGANIZATION	1.83524	0.042152
GOBP_MATURE_B_CELL_DIFFERENTIATION_INVOLVED_IN_IMMUNE_RESPONSE	1.83494	0.042085
GOMF_PEPTIDE_ANTIGEN_BINDING	1.8321	0.042611
KHETCHOUMIAN_TRIM24_TARGETS_UP	1.83163	0.042553
REACTOME_ANTI_INFLAMMATORY_RESPONSE_FAVOURING_LEISHMANIA_PARASITE_INFECTION	1.83144	0.042419
XU_AKT1_TARGETS_6HR	1.82792	0.043205
REACTOME_FCERI_MEDIATED_CA_2_MOBILIZATION	1.82593	0.043534
GOBP_REPLACEMENT_OSSIFICATION	1.82355	0.043932
HP_OSTEOLYSIS_INVOLVING_BONES_OF_THE_UPPER_LIMBS	1.82271	0.044008
SATO_SILENCED_EPIGENETICALLY_IN_PANCREATIC_CANCER	1.82189	0.044005
KANG_AR_TARGETS_UP	1.81896	0.044543
GOBP_MATURE_B_CELL_DIFFERENTIATION	1.81894	0.044345
GOMF_LIGAND_GATED_CATION_CHANNEL_ACTIVITY	1.81758	0.044527
GOCC_LUMENAL_SIDE_OF_ENDOPLASMIC_RETICULUM_MEMBRANE	1.81723	0.044462
HP_DILATATION_OF_THE_CEREBRAL_ARTERY	1.81696	0.044363
GOMF_HEPARIN_BINDING	1.81435	0.045058
GOMF_OXIDOREDUCTASE_ACTIVITY_ACTING_ON_PAIRED_DONORS_WITH_INCORPORATION_OR_REDUCTION_OF_MOLECULAR_OXYGEN_NAD_P_H_AS_ONE_DONOR_AND_INCORPORATION_OF_ONE_ATOM_OF_OXYGEN	1.81434	0.044886
VERRECCHIA_RESPONSE_TO_TGFB1_C2	1.81423	0.044716
HP_PNEUMOTHORAX	1.81384	0.044631
TOMLINS_PROSTATE_CANCER_DN	1.81382	0.044452
REACTOME_O_GLYCOSYLATION_OF_TSR_DOMAIN_CONTAINING_PROTEINS	1.81191	0.044684
HP_PROGRESSIVE_PROXIMAL_MUSCLE_WEAKNESS	1.80817	0.045546
GOBP_CHONDROCYTE_DEVELOPMENT	1.80796	0.045412
TAKEDA_TARGETS_OF_NUP98_HOXA9_FUSION_3D_UP	1.80692	0.045653
HP_ABNORMALITY_OF_THE_MIDDLE_EAR_OSSICLES	1.80187	0.047095
GOBP_RENAL_SYSTEM_PROCESS_INVOLVED_IN_REGULATION_OF_SYSTEMIC_ARTERIAL_BLOOD_PRESSURE	1.79893	0.047865
GOBP_SEMI_LUNAR_VALVE_DEVELOPMENT	1.79707	0.04833
BLANCO_MELO_COVID19_SARS_COV_2_POS_PATIENT_LUNG_TISSUE_UP	1.79322	0.049444
HP_INCREASED_CIRCULATING_IGA_LEVEL	1.79287	0.049448
WP_COMPLEMENT_AND_COAGULATION_CASCADES	1.79113	0.049821
HP_BROAD_HALLUX_PHALANX	1.78863	0.050424
ZHAN_MULTIPLE_MYELOMA_SPIKED	1.78798	0.050433
DING_LUNG_CANCER_BY_MUTATION_RATE	1.78456	0.051309
KEGG_INTESTINAL_IMMUNE_NETWORK_FOR_IGA_PRODUCTION	1.78413	0.051213
HP_MILD_SHORT_STATURE	1.78097	0.052075
GOBP_VASCULAR_ENDOTHELIAL_CELL_PROLIFERATION	1.77888	0.052743
KEGG_HEMATOPOIETIC_CELL_LINEAGE	1.77874	0.052575
STAMBOLSKY_TARGETS_OF_MUTATED_TP53_DN	1.77844	0.052444
HP_BOWING_OF_THE_ARM	1.77787	0.052467
PID_AMB2_NEUTROPHILS_PATHWAY	1.77607	0.052889
GOBP_TOLERANCE_INDUCTION	1.77273	0.053927
GOMF_ABC_TYPE_TRANSPORTER_ACTIVITY	1.77165	0.054053
HALLMARK_ANGIOGENESIS	1.76598	0.055972
GOBP_POSITIVE_REGULATION_OF_ERK1_AND_ERK2_CASCADE	1.76516	0.055968
GOCC_INTRINSIC_COMPONENT_OF_PRESYNAPTIC_MEMBRANE	1.76365	0.05637
GOMF_PHOSPHATIDYLCHOLINE_TRANSPORTER_ACTIVITY	1.75132	0.060707
ZHAN_MULTIPLE_MYELOMA_LB_DN	1.7446	0.062857
LUI_THYROID_CANCER_CLUSTER_4	1.74417	0.062808
JACKSON_DNMT1_TARGETS_DN	1.7428	0.063258
GOBP_WOUND_HEALING_SPREADING_OF_EPIDERMAL_CELLS	1.74065	0.063888
BOYAULT_LIVER_CANCER_SUBCLASS_G56_DN	1.7395	0.064143
GOBP_NITRIC_OXIDE_MEDIATED_SIGNAL_TRANSDUCTION	1.73878	0.064088
HP_BROAD_METACARPALS	1.73507	0.065281
TONKS_TARGETS_OF_RUNX1_RUNX1T1_FUSION_ERYTHROCYTE_UP	1.73466	0.065141
GOBP_REGULATION_OF_LEUKOCYTE_MEDIATED_CYTOTOXICITY	1.73412	0.065134
ZIRN_TRETINOIN_RESPONSE_WT1_UP	1.7301	0.066615
GOMF_TRANSMEMBRANE_RECEPTOR_PROTEIN_KINASE_ACTIVITY	1.72934	0.066624
GOBP_REGULATION_OF_ASTROCYTE_DIFFERENTIATION	1.72919	0.066439
NAKAMURA_CANCER_MICROENVIRONMENT_UP	1.72277	0.06894
MCLACHLAN_DENTAL_CARIES_UP	1.72076	0.069532
GOMF_ORGANIC_ACID_SODIUM_SYMPORTER_ACTIVITY	1.71853	0.07017
GOBP_REGULATION_OF_SYSTEMIC_ARTERIAL_BLOOD_PRESSURE_BY_HORMONE	1.71771	0.070147
GOBP_CELLULAR_EXTRAVASATION	1.71758	0.069913
REACTOME_GAP_JUNCTION_TRAFFICKING_AND_REGULATION	1.71659	0.070067
GOBP_PULMONARY_VALVE_DEVELOPMENT	1.71609	0.070023
GOBP_COLLAGEN_CATABOLIC_PROCESS	1.71558	0.07001
WP_TYROBP_CAUSAL_NETWORK	1.71541	0.069877
GOBP_OLFACTORY_LOBE_DEVELOPMENT	1.71357	0.070448
SALVADOR_MARTIN_PEDIATRIC_TBD_ANTI_TNF_THERAPY_NONRESPONDER_POST_TREATMENT_DN	1.71196	0.070999
LIEN_BREAST_CARCINOMA_METAPLASTIC_VS_DUCTAL_UP	1.71033	0.071476
PHONG_TNF_TARGETS_UP	1.71028	0.071264
SCHLINGEMANN_SKIN_CARCINOGENESIS_TPA_DN	1.70235	0.074718
GOBP_RESPONSE_TO_AMYLOID_BETA	1.70208	0.074562
GOBP_SENSORY_PERCEPTION_OF_TASTE	1.69982	0.075375
HP_ABNORMALITY_OF_HAND_JOINT_MOBILITY	1.69962	0.075131
ALK_DN.V1_DN	1.69553	0.076698
GOBP_OLEFINIC_COMPOUND_BIOSYNTHETIC_PROCESS	1.69487	0.076719
TAKEDA_TARGETS_OF_NUP98_HOXA9_FUSION_10D_UP	1.69413	0.076831
KEGG_AUTOIMMUNE_THYROID_DISEASE	1.69198	0.07764
GOBP_REGULATION_OF_CELLULAR_EXTRAVASATION	1.69058	0.077947
GOBP_POSITIVE_REGULATION_OF_LIPID_KINASE_ACTIVITY	1.68945	0.07824
GOBP_MICROGLIAL_CELL_ACTIVATION	1.68917	0.078088
WP_ALLOGRAFT_REJECTION	1.68682	0.079026
GOBP_CELL_ADHESION_MEDIATED_BY_INTEGRIN	1.68611	0.079178
WORSCHECH_TUMOR_REJECTION_UP	1.68566	0.079168
LI_WILMS_TUMOR_VS_FETAL_KIDNEY_2_DN	1.68368	0.079807
DAVICIONI_MOLECULAR_ARMS_VS_ERMS_DN	1.68206	0.080404
GOBP_REGULATION_OF_COAGULATION	1.68151	0.080432
GOMF_WIDE_PORE_CHANNEL_ACTIVITY	1.67929	0.081278
GOBP_RENAL_FILTRATION	1.67923	0.081073
GOMF_FIBRONECTIN_BINDING	1.67738	0.081841
YAMASHITA_METHYLATED_IN_PROSTATE_CANCER	1.677	0.081801
BMI1_DN_MEL18_DN.V1_UP	1.67631	0.081867
GOBP_TRABECULA_FORMATION	1.67294	0.083346
HALLMARK_INFLAMMATORY_RESPONSE	1.67054	0.084376
HP_ASCENDING_AORTIC_DISSECTION	1.67023	0.084289
PETROVA_ENDOTHELIUM_LYMPHATIC_VS_BLOOD_DN	1.66942	0.084435
GOBP_COLLAGEN_METABOLIC_PROCESS	1.66865	0.084499
WP_NUCLEAR_RECEPTORS_IN_LIPID_METABOLISM_AND_TOXICITY	1.66752	0.084882
GOBP_POSITIVE_REGULATION_OF_MACROPHAGE_CHEMOTAXIS	1.66362	0.086788
KORKOLA_YOLK_SAC_TUMOR	1.66338	0.086609
GOBP_ARTERY_MORPHOGENESIS	1.65822	0.089255
WP_ANGIOGENESIS	1.65486	0.090936
WINTER_HYPOXIA_DN	1.65377	0.091347
HP_HEPATOBLASTOMA	1.65213	0.092015
GOBP_ENDODERM_FORMATION	1.65127	0.092148
NEWMAN_ERCC6_TARGETS_DN	1.64765	0.094094
DUNNE_TARGETS_OF_AML1_MTG8_FUSION_DN	1.64754	0.093922
MIKKELSEN_MEF_LCP_WITH_H3K4ME3	1.64674	0.094099
GOBP_DECIDUALIZATION	1.64188	0.096583
GOBP_I_KAPPAB_PHOSPHORYLATION	1.6405	0.097149
VALK_AML_CLUSTER_9	1.63676	0.098989
ZHU_CMV_24_HR_DN	1.63543	0.099455
HOFFMANN_PRE_BI_TO_LARGE_PRE_BII_LYMPHOCYTE_DN	1.63471	0.099523
GOBP_RESPONSE_TO_CHEMOKINE	1.62752	0.103688
GOBP_DETECTION_OF_MECHANICAL_STIMULUS_INVOLVED_IN_SENSORY_PERCEPTION	1.62449	0.105403
WP_HYPOTHESIZED_PATHWAYS_IN_PATHOGENESIS_OF_CARDIOVASCULAR_DISEASE	1.6195	0.108397
ESC_V6.5_UP_EARLY.V1_DN	1.61949	0.10807
GOCC_GAP_JUNCTION	1.6184	0.108365
HOSHIDA_LIVER_CANCER_SUBCLASS_S1	1.61797	0.108347
HP_ABNORMAL_MORPHOLOGY_OF_THE_CHOROIDAL_VASCULATURE	1.61653	0.109018
VART_KSHV_INFECTION_ANGIOGENIC_MARKERS_DN	1.61481	0.109629
HADDAD_T_LYMPHOCYTE_AND_NK_PROGENITOR_DN	1.61214	0.111227
GOBP_POSITIVE_REGULATION_OF_NITRIC_OXIDE_METABOLIC_PROCESS	1.61061	0.111884
GOBP_AORTIC_VALVE_MORPHOGENESIS	1.60992	0.111962
BOSCO_TH1_CYTOTOXIC_MODULE	1.60954	0.111899
IZADPANAH_STEM_CELL_ADIPOSE_VS_BONE_DN	1.60903	0.111901
GOCC_GOLGI_LUMEN	1.60801	0.11238
GOBP_ASTROCYTE_DEVELOPMENT	1.60789	0.112165
GOBP_MEMBRANE_INVAGINATION	1.60689	0.11268
HP_CUPPED_RIBS	1.60685	0.112393
GOBP_REGULATION_OF_SYSTEMIC_ARTERIAL_BLOOD_PRESSURE	1.60644	0.112385
ZHANG_ANTIVIRAL_RESPONSE_TO_RIBAVIRIN_UP	1.60596	0.112362
THEODOROU_MAMMARY_TUMORIGENESIS	1.60536	0.112466
GAUSSMANN_MLL_AF4_FUSION_TARGETS_F_DN	1.60535	0.112158
GOMF_LIGAND_GATED_ION_CHANNEL_ACTIVITY	1.60489	0.112119
GOBP_POSITIVE_REGULATION_OF_INTERLEUKIN_12_PRODUCTION	1.60413	0.112341
MIKKELSEN_MCV6_ICP_WITH_H3K27ME3	1.6039	0.112155
GOMF_GLYCOSAMINOGLYCAN_BINDING	1.60369	0.111921
WP_CARDIAC_PROGENITOR_DIFFERENTIATION	1.60177	0.11293
RADAEVA_RESPONSE_TO_IFNA1_UP	1.59931	0.114169
HP_SEGMENTAL_PERIPHERAL_DEMYELINATION_REMYELINATION	1.59916	0.113916
GOBP_GLOMERULUS_DEVELOPMENT	1.59901	0.113695
GOBP_LYMPH_VESSEL_MORPHOGENESIS	1.59862	0.113678
GOBP_POSITIVE_REGULATION_OF_CYTOSOLIC_CALCIUM_ION_CONCENTRATION_INVOLVED_IN_PHOSPHOLIPASE_C_ACTIVATING_G_PROTEIN_COUPLED_SIGNALING_PATHWAY	1.59823	0.113668
GOBP_NEGATIVE_REGULATION_OF_CYTOKINE_PRODUCTION_INVOLVED_IN_IMMUNE_RESPONSE	1.59745	0.113924
WP_MIR5093P_ALTERATION_OF_YAP1ECM_AXIS	1.59678	0.114084
YAN_ESCAPE_FROM_ANOIKIS	1.59613	0.114205
HP_DELAYED_CLOSURE_OF_THE_ANTERIOR_FONTANELLE	1.59292	0.116126
HP_ABNORMAL_DURA_MATER_MORPHOLOGY	1.59107	0.11709
KIM_LRRC3B_TARGETS	1.59042	0.117292
REACTOME_OTHER_SEMAPHORIN_INTERACTIONS	1.58994	0.117338
HP_RECURRENT_BACTERIAL_SKIN_INFECTIONS	1.58689	0.119213
GOBP_P38MAPK_CASCADE	1.58593	0.119555
GOBP_POSITIVE_REGULATION_OF_LIPID_METABOLIC_PROCESS	1.58416	0.120418
MATZUK_SPERMATOGONIA	1.58332	0.120654
SEKI_INFLAMMATORY_RESPONSE_LPS_UP	1.58232	0.120909
GOBP_REGULATION_OF_GRANULOCYTE_CHEMOTAXIS	1.58172	0.120971
HP_UNERUPTED_TOOTH	1.58146	0.120824
GAUSSMANN_MLL_AF4_FUSION_TARGETS_E_UP	1.58078	0.120975
GOBP_ADAPTIVE_IMMUNE_RESPONSE_BASED_ON_SOMATIC_RECOMBINATION_OF_IMMUNE_RECEPTORS_BUILT_FROM_IMMUNOGLOBULIN_SUPERFAMILY_DOMAINS	1.58076	0.120652
HP_ABNORMAL_CEREBRAL_ARTERY_MORPHOLOGY	1.58029	0.120742
ICHIBA_GRAFT_VERSUS_HOST_DISEASE_D7_UP	1.57917	0.121182
OUELLET_CULTURED_OVARIAN_CANCER_INVASIVE_VS_LMP_DN	1.57901	0.12097
STREICHER_LSM1_TARGETS_DN	1.57665	0.122204
GOBP_NEGATIVE_REGULATION_OF_INTERLEUKIN_1_PRODUCTION	1.57482	0.123412
HUPER_BREAST_BASAL_VS_LUMINAL_UP	1.57334	0.124082
WP_LUNG_FIBROSIS	1.57195	0.124782
GOBP_LYMPH_VESSEL_DEVELOPMENT	1.57014	0.125775
NAKAMURA_ADIPOGENESIS_LATE_DN	1.56941	0.126085
GOBP_NEGATIVE_CHEMOTAXIS	1.56902	0.126052
FLECHNER_BIOPSY_KIDNEY_TRANSPLANT_REJECTED_VS_OK_UP	1.569	0.125725
GOBP_POSITIVE_REGULATION_OF_JUN_KINASE_ACTIVITY	1.56666	0.127048
GOBP_POSITIVE_REGULATION_OF_RHO_PROTEIN_SIGNAL_TRANSDUCTION	1.56451	0.128389
HP_TIBIAL_BOWING	1.56346	0.128931
GOBP_HETEROPHILIC_CELL_CELL_ADHESION_VIA_PLASMA_MEMBRANE_CELL_ADHESION_MOLECULES	1.56145	0.130029
GOBP_RESPONSE_TO_GONADOTROPIN	1.56079	0.130202
GOMF_SCAVENGER_RECEPTOR_ACTIVITY	1.56076	0.129869
ABBUD_LIF_SIGNALING_1_UP	1.55936	0.130639
SENESE_HDAC2_TARGETS_DN	1.55917	0.130509
DORSEY_GAB2_TARGETS	1.55785	0.131172
GOBP_REGULATION_OF_HAIR_CYCLE	1.55702	0.131561
GOMF_PROTEOGLYCAN_BINDING	1.55523	0.132564
GOMF_EXTRACELLULAR_LIGAND_GATED_ION_CHANNEL_ACTIVITY	1.55518	0.132279
REACTOME_TRANSPORT_OF_CONNEXONS_TO_THE_PLASMA_MEMBRANE	1.55517	0.131946
REACTOME_NON_INTEGRIN_MEMBRANE_ECM_INTERACTIONS	1.55513	0.13165
GOCC_INTRINSIC_COMPONENT_OF_SYNAPTIC_MEMBRANE	1.55423	0.131965
GOBP_ACTIVATION_OF_ADENYLATE_CYCLASE_ACTIVITY	1.55159	0.133689
LI_CISPLATIN_RESISTANCE_DN	1.55113	0.133725
GOBP_REGULATION_OF_B_CELL_DIFFERENTIATION	1.54831	0.135762
GOBP_T_CELL_MEDIATED_CYTOTOXICITY	1.54796	0.135745
REACTOME_FCERI_MEDIATED_MAPK_ACTIVATION	1.54789	0.135472
HP_POLYURIA	1.54668	0.136083
FURUKAWA_DUSP6_TARGETS_PCI35_UP	1.54511	0.136821
SIMBULAN_PARP1_TARGETS_UP	1.54463	0.136843
SALVADOR_MARTIN_PEDIATRIC_TBD_ANTI_TNF_THERAPY_NONRESPONDER_POST_TREATMENT_UP	1.54442	0.136681
DASU_IL6_SIGNALING_UP	1.54418	0.136523
HP_ABNORMAL_MITRAL_VALVE_MORPHOLOGY	1.54303	0.137139
PLASARI_TGFB1_TARGETS_1HR_UP	1.54252	0.137226
GOBP_CELL_CELL_ADHESION_MEDIATED_BY_INTEGRIN	1.54233	0.137068
ZHU_CMV_8_HR_UP	1.54187	0.137055
MOREIRA_RESPONSE_TO_TSA_DN	1.54035	0.138136
GOBP_RENAL_SYSTEM_PROCESS	1.54014	0.137956
CHIANG_LIVER_CANCER_SUBCLASS_INTERFERON_UP	1.53881	0.138838
LIANG_SILENCED_BY_METHYLATION_2	1.53881	0.138506
GOBP_POSITIVE_REGULATION_OF_PHOSPHATIDYLINOSITOL_3_KINASE_SIGNALING	1.53842	0.138571
GOMF_HORMONE_ACTIVITY	1.53727	0.139229
CHIANG_LIVER_CANCER_SUBCLASS_CTNNB1_DN	1.53586	0.140029
MEBARKI_HCC_PROGENITOR_WNT_UP_CTNNB1_DEPENDENT	1.53487	0.14067
GOBP_MACROPHAGE_MIGRATION	1.53421	0.141002
GOBP_PROTEIN_KINASE_C_ACTIVATING_G_PROTEIN_COUPLED_RECEPTOR_SIGNALING_PATHWAY	1.53378	0.141053
GOBP_NEGATIVE_REGULATION_OF_PROTEIN_MATURATION	1.53211	0.142166
BEGUM_TARGETS_OF_PAX3_FOXO1_FUSION_DN	1.53188	0.142097
GOBP_REGULATION_OF_MULTI_ORGANISM_PROCESS	1.53177	0.141866
HP_TRANSIENT_ISCHEMIC_ATTACK	1.53079	0.142384
GOBP_REGULATION_OF_WOUND_HEALING	1.53015	0.142498
GOBP_ENDOCARDIAL_CUSHION_MORPHOGENESIS	1.52791	0.144055
GOBP_SENSORY_PERCEPTION_OF_BITTER_TASTE	1.52452	0.146515
HP_HEMIPLEGIA	1.52434	0.146259
GOMF_CCR_CHEMOKINE_RECEPTOR_BINDING	1.52378	0.146406
GOMF_CATION_CHANNEL_ACTIVITY	1.52295	0.146844
GOBP_NEPHRON_DEVELOPMENT	1.52015	0.149009
GOBP_REGULATION_OF_SYSTEMIC_ARTERIAL_BLOOD_PRESSURE_MEDIATED_BY_A_CHEMICAL_SIGNAL	1.51627	0.152087
GOBP_EXTRACELLULAR_MATRIX_ASSEMBLY	1.51577	0.152141
GOMF_LIGAND_GATED_CALCIUM_CHANNEL_ACTIVITY	1.51554	0.151999
WP_GPCRS_CLASS_A_RHODOPSINLIKE	1.51528	0.151898
GOBP_NEGATIVE_REGULATION_OF_CELL_KILLING	1.51481	0.151889
GOBP_ASTROCYTE_DIFFERENTIATION	1.51349	0.152945
GOBP_DEFENSE_RESPONSE_TO_BACTERIUM	1.51258	0.153413
GOBP_NEGATIVE_REGULATION_OF_STEROID_METABOLIC_PROCESS	1.5115	0.154088
GOBP_POSITIVE_REGULATION_OF_GLIAL_CELL_DIFFERENTIATION	1.5115	0.153741
GOBP_SEMAPHORIN_PLEXIN_SIGNALING_PATHWAY	1.51033	0.154468
HP_SPONTANEOUS_ABORTION	1.51011	0.154393
HP_BLADDER_DIVERTICULUM	1.50933	0.154823
REACTOME_CARDIAC_CONDUCTION	1.5078	0.155982
GOBP_POSITIVE_REGULATION_OF_B_CELL_ACTIVATION	1.50407	0.159088
LEIN_NEURON_MARKERS	1.50379	0.158948
GOBP_REGULATION_OF_HEART_CONTRACTION	1.50254	0.159776
DAUER_STAT3_TARGETS_DN	1.50129	0.160744
MEBARKI_HCC_PROGENITOR_WNT_UP_CTNNB1_DEPENDENT_BLOCKED_BY_FZD8CRD	1.50085	0.16084
GOBP_POSITIVE_REGULATION_OF_MORPHOGENESIS_OF_AN_EPITHELIUM	1.49935	0.161831
GOBP_NEURON_PROJECTION_REGENERATION	1.49893	0.161858
GOBP_MACROPHAGE_CHEMOTAXIS	1.49754	0.162708
GOBP_SUBSTRATE_DEPENDENT_CELL_MIGRATION	1.49749	0.162413
GOBP_CELLULAR_RESPONSE_TO_AMYLOID_BETA	1.49728	0.162208
GOBP_POSITIVE_REGULATION_OF_CELL_KILLING	1.49673	0.162391
ZHAN_MULTIPLE_MYELOMA_DN	1.49567	0.162933
WEINMANN_ADAPTATION_TO_HYPOXIA_DN	1.49536	0.162902
NADLER_OBESITY_UP	1.49527	0.162657
GOBP_DENDRITIC_CELL_MIGRATION	1.49408	0.163382
GOBP_LIPID_TRANSLOCATION	1.49366	0.163436
GOBP_LYMPHOCYTE_MEDIATED_IMMUNITY	1.49337	0.163374
GOBP_RENAL_SYSTEM_VASCULATURE_DEVELOPMENT	1.49229	0.16387
KRAS.BREAST_UP.V1_UP	1.49158	0.164249
VART_KSHV_INFECTION_ANGIOGENIC_MARKERS_UP	1.49043	0.164921
HP_SOFT_SKIN	1.48941	0.16563
NAKAMURA_ADIPOGENESIS_EARLY_DN	1.48921	0.165461
LIM_MAMMARY_LUMINAL_PROGENITOR_UP	1.48813	0.166157
LEE_NEURAL_CREST_STEM_CELL_UP	1.4878	0.166128
JAATINEN_HEMATOPOIETIC_STEM_CELL_DN	1.48587	0.167521
GOBP_METANEPHRIC_NEPHRON_MORPHOGENESIS	1.48358	0.169479
KRAS.LUNG.BREAST_UP.V1_UP	1.48304	0.169714
HAN_JNK_SINGALING_DN	1.48149	0.170926
GOBP_REGULATION_OF_NEUTROPHIL_CHEMOTAXIS	1.48057	0.171601
GOBP_REGULATION_OF_MICROGLIAL_CELL_ACTIVATION	1.47992	0.171806
GOBP_RESPONSE_TO_INTERFERON_GAMMA	1.478	0.173226
GOBP_CHEMICAL_SYNAPTIC_TRANSMISSION_POSTSYNAPTIC	1.47704	0.173782
GOBP_EXTRACELLULAR_MATRIX_DISASSEMBLY	1.4764	0.174045
GOBP_LYMPHOCYTE_CHEMOTAXIS	1.47589	0.174203
MIKKELSEN_NPC_HCP_WITH_H3K4ME3_AND_H3K27ME3	1.47494	0.174864
CHIBA_RESPONSE_TO_TSA_UP	1.4745	0.174902
REACTOME_INTERFERON_GAMMA_SIGNALING	1.47311	0.175897
GOCC_GLIAL_CELL_PROJECTION	1.47229	0.176459
KEGG_ASTHMA	1.46968	0.178643
GOBP_ENDOCARDIAL_CUSHION_FORMATION	1.46732	0.180828
GOBP_REGULATION_OF_NERVOUS_SYSTEM_PROCESS	1.46667	0.181095
GOCC_SARCOLEMMA	1.46621	0.181177
GU_PDEF_TARGETS_UP	1.46537	0.181737
GOBP_CHONDROCYTE_DIFFERENTIATION	1.46522	0.181478
TONKS_TARGETS_OF_RUNX1_RUNX1T1_FUSION_SUSTAINDED_IN_ERYTHROCYTE_UP	1.46209	0.184549
GOBP_HEART_VALVE_DEVELOPMENT	1.46152	0.184812
KLEIN_TARGETS_OF_BCR_ABL1_FUSION	1.45925	0.186791
GOBP_REGULATION_OF_CHEMOTAXIS	1.45664	0.1892
GOBP_NEUROINFLAMMATORY_RESPONSE	1.45594	0.189628
NABA_ECM_REGULATORS	1.45509	0.190095
GOBP_NEGATIVE_REGULATION_OF_INTERLEUKIN_6_PRODUCTION	1.4532	0.191782
GOBP_REGULATION_OF_RESPONSE_TO_WOUNDING	1.45295	0.191649
BERENJENO_TRANSFORMED_BY_RHOA_FOREVER_UP	1.45263	0.191657
GILDEA_METASTASIS	1.45134	0.19265
BIOCARTA_NUCLEARRS_PATHWAY	1.45108	0.192597
GOBP_NEURONAL_STEM_CELL_POPULATION_MAINTENANCE	1.45093	0.192362
KRAS.600.LUNG.BREAST_UP.V1_UP	1.45047	0.192494
GOBP_PLASMINOGEN_ACTIVATION	1.45046	0.192114
WP_THE_HUMAN_IMMUNE_RESPONSE_TO_TUBERCULOSIS	1.44918	0.193093
HP_ABNORMAL_ATRIOVENTRICULAR_VALVE_MORPHOLOGY	1.44828	0.193699
GOBP_NEGATIVE_REGULATION_OF_ENDOCYTOSIS	1.4472	0.194647
MEBARKI_HCC_PROGENITOR_WNT_UP_BLOCKED_BY_FZD8CRD	1.44675	0.19474
PTEN_DN.V1_DN	1.44666	0.194412
SWEET_KRAS_TARGETS_UP	1.44528	0.195709
GOBP_REGULATION_OF_CELL_KILLING	1.44507	0.195598
GOBP_ARTERY_DEVELOPMENT	1.44479	0.195572
GOBP_REGULATION_OF_GLIAL_CELL_DIFFERENTIATION	1.44455	0.195482
GOMF_CHEMOKINE_BINDING	1.44209	0.197742
GOMF_TRANSMITTER_GATED_CHANNEL_ACTIVITY	1.44091	0.198872
RORIE_TARGETS_OF_EWSR1_FLI1_FUSION_UP	1.44032	0.199091
GOBP_OUTFLOW_TRACT_SEPTUM_MORPHOGENESIS	1.43967	0.199562
HP_ABNORMALITY_OF_THE_PUBIC_BONE	1.4385	0.200479
GOBP_RETINA_VASCULATURE_DEVELOPMENT_IN_CAMERA_TYPE_EYE	1.43839	0.200175
ZHENG_GLIOBLASTOMA_PLASTICITY_DN	1.43826	0.199955
GOBP_APOPTOTIC_PROCESS_INVOLVED_IN_DEVELOPMENT	1.4377	0.20021
KEGG_TYPE_I_DIABETES_MELLITUS	1.43669	0.201043
WILCOX_RESPONSE_TO_PROGESTERONE_DN	1.43593	0.201541
HP_INCREASED_CONNECTIVE_TISSUE	1.43483	0.20238
SATO_SILENCED_BY_METHYLATION_IN_PANCREATIC_CANCER_2	1.43439	0.202448
HP_POOR_WOUND_HEALING	1.43337	0.203275
GOBP_REGULATION_OF_AMPA_RECEPTOR_ACTIVITY	1.43147	0.205134
GOBP_POSITIVE_REGULATION_OF_CELL_SUBSTRATE_ADHESION	1.43098	0.205318
HP_ARTHROPATHY	1.43084	0.205098
GOCC_PROTEIN_COMPLEX_INVOLVED_IN_CELL_ADHESION	1.43067	0.204898
LI_PROSTATE_CANCER_EPIGENETIC	1.42971	0.205568
HP_TOXEMIA_OF_PREGNANCY	1.42947	0.205437
HP_GINGIVITIS	1.42849	0.206166
GOBP_TRANSMISSION_OF_NERVE_IMPULSE	1.42846	0.205807
WP_MATRIX_METALLOPROTEINASES	1.42833	0.205582
ATF2_S_UP.V1_DN	1.42776	0.205687
GOBP_REGULATION_OF_MEMBRANE_INVAGINATION	1.42646	0.206871
RAMALHO_STEMNESS_DN	1.42632	0.206697
GOBP_REGULATION_OF_JUN_KINASE_ACTIVITY	1.42518	0.207707
HP_SMALL_EPIPHYSES	1.42501	0.207541
ZHAN_MULTIPLE_MYELOMA_MF_UP	1.42422	0.208021
JAEGER_METASTASIS_UP	1.4203	0.212497
HP_MITRAL_STENOSIS	1.41783	0.214959
GOBP_MEMBRANE_REPOLARIZATION_DURING_ACTION_POTENTIAL	1.41521	0.218091
WP_INFLAMMATORY_RESPONSE_PATHWAY	1.41315	0.22047
GOBP_POSITIVE_REGULATION_OF_LEUKOCYTE_ADHESION_TO_VASCULAR_ENDOTHELIAL_CELL	1.41306	0.220163
GYORFFY_DOXORUBICIN_RESISTANCE	1.41197	0.221091
CHIARADONNA_NEOPLASTIC_TRANSFORMATION_KRAS_CDC25_DN	1.41166	0.22106
GOBP_INTERLEUKIN_1_PRODUCTION	1.41101	0.22144
ABRAHAM_ALPC_VS_MULTIPLE_MYELOMA_UP	1.41081	0.221258
ONDER_CDH1_SIGNALING_VIA_CTNNB1	1.40985	0.221934
SHEN_SMARCA2_TARGETS_DN	1.40957	0.221907
WOO_LIVER_CANCER_RECURRENCE_UP	1.40929	0.221895
GOBP_RESPONSE_TO_FLUID_SHEAR_STRESS	1.40744	0.223843
RIGGI_EWING_SARCOMA_PROGENITOR_DN	1.40617	0.225086
GOBP_POSITIVE_REGULATION_OF_OLIGODENDROCYTE_DIFFERENTIATION	1.40575	0.22523
HP_DYSPAREUNIA	1.40563	0.224972
GOBP_PROTEIN_ACTIVATION_CASCADE	1.40437	0.22623
HP_ABDOMINAL_AORTIC_ANEURYSM	1.40361	0.226767
GOMF_VOLTAGE_GATED_CATION_CHANNEL_ACTIVITY	1.40346	0.226574
GOBP_REGULATION_OF_MORPHOGENESIS_OF_AN_EPITHELIUM	1.40244	0.227394
REACTOME_PARASITE_INFECTION	1.40142	0.228357
REACTOME_CLASS_A_1_RHODOPSIN_LIKE_RECEPTORS	1.40125	0.228128
HP_STRIAE_DISTENSAE	1.40083	0.228238
KEGG_CELL_ADHESION_MOLECULES_CAMS	1.39997	0.228935
TAKEDA_TARGETS_OF_NUP98_HOXA9_FUSION_8D_UP	1.3999	0.228611
GOBP_REGULATION_OF_LEUKOCYTE_ADHESION_TO_VASCULAR_ENDOTHELIAL_CELL	1.39972	0.228398
HP_APHTHOUS_ULCER	1.39964	0.228074
GOBP_GRANULOCYTE_MIGRATION	1.39805	0.229796
GOCC_LUMENAL_SIDE_OF_MEMBRANE	1.39783	0.229717
HUANG_DASATINIB_SENSITIVITY_UP	1.3971	0.230258
PDGF_UP.V1_DN	1.39395	0.233885
ZHU_CMV_ALL_DN	1.39389	0.233546
PLASARI_TGFB1_TARGETS_10HR_UP	1.39355	0.23359
PID_FGF_PATHWAY	1.39352	0.233224
HP_ANTINUCLEAR_ANTIBODY_POSITIVITY	1.39323	0.233186
GOBP_ENDOCHONDRAL_BONE_MORPHOGENESIS	1.39265	0.233522
GOBP_GRANULOCYTE_CHEMOTAXIS	1.39196	0.233935
GOBP_POSITIVE_REGULATION_OF_CELL_MATRIX_ADHESION	1.39006	0.236169
GOBP_MYELOID_DENDRITIC_CELL_ACTIVATION	1.38935	0.236572
GOBP_MULTICELLULAR_ORGANISMAL_SIGNALING	1.38881	0.236917
MORI_LARGE_PRE_BII_LYMPHOCYTE_DN	1.38695	0.23886
GOBP_REGULATION_OF_NATURAL_KILLER_CELL_MEDIATED_IMMUNITY	1.38646	0.239228
REACTOME_CROSSLINKING_OF_COLLAGEN_FIBRILS	1.38637	0.238952
XU_HGF_TARGETS_INDUCED_BY_AKT1_6HR	1.3855	0.239712
FERRANDO_TAL1_NEIGHBORS	1.38537	0.239502
GOBP_REGULATION_OF_LEUKOCYTE_CHEMOTAXIS	1.38399	0.24087
REACTOME_PEPTIDE_LIGAND_BINDING_RECEPTORS	1.38355	0.241057
GOBP_LEUKOCYTE_PROLIFERATION	1.3832	0.241056
GOBP_CALCIUM_ION_TRANSPORT_INTO_CYTOSOL	1.38318	0.240667
HP_ABNORMALITY_OF_BLOOD_VOLUME_HOMEOSTASIS	1.38315	0.240285
GOMF_VOLTAGE_GATED_CALCIUM_CHANNEL_ACTIVITY	1.38266	0.240582
GOBP_INTERFERON_GAMMA_MEDIATED_SIGNALING_PATHWAY	1.38169	0.241568
GOBP_REGULATION_OF_PHOSPHOLIPASE_C_ACTIVITY	1.38053	0.242948
GOBP_COLLAGEN_BIOSYNTHETIC_PROCESS	1.37972	0.243689
GOBP_NEGATIVE_REGULATION_OF_TISSUE_REMODELING	1.37942	0.243715
GOBP_REGULATION_OF_LIPOPROTEIN_LIPASE_ACTIVITY	1.37825	0.244918
GOBP_REGULATION_OF_BONE_REMODELING	1.37812	0.244697
GOBP_DETECTION_OF_MECHANICAL_STIMULUS	1.37786	0.244598
DER_IFN_GAMMA_RESPONSE_UP	1.37782	0.244259
GOMF_MHC_PROTEIN_COMPLEX_BINDING	1.37766	0.244059
BLANCO_MELO_RESPIRATORY_SYNCYTIAL_VIRUS_INFECTION_A594_CELLS_DN	1.37715	0.244394
GOBP_REGULATION_OF_CYTOSOLIC_CALCIUM_ION_CONCENTRATION	1.3766	0.244698
HP_DENTAL_CROWDING	1.3763	0.244722
GOMF_PEPTIDE_RECEPTOR_ACTIVITY	1.37607	0.244682
GOBP_HETEROTYPIC_CELL_CELL_ADHESION	1.37497	0.245706
GOCC_PLASMA_MEMBRANE_RAFT	1.3748	0.245503
GOMF_RECEPTOR_SERINE_THREONINE_KINASE_BINDING	1.37437	0.245738
GOBP_TISSUE_REMODELING	1.37424	0.245519
GOCC_CATENIN_COMPLEX	1.37091	0.249709
GOMF_TRANSFORMING_GROWTH_FACTOR_BETA_RECEPTOR_BINDING	1.37074	0.24955

## Sheet: S1B 22Rv1-ABBV075 DN
Table S1B. Top GSEA gene sets downregulated after ABBV075 (25nM) treatment of 22Rv1 cells (with Fig 2E)
Gene Set	NES	FDR q-val
PCA-GI SIGNATURE	-2.42814	0
SPINK1 GENE SIGNATURE_TOP500_ANY TWO	-2.40949	0
LNCAP HNF4G-OVEREXPRESS UP1.5X	-2.38874	0
22RV1 HNF1A-KD DOWN 1.5X	-2.24352	0
KEGG_METABOLISM_OF_XENOBIOTICS_BY_CYTOCHROME_P450	-2.21895	0
MEISSNER_BRAIN_HCP_WITH_H3K27ME3	-2.20199	0.000174478
MEISSNER_NPC_HCP_WITH_H3K27ME3	-2.19965	0.000149552
KEGG_STEROID_HORMONE_BIOSYNTHESIS	-2.15585	0.000130858
HELLER_HDAC_TARGETS_SILENCED_BY_METHYLATION_DN	-2.13667	0.000232057
KEGG_RETINOL_METABOLISM	-2.1284	0.000313379
MIKKELSEN_IPS_WITH_HCP_H3K27ME3	-2.09509	0.000379333
KEGG_DRUG_METABOLISM_CYTOCHROME_P450	-2.08415	0.000435164
GO_DIGESTION	-2.08159	0.00040169
GO_POSITIVE_REGULATION_OF_G_PROTEIN_COUPLED_RECEPTOR_SIGNALING_PATHWAY	-2.0703	0.000521838
SERVITJA_ISLET_HNF1A_TARGETS_DN	-2.05739	0.000834856
CAHOY_NEURONAL	-2.05616	0.000782678
GO_DIGESTIVE_SYSTEM_PROCESS	-2.05102	0.000982065
MIKKELSEN_MEF_HCP_WITH_H3K27ME3	-2.0472	0.00110201
HELLER_HDAC_TARGETS_DN	-2.04654	0.00104401
JAEGER_METASTASIS_DN	-2.04566	0.00104386
GO_INTEGRIN_BINDING	-2.03584	0.00149103
KEGG_PORPHYRIN_AND_CHLOROPHYLL_METABOLISM	-2.03126	0.00170697
MIKKELSEN_NPC_HCP_WITH_H3K27ME3	-2.02486	0.00181451
SCHLOSSER_MYC_TARGETS_AND_SERUM_RESPONSE_DN	-2.01532	0.00217361
GO_NEUROTRANSMITTER_RECEPTOR_ACTIVITY	-2.01528	0.00208667
RIGGI_EWING_SARCOMA_PROGENITOR_DN	-2.01514	0.00200641
RODWELL_AGING_KIDNEY_NO_BLOOD_UP	-2.01381	0.00212551
GO_DEVELOPMENTAL_INDUCTION	-2.01311	0.00212408
GO_POSITIVE_REGULATION_OF_PHOSPHOLIPASE_ACTIVITY	-2.01068	0.00208701
GO_POSITIVE_REGULATION_OF_LIPASE_ACTIVITY	-2.01006	0.0021217
KEGG_STARCH_AND_SUCROSE_METABOLISM	-2.00373	0.002356
KEGG_NEUROACTIVE_LIGAND_RECEPTOR_INTERACTION	-1.9994	0.00234742
GO_CELL_ADHESION_MEDIATED_BY_INTEGRIN	-1.98681	0.0027813
GO_G_PROTEIN_COUPLED_RECEPTOR_SIGNALING_PATHWAY_COUPLED_TO_CYCLIC_NUCLEOTIDE_SECOND_MESSENGER	-1.98634	0.0026995
REACTOME_ELASTIC_FIBRE_FORMATION	-1.98575	0.00268198
ANDERSEN_CHOLANGIOCARCINOMA_CLASS2	-1.98197	0.00289653
RICKMAN_HEAD_AND_NECK_CANCER_E	-1.9789	0.00301593
SCHUHMACHER_MYC_TARGETS_UP	-1.97582	0.0031831
REACTOME_GLUCURONIDATION	-1.9654	0.00379654
GO_ENDODERM_FORMATION	-1.95841	0.00411812
PICCALUGA_ANGIOIMMUNOBLASTIC_LYMPHOMA_UP	-1.95789	0.00409396
GO_GLUCURONOSYLTRANSFERASE_ACTIVITY	-1.95781	0.00399649
KEGG_ASCORBATE_AND_ALDARATE_METABOLISM	-1.95001	0.00470297
PKCA_DN.V1_DN	-1.94601	0.00495152
KEGG_DRUG_METABOLISM_OTHER_ENZYMES	-1.94582	0.0049112
GO_PLASMA_MEMBRANE_RECEPTOR_COMPLEX	-1.94574	0.00480443
GO_ORGANIC_ACID_TRANSMEMBRANE_TRANSPORTER_ACTIVITY	-1.94409	0.00485755
SMID_BREAST_CANCER_LUMINAL_B_DN	-1.94101	0.00512571
GO_REGULATION_OF_PHOSPHOLIPASE_C_ACTIVITY	-1.93494	0.00576492
GO_VOLTAGE_GATED_CATION_CHANNEL_ACTIVITY	-1.93474	0.00564962
GO_GATED_CHANNEL_ACTIVITY	-1.9339	0.00572271
REACTOME_MOLECULES_ASSOCIATED_WITH_ELASTIC_FIBRES	-1.93168	0.0060141
GO_ZYMOGEN_ACTIVATION	-1.92813	0.00627464
BOQUEST_STEM_CELL_UP	-1.9258	0.0064675
MEISSNER_NPC_HCP_WITH_H3K4ME2_AND_H3K27ME3	-1.92187	0.00688078
22RV1-HNF4GSH5DOWN	-1.92164	0.00679515
GO_CELL_CELL_ADHESION_MEDIATOR_ACTIVITY	-1.92037	0.00687715
BMI1_DN.V1_UP	-1.91635	0.00744107
REACTOME_NEURONAL_SYSTEM	-1.91596	0.00736795
GO_REGULATION_OF_PHOSPHOLIPASE_ACTIVITY	-1.91348	0.00771452
GO_POTASSIUM_CHANNEL_COMPLEX	-1.91244	0.00772475
GO_PEPTIDE_RECEPTOR_ACTIVITY	-1.91015	0.00793637
URS_ADIPOCYTE_DIFFERENTIATION_DN	-1.90885	0.00805825
BILD_MYC_ONCOGENIC_SIGNATURE	-1.90869	0.00799761
GO_POTASSIUM_CHANNEL_ACTIVITY	-1.90781	0.00793862
SABATES_COLORECTAL_ADENOMA_DN	-1.9067	0.00797635
MEISSNER_NPC_HCP_WITH_H3_UNMETHYLATED	-1.90353	0.00840212
LNCAP HNF1A OVEREXPRESS UP 1.5X	-1.90148	0.00858558
GO_NEGATIVE_REGULATION_OF_EXTRINSIC_APOPTOTIC_SIGNALING_PATHWAY_VIA_DEATH_DOMAIN_RECEPTORS	-1.90098	0.00858192
GO_TRANSMITTER_GATED_CHANNEL_ACTIVITY	-1.89981	0.00860835
MYC_UP.V1_UP	-1.89781	0.00897136
GO_INTRINSIC_COMPONENT_OF_POSTSYNAPTIC_SPECIALIZATION_MEMBRANE	-1.8957	0.00932416
GO_SYNAPSE_ASSEMBLY	-1.89488	0.00938226
GO_MONOCARBOXYLIC_ACID_TRANSMEMBRANE_TRANSPORTER_ACTIVITY	-1.89479	0.00928352
GO_ADENYLATE_CYCLASE_ACTIVATING_G_PROTEIN_COUPLED_RECEPTOR_SIGNALING_PATHWAY	-1.89175	0.00979911
ONDER_CDH1_TARGETS_2_DN	-1.89145	0.0097112
TONKS_TARGETS_OF_RUNX1_RUNX1T1_FUSION_SUSTAINED_IN_MONOCYTE_UP	-1.89076	0.00976106
MEISSNER_NPC_HCP_WITH_H3K4ME2	-1.89028	0.00971629
GO_EXPLORATION_BEHAVIOR	-1.89025	0.0095933
LIU_SMARCA4_TARGETS	-1.88929	0.00960392
FOSTER_KDM1A_TARGETS_UP	-1.88891	0.00956258
GO_PRIMARY_ALCOHOL_METABOLIC_PROCESS	-1.88839	0.0096362
REACTOME_LAMININ_INTERACTIONS	-1.88679	0.00977134
GO_INTEGRIN_MEDIATED_SIGNALING_PATHWAY	-1.88459	0.0101146
GO_INTEGRIN_ACTIVATION	-1.88391	0.0102046
DURAND_STROMA_S_UP	-1.88197	0.0104017
KRAS.KIDNEY_UP.V1_DN	-1.8819	0.0103061
SERVITJA_LIVER_HNF1A_TARGETS_DN	-1.88142	0.0102364
GSE37532_TREG_VS_TCONV_CD4_TCELL_FROM_LN_UP	-1.88085	0.0102151
LIEN_BREAST_CARCINOMA_METAPLASTIC_VS_DUCTAL_UP	-1.88044	0.0102057
GO_NEURON_PROJECTION_MEMBRANE	-1.88041	0.0101051
GO_RETINOL_METABOLIC_PROCESS	-1.87995	0.0100973
GO_POSITIVE_REGULATION_OF_SYNAPSE_ASSEMBLY	-1.87684	0.0105606
GO_HORMONE_BINDING	-1.87577	0.0106034
GO_NEURON_RECOGNITION	-1.87572	0.0104917
WOOD_EBV_EBNA1_TARGETS_UP	-1.87418	0.010643
GO_REGULATION_OF_LIPASE_ACTIVITY	-1.87316	0.0106729
GO_POSTSYNAPTIC_MEMBRANE	-1.87136	0.0108512
KIM_GLIS2_TARGETS_UP	-1.86885	0.0112474
ZHAN_MULTIPLE_MYELOMA_CD1_VS_CD2_DN	-1.86779	0.0113957
MCGARVEY_SILENCED_BY_METHYLATION_IN_COLON_CANCER	-1.86707	0.0114585
GSE36078_UNTREATED_VS_AD5_INF_MOUSE_LUNG_DC_UP	-1.86534	0.0118367
GO_ORGANIC_ANION_TRANSMEMBRANE_TRANSPORTER_ACTIVITY	-1.86501	0.0117723
GO_VOLTAGE_GATED_POTASSIUM_CHANNEL_ACTIVITY	-1.86366	0.0118599
GSE45365_NK_CELL_VS_BCELL_DN	-1.86357	0.0117767
RICKMAN_HEAD_AND_NECK_CANCER_C	-1.86236	0.0119702
WU_HBX_TARGETS_3_UP	-1.86217	0.0118973
GO_CELL_CELL_ADHESION_VIA_PLASMA_MEMBRANE_ADHESION_MOLECULES	-1.86044	0.0121252
SABATES_COLORECTAL_ADENOMA_UP	-1.85852	0.0124252
GO_INTRINSIC_COMPONENT_OF_POSTSYNAPTIC_MEMBRANE	-1.8585	0.0123123
KRAS.BREAST_UP.V1_UP	-1.85803	0.012314
REACTOME_STIMULI_SENSING_CHANNELS	-1.85564	0.012763
HOLLERN_EMT_BREAST_TUMOR_UP	-1.85488	0.0128716
GO_POSITIVE_REGULATION_OF_SMALL_GTPASE_MEDIATED_SIGNAL_TRANSDUCTION	-1.85348	0.0130876
MIKKELSEN_MCV6_HCP_WITH_H3K27ME3	-1.85157	0.0135633
GSE20727_ROS_INH_VS_ROS_INH_AND_DNFB_ALLERGEN_TREATED_DC_DN	-1.85151	0.0134554
GO_CALCIUM_DEPENDENT_CELL_CELL_ADHESION_VIA_PLASMA_MEMBRANE_CELL_ADHESION_MOLECULES	-1.85066	0.013599
GO_GLYCOSAMINOGLYCAN_BINDING	-1.85064	0.0134837
REACTOME_POTASSIUM_CHANNELS	-1.85027	0.0134316
NABA_ECM_GLYCOPROTEINS	-1.84988	0.0134326
NABA_CORE_MATRISOME	-1.84986	0.0133216
GO_MONOCARBOXYLIC_ACID_TRANSPORT	-1.84888	0.0135284
GO_NEUROTRANSMITTER_TRANSPORTER_ACTIVITY	-1.84781	0.0136726
GO_RECEPTOR_COMPLEX	-1.84769	0.013596
GO_PASSIVE_TRANSMEMBRANE_TRANSPORTER_ACTIVITY	-1.84757	0.0134955
GO_STEROID_BINDING	-1.84612	0.0137523
GO_POTASSIUM_ION_TRANSPORT	-1.84489	0.0139066
GO_EXTRACELLULAR_MATRIX_COMPONENT	-1.84269	0.0142299
GO_REGULATION_OF_INSULIN_LIKE_GROWTH_FACTOR_RECEPTOR_SIGNALING_PATHWAY	-1.84229	0.0142082
VERHAAK_AML_WITH_NPM1_MUTATED_DN	-1.84193	0.0141952
KEGG_ECM_RECEPTOR_INTERACTION	-1.84124	0.0141902
GO_ADENYLATE_CYCLASE_INHIBITING_G_PROTEIN_COUPLED_RECEPTOR_SIGNALING_PATHWAY	-1.84114	0.0141063
GO_HOMOPHILIC_CELL_ADHESION_VIA_PLASMA_MEMBRANE_ADHESION_MOLECULES	-1.84111	0.0140003
GO_ORGANIC_ACID_TRANSPORT	-1.84035	0.0141367
GO_LEADING_EDGE_MEMBRANE	-1.84017	0.0140784
KEGG_DILATED_CARDIOMYOPATHY	-1.83924	0.014289
GO_EXCITATORY_SYNAPSE	-1.83881	0.0142836
REACTOME_VOLTAGE_GATED_POTASSIUM_CHANNELS	-1.83659	0.0147844
KEGG_GLYCOLYSIS_GLUCONEOGENESIS	-1.83577	0.0149182
PEDERSEN_METASTASIS_BY_ERBB2_ISOFORM_6	-1.83574	0.0148191
KEGG_PENTOSE_AND_GLUCURONATE_INTERCONVERSIONS	-1.83573	0.014714
GO_ORGAN_INDUCTION	-1.83407	0.0149994
MARCHINI_TRABECTEDIN_RESISTANCE_DN	-1.83271	0.0152224
GSE45365_WT_VS_IFNAR_KO_CD8A_DC_MCMV_INFECTION_DN	-1.8325	0.0151458
GSE11961_MARGINAL_ZONE_BCELL_VS_MEMORY_BCELL_DAY7_DN	-1.8315	0.015336
MANALO_HYPOXIA_DN	-1.83121	0.015324
VART_KSHV_INFECTION_ANGIOGENIC_MARKERS_DN	-1.83115	0.0152339
GO_INTRINSIC_COMPONENT_OF_POSTSYNAPTIC_DENSITY_MEMBRANE	-1.83066	0.0152437
GO_BILE_ACID_AND_BILE_SALT_TRANSPORT	-1.82966	0.0154492
BENPORATH_PRC2_TARGETS	-1.82958	0.0153462
YAMASHITA_LIVER_CANCER_STEM_CELL_DN	-1.82935	0.0152998
KEGG_HYPERTROPHIC_CARDIOMYOPATHY_HCM	-1.8281	0.0155418
GSE3720_LPS_VS_PMA_STIM_VD2_GAMMADELTA_TCELL_DN	-1.82769	0.0155561
MOHANKUMAR_HOXA1_TARGETS_DN	-1.8256	0.016139
KORKOLA_EMBRYONIC_CARCINOMA_VS_SEMINOMA_UP	-1.8247	0.0162975
GO_LIGAND_GATED_ION_CHANNEL_ACTIVITY	-1.82418	0.0163804
GO_TRANSPORTER_COMPLEX	-1.82351	0.0164355
GO_POSITIVE_REGULATION_OF_ANIMAL_ORGAN_MORPHOGENESIS	-1.8218	0.0167405
GO_REGULATION_OF_SYNAPSE_ASSEMBLY	-1.82172	0.016681
GSE36476_CTRL_VS_TSST_ACT_16H_MEMORY_CD4_TCELL_OLD_DN	-1.82058	0.0169153
CROMER_TUMORIGENESIS_DN	-1.82	0.0170046
GO_EXTRACELLULAR_LIGAND_GATED_ION_CHANNEL_ACTIVITY	-1.81773	0.0175494
GO_EXCRETION	-1.81707	0.0175951
GO_REGULATION_OF_POSTSYNAPTIC_MEMBRANE_POTENTIAL	-1.81617	0.0177929
GO_PEPTIDE_HORMONE_BINDING	-1.81347	0.0183477
GO_POSTSYNAPTIC_NEUROTRANSMITTER_RECEPTOR_ACTIVITY	-1.81338	0.0182811
SMID_BREAST_CANCER_RELAPSE_IN_LUNG_DN	-1.81289	0.0183151
GSE29614_DAY3_VS_DAY7_TIV_FLU_VACCINE_PBMC_UP	-1.81263	0.0182681
MIKKELSEN_IPS_ICP_WITH_H3K4ME3_AND_H327ME3	-1.81254	0.0181662
TSENG_ADIPOGENIC_POTENTIAL_DN	-1.81226	0.0181269
GSE22611_NOD2_TRANSD_VS_CTRL_TRANSD_HEK293_MDP_STIM_2H_DN	-1.81155	0.0182404
GO_POTASSIUM_ION_TRANSMEMBRANE_TRANSPORTER_ACTIVITY	-1.81144	0.0181525
GO_UDP_GLYCOSYLTRANSFERASE_ACTIVITY	-1.81112	0.0181078
ROVERSI_GLIOMA_LOH_REGIONS	-1.81082	0.0180756
GO_BASEMENT_MEMBRANE	-1.81072	0.0180022
GSE33292_WT_VS_TCF1_KO_DN3_THYMOCYTE_DN	-1.81069	0.0178999
GO_CATION_CHANNEL_ACTIVITY	-1.80787	0.0185766
HSIAO_LIVER_SPECIFIC_GENES	-1.80758	0.0185366
GO_PROTEIN_LIPID_COMPLEX_BINDING	-1.80718	0.0185436
DOANE_BREAST_CANCER_ESR1_DN	-1.80698	0.0184986
KONDO_PROSTATE_CANCER_WITH_H3K27ME3	-1.8057	0.0186613
HUANG_DASATINIB_RESISTANCE_UP	-1.80503	0.0187249
VECCHI_GASTRIC_CANCER_ADVANCED_VS_EARLY_DN	-1.80499	0.0186226
VECCHI_GASTRIC_CANCER_ADVANCED_VS_EARLY_UP	-1.80413	0.0188044
GO_POSITIVE_REGULATION_OF_SMOOTH_MUSCLE_CELL_MIGRATION	-1.80114	0.0196273
GO_G_PROTEIN_COUPLED_NEUROTRANSMITTER_RECEPTOR_ACTIVITY	-1.80047	0.0197573
POMEROY_MEDULLOBLASTOMA_DESMOPLASIC_VS_CLASSIC_DN	-1.79995	0.0198413
LIU_PROSTATE_CANCER_DN	-1.79741	0.020545
REACTOME_INTEGRIN_CELL_SURFACE_INTERACTIONS	-1.79731	0.0204859
PID_HNF3B_PATHWAY	-1.79573	0.0208442
GSE21670_UNTREATED_VS_IL6_TREATED_STAT3_KO_CD4_TCELL_DN	-1.79404	0.0212698
SMID_BREAST_CANCER_NORMAL_LIKE_UP	-1.79398	0.0211861
GSE23502_WT_VS_HDC_KO_MYELOID_DERIVED_SUPPRESSOR_CELL_COLON_TUMOR_DN	-1.7935	0.0212597
GO_OVULATION	-1.79296	0.021349
GO_ACID_SECRETION	-1.79275	0.0213465
GO_SERINE_HYDROLASE_ACTIVITY	-1.79196	0.0215196
WANG_IMMORTALIZED_BY_HOXA9_AND_MEIS1_DN	-1.79061	0.0218914
REACTOME_PROTEIN_PROTEIN_INTERACTIONS_AT_SYNAPSES	-1.79042	0.0218655
GO_AMINO_ACID_TRANSMEMBRANE_TRANSPORTER_ACTIVITY	-1.79023	0.0218289
SANA_RESPONSE_TO_IFNG_UP	-1.78995	0.0217667
GO_OVULATION_CYCLE	-1.78902	0.0220159
GO_INTESTINAL_ABSORPTION	-1.78861	0.0220411
NABA_SECRETED_FACTORS	-1.78788	0.022174
REACTOME_EXTRACELLULAR_MATRIX_ORGANIZATION	-1.78755	0.022152
GSE3982_MEMORY_CD4_TCELL_VS_BCELL_UP	-1.78679	0.0222373
KRAS.600.LUNG.BREAST_UP.V1_UP	-1.78653	0.0222459
NFE2L2.V2	-1.78638	0.0221888
REACTOME_PHASE_II_CONJUGATION_OF_COMPOUNDS	-1.78436	0.0228092
GSE13485_DAY3_VS_DAY21_YF17D_VACCINE_PBMC_DN	-1.78406	0.0228096
GO_ENDODERM_DEVELOPMENT	-1.78373	0.0228203
GO_RECEPTOR_REGULATOR_ACTIVITY	-1.78372	0.0227171
GSE16450_IMMATURE_VS_MATURE_NEURON_CELL_LINE_DN	-1.78327	0.0227724
GO_NEUROTRANSMITTER_RECEPTOR_COMPLEX	-1.78235	0.0230372
GO_PROTEIN_COMPLEX_INVOLVED_IN_CELL_ADHESION	-1.7818	0.0230952
GO_DITERPENOID_METABOLIC_PROCESS	-1.78033	0.0235455
GO_ANION_TRANSMEMBRANE_TRANSPORTER_ACTIVITY	-1.78007	0.0235573
GO_ICOSANOID_BIOSYNTHETIC_PROCESS	-1.77999	0.0234873
GO_CATION_CHANNEL_COMPLEX	-1.77807	0.0240492
GU_PDEF_TARGETS_DN	-1.77657	0.0245199
GSE7568_CTRL_VS_24H_TGFB_TREATED_MACROPHAGES_WITH_IL4_AND_DEXAMETHASONE_DN	-1.77524	0.0249345
HAHTOLA_SEZARY_SYNDROM_DN	-1.77513	0.0248736
GSE28130_ACTIVATED_VS_INDUCEED_TREG_DN	-1.77318	0.0254241
KEGG_TYROSINE_METABOLISM	-1.77306	0.0253989
GO_ACTIVATION_OF_PHOSPHOLIPASE_C_ACTIVITY	-1.77239	0.0254531
BERNARD_PPAPDC1B_TARGETS_DN	-1.77204	0.0254558
CUI_TCF21_TARGETS_UP	-1.7713	0.0256891
GO_POSTSYNAPTIC_SPECIALIZATION_MEMBRANE	-1.76863	0.0266369
GSE21379_TFH_VS_NON_TFH_CD4_TCELL_DN	-1.76801	0.0267763
BIOCARTA_NO1_PATHWAY	-1.76772	0.0267551
GO_FIBRONECTIN_BINDING	-1.76713	0.0268699
GO_PROSTANOID_BIOSYNTHETIC_PROCESS	-1.76672	0.0268844
MIKKELSEN_ES_HCP_WITH_H3K27ME3	-1.7661	0.0270203
HOELZEL_NF1_TARGETS_DN	-1.76579	0.0270475
GO_CELL_PROLIFERATION_INVOLVED_IN_KIDNEY_DEVELOPMENT	-1.76518	0.02711
ANASTASSIOU_MULTICANCER_INVASIVENESS_SIGNATURE	-1.76366	0.0275223
GO_EXTRACELLULAR_STRUCTURE_ORGANIZATION	-1.7617	0.0282187
LOPES_METHYLATED_IN_COLON_CANCER_DN	-1.76083	0.0284734
GSE36476_CTRL_VS_TSST_ACT_40H_MEMORY_CD4_TCELL_YOUNG_DN	-1.75976	0.0287349
HOLLERN_MICROACINAR_BREAST_TUMOR_UP	-1.7588	0.0290593
GO_NEUROTRANSMITTER_TRANSPORT	-1.75872	0.0289643
GO_REGULATION_OF_SIGNALING_RECEPTOR_ACTIVITY	-1.75871	0.0288484
SMID_BREAST_CANCER_RELAPSE_IN_BONE_UP	-1.75772	0.0291209
GO_EXTRACELLULAR_MATRIX	-1.75674	0.0295501
DELYS_THYROID_CANCER_UP	-1.75646	0.0295144
REACTOME_FORMATION_OF_THE_CORNIFIED_ENVELOPE	-1.75646	0.0293939
GO_REGULATION_OF_CELL_ADHESION_MEDIATED_BY_INTEGRIN	-1.75629	0.0293422
GO_CARGO_RECEPTOR_ACTIVITY	-1.75469	0.0299199
GO_TOLL_LIKE_RECEPTOR_9_SIGNALING_PATHWAY	-1.75416	0.0301064
BMI1_DN_MEL18_DN.V1_UP	-1.75273	0.0306347
GSE6259_33D1_POS_DC_VS_CD8_TCELL_UP	-1.7525	0.0306124
GO_HAIR_FOLLICLE_MATURATION	-1.75203	0.0306898
GSE1740_MCSF_VS_MCSF_AND_IFNG_DAY2_DERIVED_MACROPHAGE_UP	-1.75169	0.0307375
BOSCO_EPITHELIAL_DIFFERENTIATION_MODULE	-1.75156	0.0306573
GSE19512_NAUTRAL_VS_INDUCED_TREG_UP	-1.75148	0.0305981
GO_COLLAGEN_CONTAINING_EXTRACELLULAR_MATRIX	-1.75093	0.0307235
KEGG_CYTOKINE_CYTOKINE_RECEPTOR_INTERACTION	-1.75073	0.030689
GO_CELL_ADHESION_MEDIATOR_ACTIVITY	-1.74975	0.0310646
OISHI_CHOLANGIOMA_STEM_CELL_LIKE_DN	-1.74953	0.031025
GO_HORMONE_METABOLIC_PROCESS	-1.7491	0.0311026
GSE9946_MATURE_STIMULATORY_VS_PROSTAGLANDINE2_TREATED_MATURE_DC_DN	-1.74892	0.0310711
MIKKELSEN_ES_ICP_WITH_H3K4ME3_AND_H3K27ME3	-1.7483	0.0312156
GO_REGULATION_OF_BLOOD_PRESSURE	-1.74829	0.0310965
GSE36476_CTRL_VS_TSST_ACT_16H_MEMORY_CD4_TCELL_YOUNG_DN	-1.74715	0.031466
SMID_BREAST_CANCER_RELAPSE_IN_BONE_DN	-1.74644	0.0316589
GO_GLUTAMATE_RECEPTOR_SIGNALING_PATHWAY	-1.74606	0.0317322
NOUSHMEHR_GBM_SILENCED_BY_METHYLATION	-1.74515	0.0320129
GO_RESPONSE_TO_VITAMIN_D	-1.74496	0.0319788
GSE21670_STAT3_KO_VS_WT_CD4_TCELL_UP	-1.74342	0.0325867
GSE2405_0H_VS_3H_A_PHAGOCYTOPHILUM_STIM_NEUTROPHIL_DN	-1.74287	0.0327215
GSE21670_UNTREATED_VS_TGFB_TREATED_CD4_TCELL_UP	-1.74265	0.0327006
GO_RESPONSE_TO_ACETYLCHOLINE	-1.74183	0.0328648
REACTOME_ECM_PROTEOGLYCANS	-1.74114	0.0330814
SCHLOSSER_MYC_TARGETS_AND_SERUM_RESPONSE_UP	-1.73976	0.0336553
AFFAR_YY1_TARGETS_DN	-1.73929	0.0337493
GO_CHLORIDE_TRANSPORT	-1.73897	0.0338161
REACTOME_KERATINIZATION	-1.73886	0.0337466
GSE24634_TREG_VS_TCONV_POST_DAY5_IL4_CONVERSION_UP	-1.73763	0.034242
GSE7218_IGM_VS_IGG_SIGNAL_THGOUGH_ANTIGEN_BCELL_DN	-1.73735	0.0342614
GO_THYROID_GLAND_DEVELOPMENT	-1.73726	0.0341985
GO_PLASMA_MEMBRANE_PROTEIN_COMPLEX	-1.73702	0.0341955
REACTOME_BIOLOGICAL_OXIDATIONS	-1.73699	0.0340961
GSE3565_DUSP1_VS_WT_SPLENOCYTES_UP	-1.73699	0.0339752
GO_ORGANIC_HYDROXY_COMPOUND_TRANSPORT	-1.73633	0.0341977
GO_VOLTAGE_GATED_ION_CHANNEL_ACTIVITY	-1.73415	0.035127
ODONNELL_METASTASIS_DN	-1.73411	0.0350184
ESC_V6.5_UP_EARLY.V1_DN	-1.73271	0.0355923
POMEROY_MEDULLOBLASTOMA_PROGNOSIS_DN	-1.73137	0.0360895
GSE21670_STAT3_KO_VS_WT_CD4_TCELL_DN	-1.73092	0.0361779
GO_GAMMA_AMINOBUTYRIC_ACID_SIGNALING_PATHWAY	-1.73033	0.0363415
SCHAEFFER_PROSTATE_DEVELOPMENT_48HR_DN	-1.72992	0.0364355
CHANDRAN_METASTASIS_DN	-1.72921	0.0367332
GO_GABA_ERGIC_SYNAPSE	-1.72897	0.0367038
HOXA9_DN.V1_DN	-1.72808	0.0369807
GO_DENDRITE_MEMBRANE	-1.72802	0.0368833
GSE30083_SP1_VS_SP2_THYMOCYTE_DN	-1.72794	0.036783
GO_REGULATION_OF_ANIMAL_ORGAN_FORMATION	-1.72695	0.037187
GO_CELLULAR_HORMONE_METABOLIC_PROCESS	-1.72655	0.0372936
GSE1432_1H_VS_24H_IFNG_MICROGLIA_DN	-1.72631	0.0373223
MARTENS_TRETINOIN_RESPONSE_UP	-1.72605	0.0373369
AKT_UP_MTOR_DN.V1_DN	-1.72543	0.0375392
OHGUCHI_LIVER_HNF4A_TARGETS_DN	-1.72538	0.0374353
LI_WILMS_TUMOR	-1.72524	0.0373666
GO_ORGANIC_HYDROXY_COMPOUND_TRANSMEMBRANE_TRANSPORTER_ACTIVITY	-1.72357	0.0380828
GO_REGULATION_OF_MEMBRANE_POTENTIAL	-1.72271	0.0383962
GO_FEMALE_SEX_DIFFERENTIATION	-1.72215	0.0385749
DUTERTRE_ESTRADIOL_RESPONSE_6HR_UP	-1.72181	0.0386364
GO_SYNAPTIC_MEMBRANE	-1.72115	0.038816
PID_TOLL_ENDOGENOUS_PATHWAY	-1.72072	0.03891
GO_ACTIVATION_OF_ADENYLATE_CYCLASE_ACTIVITY	-1.72061	0.0388279
GSE37532_VISCERAL_ADIPOSE_TISSUE_VS_LN_DERIVED_TCONV_CD4_TCELL_UP	-1.7202	0.0389045
DOANE_BREAST_CANCER_ESR1_UP	-1.72013	0.0388196
GO_SPECTRIN_BINDING	-1.72012	0.0386985
GSE36888_UNTREATED_VS_IL2_TREATED_STAT5_AB_KNOCKIN_TCELL_6H_DN	-1.71994	0.0386782
REACTOME_TRANSPORT_OF_CONNEXONS_TO_THE_PLASMA_MEMBRANE	-1.71926	0.0390032
GSE7768_OVA_ALONE_VS_OVA_WITH_MPL_IMMUNIZED_MOUSE_WHOLE_SPLEEN_6H_DN	-1.71871	0.0391278
GSE38697_LIGHT_ZONE_VS_DARK_ZONE_BCELL_DN	-1.71868	0.0390238
GO_REGULATION_OF_G_PROTEIN_COUPLED_RECEPTOR_SIGNALING_PATHWAY	-1.71845	0.0390388
SHEN_SMARCA2_TARGETS_DN	-1.71761	0.0393687
RICKMAN_HEAD_AND_NECK_CANCER_F	-1.71729	0.0394182
GSE9601_UNTREATED_VS_NFKB_INHIBITOR_TREATED_HCMV_INF_MONOCYTE_UP	-1.71717	0.0393764
GO_ORGANIC_ANION_TRANSPORT	-1.71683	0.0394163
GO_HUMORAL_IMMUNE_RESPONSE	-1.71666	0.0393909
GSE45365_WT_VS_IFNAR_KO_CD11B_DC_MCMV_INFECTION_DN	-1.71658	0.0393142
CUI_TCF21_TARGETS_2_UP	-1.71609	0.0394246
KEGG_ARRHYTHMOGENIC_RIGHT_VENTRICULAR_CARDIOMYOPATHY_ARVC	-1.71584	0.0394123
GO_FEMALE_GAMETE_GENERATION	-1.7157	0.0393586
REACTOME_NON_INTEGRIN_MEMBRANE_ECM_INTERACTIONS	-1.71533	0.0394423
RICKMAN_HEAD_AND_NECK_CANCER_A	-1.7153	0.0393601
GO_INTERFERON_GAMMA_PRODUCTION	-1.71515	0.039345
REACTOME_G_ALPHA_Q_SIGNALLING_EVENTS	-1.71504	0.0392858
GO_REGULATION_OF_HAIR_CYCLE	-1.71477	0.0393027
GO_CHLORIDE_CHANNEL_ACTIVITY	-1.71462	0.0392377
GO_ACETYLCHOLINE_RECEPTOR_ACTIVITY	-1.71462	0.0391292
PKCA_DN.V1_UP	-1.71403	0.0393147
KEGG_PRIMARY_IMMUNODEFICIENCY	-1.71316	0.0396892
GO_INTRINSIC_COMPONENT_OF_SYNAPTIC_MEMBRANE	-1.71262	0.0398691
GSE12003_MIR223_KO_VS_WT_BM_PROGENITOR_4D_CULTURE_DN	-1.71115	0.0405459
GO_PRERIBOSOME	-1.70994	0.0411262
KORKOLA_YOLK_SAC_TUMOR	-1.70882	0.0416601
GO_TRANSMEMBRANE_SIGNALING_RECEPTOR_ACTIVITY	-1.70871	0.0415958
GO_ALCOHOL_DEHYDROGENASE_NADPPLUS_ACTIVITY	-1.70575	0.0432839
BIOCARTA_WNT_PATHWAY	-1.70493	0.0436757
SU_LIVER	-1.70407	0.044047
GO_SYNAPSE_ORGANIZATION	-1.70331	0.044422
GO_FRIZZLED_BINDING	-1.70297	0.0444835
GO_REGULATION_OF_NEUROLOGICAL_SYSTEM_PROCESS	-1.70284	0.0444122
GO_NEGATIVE_REGULATION_OF_ANION_TRANSPORT	-1.702	0.0447318
GSE23114_WT_VS_SLE2C1_MOUSE_PERITONEAL_CAVITY_B1A_BCELL_DN	-1.70179	0.0446992
KEGG_TRYPTOPHAN_METABOLISM	-1.70177	0.0445771
TURASHVILI_BREAST_LOBULAR_CARCINOMA_VS_LOBULAR_NORMAL_UP	-1.70158	0.044551
GO_INSULIN_LIKE_GROWTH_FACTOR_RECEPTOR_SIGNALING_PATHWAY	-1.70143	0.0444953
SERVITJA_ISLET_HNF1A_TARGETS_UP	-1.70124	0.0444814
GO_LIGAND_GATED_CATION_CHANNEL_ACTIVITY	-1.70062	0.0447542
GO_SOLUTE_SODIUM_SYMPORTER_ACTIVITY	-1.69963	0.0452139
GO_NEUROTRANSMITTER_SODIUM_SYMPORTER_ACTIVITY	-1.69952	0.0451805
GSE22886_IL2_VS_IL15_STIM_NKCELL_UP	-1.69934	0.0451473
GO_CELLULAR_RESPONSE_TO_CAMP	-1.69911	0.0451873
HUANG_DASATINIB_RESISTANCE_DN	-1.69904	0.0451252
GO_VASCULOGENESIS	-1.69902	0.0450082
REACTOME_TRANSMISSION_ACROSS_CHEMICAL_SYNAPSES	-1.69856	0.0451355
RODWELL_AGING_KIDNEY_UP	-1.69855	0.0450134
GO_BASEMENT_MEMBRANE_ORGANIZATION	-1.69765	0.045419
GO_METAL_ION_TRANSMEMBRANE_TRANSPORTER_ACTIVITY	-1.69584	0.0463679
GO_REGULATION_OF_EXTRINSIC_APOPTOTIC_SIGNALING_PATHWAY_VIA_DEATH_DOMAIN_RECEPTORS	-1.69541	0.046487
PID_INTEGRIN_CS_PATHWAY	-1.6951	0.0465654
KARLSSON_TGFB1_TARGETS_UP	-1.69477	0.0466488
KEGG_PHENYLALANINE_METABOLISM	-1.6945	0.0466752
GO_REGULATION_OF_EPITHELIAL_CELL_DIFFERENTIATION_INVOLVED_IN_KIDNEY_DEVELOPMENT	-1.69405	0.0468232
GO_LIPOPOLYSACCHARIDE_BINDING	-1.69334	0.0471541
GSE13887_ACT_CD4_VS_NO_TREATED_CD4_TCELL_UP	-1.69327	0.0470491
GO_MONOCARBOXYLIC_ACID_BINDING	-1.69296	0.0471666
REACTOME_CROSSLINKING_OF_COLLAGEN_FIBRILS	-1.69264	0.0472614
MIKKELSEN_IPS_LCP_WITH_H3K4ME3	-1.69228	0.047322
GO_DEVELOPMENT_OF_PRIMARY_SEXUAL_CHARACTERISTICS	-1.69049	0.0483189
GSE19772_CTRL_VS_HCMV_INF_MONOCYTES_AND_PI3K_INHIBITION_DN	-1.6902	0.0483262
REACTOME_NEUROTRANSMITTER_RECEPTORS_AND_POSTSYNAPTIC_SIGNAL_TRANSMISSION	-1.6899	0.0483807
YAMASHITA_LIVER_CANCER_STEM_CELL_UP	-1.68962	0.0484157
CHARAFE_BREAST_CANCER_LUMINAL_VS_MESENCHYMAL_DN	-1.68838	0.0491371
GO_LIPOPROTEIN_METABOLIC_PROCESS	-1.68744	0.0496925
GO_VENTRICULAR_CARDIAC_MUSCLE_CELL_ACTION_POTENTIAL	-1.68696	0.0498442
BIOCARTA_IL2RB_PATHWAY	-1.68664	0.0499076
GO_GROWTH_FACTOR_ACTIVITY	-1.68546	0.0505223
REACTOME_SYNDECAN_INTERACTIONS	-1.68526	0.0504965
NAKAYAMA_SOFT_TISSUE_TUMORS_PCA2_DN	-1.68471	0.0507399
GSE37532_TREG_VS_TCONV_CD4_TCELL_FROM_VISCERAL_ADIPOSE_TISSUE_UP	-1.6842	0.0509926
PEDERSEN_TARGETS_OF_611CTF_ISOFORM_OF_ERBB2	-1.68418	0.0508686
GO_LUNG_ALVEOLUS_DEVELOPMENT	-1.68303	0.0514403
GO_COLLAGEN_TRIMER	-1.68282	0.051418
GO_BRANCHING_MORPHOGENESIS_OF_AN_EPITHELIAL_TUBE	-1.68265	0.0514198
GO_CHLORIDE_TRANSMEMBRANE_TRANSPORT	-1.68232	0.0514991
GO_LOW_DENSITY_LIPOPROTEIN_PARTICLE_RECEPTOR_BINDING	-1.6822	0.0514501
GO_REGULATION_OF_CARDIAC_MUSCLE_CELL_ACTION_POTENTIAL	-1.68206	0.0514093
GO_ORGANIC_ACID_SODIUM_SYMPORTER_ACTIVITY	-1.68199	0.051313
GSE46606_UNSTIM_VS_CD40L_IL2_IL5_DAY3_STIMULATED_BCELL_DN	-1.68188	0.0512225
ZHAN_MULTIPLE_MYELOMA_LB_UP	-1.68159	0.0512751
GO_CELL_PROJECTION_MEMBRANE	-1.68158	0.0511561
GO_RECEPTOR_MEDIATED_ENDOCYTOSIS	-1.6813	0.051219
GO_NUCLEOBASE_BIOSYNTHETIC_PROCESS	-1.68083	0.0514546
TURASHVILI_BREAST_DUCTAL_CARCINOMA_VS_DUCTAL_NORMAL_DN	-1.67981	0.052047
GSE24142_DN2_VS_DN3_THYMOCYTE_UP	-1.67973	0.0519638
GO_PLASMA_MEMBRANE_RAFT	-1.67951	0.0519694
GO_GABA_RECEPTOR_ACTIVITY	-1.6794	0.0519023
GSE33162_HDAC3_KO_VS_HDAC3_KO_4H_LPS_STIM_MACROPHAGE_DN	-1.67923	0.0518693
REACTOME_GABA_RECEPTOR_ACTIVATION	-1.67919	0.0517719
VECCHI_GASTRIC_CANCER_EARLY_UP	-1.67904	0.0517548
REACTOME_ARACHIDONIC_ACID_METABOLISM	-1.67895	0.0516813
GO_CELLULAR_RESPONSE_TO_VITAMIN_D	-1.67892	0.0515749
GO_VASCULAR_ENDOTHELIAL_GROWTH_FACTOR_SIGNALING_PATHWAY	-1.67824	0.0519033
GSE6259_DEC205_POS_DC_VS_BCELL_UP	-1.67778	0.052062
GROSS_ELK3_TARGETS_DN	-1.67776	0.0519452
LIU_CDX2_TARGETS_UP	-1.67726	0.0521358
GO_ACTIVATION_OF_NF_KAPPAB_INDUCING_KINASE_ACTIVITY	-1.67675	0.052313
MATZUK_IMPLANTATION_AND_UTERINE	-1.67675	0.0521863
GSE3203_INFLUENZA_INF_VS_IFNB_TREATED_LN_BCELL_DN	-1.67675	0.0520628
KRAS.LUNG.BREAST_UP.V1_UP	-1.67671	0.0519624
REACTOME_PEPTIDE_LIGAND_BINDING_RECEPTORS	-1.67658	0.0519327
GO_OVULATION_CYCLE_PROCESS	-1.67562	0.0525131
GO_G_PROTEIN_COUPLED_RECEPTOR_ACTIVITY	-1.67489	0.0528788
GO_EXTRACELLULAR_MATRIX_STRUCTURAL_CONSTITUENT	-1.67464	0.0529144
GO_POSITIVE_REGULATION_OF_TRANSCRIPTION_INITIATION_FROM_RNA_POLYMERASE_II_PROMOTER	-1.67387	0.0533393
GO_UTERUS_DEVELOPMENT	-1.67364	0.0533537
TURASHVILI_BREAST_LOBULAR_CARCINOMA_VS_LOBULAR_NORMAL_DN	-1.67344	0.0533902
MEL18_DN.V1_UP	-1.67304	0.0535671
GSE9946_IMMATURE_VS_LISTERIA_INF_MATURE_DC_DN	-1.67297	0.0534849
GO_NEGATIVE_REGULATION_OF_NEUROLOGICAL_SYSTEM_PROCESS	-1.67281	0.0534742
GO_CYCLIC_NUCLEOTIDE_MEDIATED_SIGNALING	-1.67248	0.0535689
NABA_ECM_AFFILIATED	-1.67234	0.0535484
GO_CORNIFICATION	-1.67232	0.0534379
GO_ISOPRENOID_METABOLIC_PROCESS	-1.67197	0.0535319
KEGG_MATURITY_ONSET_DIABETES_OF_THE_YOUNG	-1.67166	0.0536475
STK33_SKM_DN	-1.67162	0.0535424
SNF5_DN.V1_DN	-1.67114	0.0537564
CLASPER_LYMPHATIC_VESSELS_DURING_METASTASIS_DN	-1.67098	0.0537381
GROSS_HYPOXIA_VIA_HIF1A_UP	-1.67095	0.0536336
GSE6674_ANTI_IGM_VS_CPG_STIM_BCELL_DN	-1.6707	0.0536755
GO_REGULATION_OF_ANOIKIS	-1.67066	0.0535979
GO_IONOTROPIC_GLUTAMATE_RECEPTOR_ACTIVITY	-1.67017	0.0538091
GO_REGULATION_OF_KIDNEY_DEVELOPMENT	-1.67007	0.0537672
GSE11367_CTRL_VS_IL17_TREATED_SMOOTH_MUSCLE_CELL_DN	-1.66978	0.0538347
GO_KERATINIZATION	-1.66927	0.0540771
GO_OXIDOREDUCTASE_ACTIVITY_ACTING_ON_CH_OH_GROUP_OF_DONORS	-1.66923	0.0539923
GO_PROTEIN_O_LINKED_GLYCOSYLATION	-1.66832	0.0545684
GO_POSITIVE_REGULATION_OF_GLYCOPROTEIN_BIOSYNTHETIC_PROCESS	-1.66734	0.0551113
GSE10147_IL3_VS_IL3_AND_CPG_STIM_PDC_UP	-1.66669	0.0554641
GO_POSITIVE_REGULATION_OF_EPITHELIAL_CELL_DIFFERENTIATION	-1.66622	0.0556791
GO_CALCIUM_DEPENDENT_PHOSPHOLIPID_BINDING	-1.66619	0.0555729
ZHANG_RESPONSE_TO_CANTHARIDIN_DN	-1.66564	0.0558266
TONKS_TARGETS_OF_RUNX1_RUNX1T1_FUSION_MONOCYTE_UP	-1.66498	0.0561372
GO_REGULATION_OF_STEROL_TRANSPORT	-1.66492	0.0560446
CHIANG_LIVER_CANCER_SUBCLASS_CTNNB1_DN	-1.66485	0.0559618
BENPORATH_ES_1	-1.66483	0.0558493
CHIANG_LIVER_CANCER_SUBCLASS_PROLIFERATION_UP	-1.66414	0.0562079
GO_OSTEOBLAST_PROLIFERATION	-1.66413	0.0560931
GSE19198_CTRL_VS_IL21_TREATED_TCELL_6H_UP	-1.66358	0.0563486
SANA_TNF_SIGNALING_UP	-1.66316	0.0564838
GSE30971_WBP7_HET_VS_KO_MACROPHAGE_4H_LPS_STIM_UP	-1.66296	0.0565107
MEISSNER_BRAIN_HCP_WITH_H3K4ME2	-1.66283	0.0564943
GSE36476_YOUNG_VS_OLD_DONOR_MEMORY_CD4_TCELL_40H_TSST_ACT_UP	-1.66264	0.0564939
GO_AMPA_GLUTAMATE_RECEPTOR_COMPLEX	-1.66254	0.0564345
GSE8515_CTRL_VS_IL6_4H_STIM_MAC_DN	-1.66252	0.0563345
GSE28783_ANTI_MIR33_VS_CTRL_ATHEROSCLEROSIS_MACROPHAGE_UP	-1.66227	0.0563729
GO_NEPHRON_MORPHOGENESIS	-1.66227	0.0562509
GO_CHEMOATTRACTANT_ACTIVITY	-1.66197	0.0563096
GSE37605_C57BL6_VS_NOD_FOXP3_FUSION_GFP_TREG_UP	-1.66182	0.0562714
GO_PHOSPHOLIPASE_C_ACTIVATING_G_PROTEIN_COUPLED_RECEPTOR_SIGNALING_PATHWAY	-1.66127	0.0565137
GO_SEX_DIFFERENTIATION	-1.66096	0.056661
GO_ANTIBIOTIC_CATABOLIC_PROCESS	-1.6609	0.056562
GO_IONOTROPIC_GLUTAMATE_RECEPTOR_SIGNALING_PATHWAY	-1.66015	0.056987
VANHARANTA_UTERINE_FIBROID_UP	-1.65999	0.0569833
IZADPANAH_STEM_CELL_ADIPOSE_VS_BONE_DN	-1.6599	0.0569219
CHICAS_RB1_TARGETS_GROWING	-1.65983	0.056832
GSE8835_CD4_VS_CD8_TCELL_CLL_PATIENT_DN	-1.65976	0.0567624
HOELZEL_NF1_TARGETS_UP	-1.65969	0.0566975
TONKS_TARGETS_OF_RUNX1_RUNX1T1_FUSION_HSC_DN	-1.65871	0.0572576
GSE2770_IL12_AND_TGFB_ACT_VS_ACT_CD4_TCELL_48H_DN	-1.65809	0.0575939
GO_POSITIVE_REGULATION_OF_PEPTIDYL_TYROSINE_PHOSPHORYLATION	-1.65786	0.057624
MCDOWELL_ACUTE_LUNG_INJURY_UP	-1.65754	0.0577524
GO_HEPARIN_BINDING	-1.65742	0.0577035
22Rv1-HNF4GSH6DOWN	-1.65719	0.0577681
GSE6259_FLT3L_INDUCED_DEC205_POS_DC_VS_CD4_TCELL_DN	-1.65717	0.0576673
PEART_HDAC_PROLIFERATION_CLUSTER_DN	-1.65709	0.0575864
LUCAS_HNF4A_TARGETS_UP	-1.65657	0.0578389
GO_IMPORT_ACROSS_PLASMA_MEMBRANE	-1.65635	0.0578639
GO_KIDNEY_MORPHOGENESIS	-1.65634	0.0577486
JAATINEN_HEMATOPOIETIC_STEM_CELL_UP	-1.65589	0.0579885
GO_APICAL_PLASMA_MEMBRANE	-1.65586	0.0578928
REACTOME_INWARDLY_RECTIFYING_KPLUS_CHANNELS	-1.65551	0.0580094
GO_SPECIFICATION_OF_ANIMAL_ORGAN_IDENTITY	-1.65549	0.0579119
GO_STEROID_HORMONE_RECEPTOR_ACTIVITY	-1.65547	0.0578105
WANG_MLL_TARGETS	-1.65529	0.0578117
GSE13485_CTRL_VS_DAY3_YF17D_VACCINE_PBMC_DN	-1.6549	0.0579805
GO_SCAVENGER_RECEPTOR_ACTIVITY	-1.65482	0.0579177
HESS_TARGETS_OF_HOXA9_AND_MEIS1_UP	-1.65466	0.0579525
NAKAMURA_TUMOR_ZONE_PERIPHERAL_VS_CENTRAL_UP	-1.653	0.0590573
GO_MATURATION_OF_LSU_RRNA	-1.65298	0.0589548
GO_DICARBOXYLIC_ACID_TRANSMEMBRANE_TRANSPORTER_ACTIVITY	-1.6528	0.0590188
NABA_MATRISOME_ASSOCIATED	-1.65268	0.0589692
GO_AMINO_ACID_TRANSPORT	-1.65251	0.0589617
GSE9650_EXHAUSTED_VS_MEMORY_CD8_TCELL_UP	-1.65248	0.0588623
GO_ANION_TRANSPORT	-1.65201	0.0590386
GO_DEVELOPMENT_OF_PRIMARY_FEMALE_SEXUAL_CHARACTERISTICS	-1.65156	0.0592557
GO_CHLORIDE_TRANSMEMBRANE_TRANSPORTER_ACTIVITY	-1.65141	0.0592477
WANG_SMARCE1_TARGETS_UP	-1.65137	0.0591631
GO_MALE_SEX_DIFFERENTIATION	-1.65137	0.0590457
CHARAFE_BREAST_CANCER_LUMINAL_VS_BASAL_DN	-1.65129	0.0589948
VERRECCHIA_DELAYED_RESPONSE_TO_TGFB1	-1.65093	0.0591316
CONCANNON_APOPTOSIS_BY_EPOXOMICIN_DN	-1.65085	0.059085
CHEN_HOXA5_TARGETS_9HR_DN	-1.65081	0.0589933
GSE43863_NAIVE_VS_MEMORY_TH1_CD4_TCELL_D150_LCMV_UP	-1.65077	0.0589184
GO_ANOIKIS	-1.65064	0.0588846
GSE40685_TREG_VS_FOXP3_KO_TREG_PRECURSOR_DN	-1.6506	0.0588224
POOLA_INVASIVE_BREAST_CANCER_DN	-1.65014	0.0590374
GO_PHOSPHATIDYLINOSITOL_3_4_BISPHOSPHATE_BINDING	-1.65005	0.0589854
GO_FORMATION_OF_PRIMARY_GERM_LAYER	-1.64998	0.0589356
GO_RESPONSE_TO_ESTRADIOL	-1.64981	0.0589123
GO_CAVEOLA	-1.64931	0.0591677
GO_ENDOTHELIAL_CELL_APOPTOTIC_PROCESS	-1.64926	0.0590976
REACTOME_BINDING_AND_UPTAKE_OF_LIGANDS_BY_SCAVENGER_RECEPTORS	-1.64922	0.0590077
GAUSSMANN_MLL_AF4_FUSION_TARGETS_G_UP	-1.6492	0.058906
KANG_IMMORTALIZED_BY_TERT_UP	-1.64777	0.0598014
VERRECCHIA_RESPONSE_TO_TGFB1_C5	-1.64711	0.0601568
GO_MOLTING_CYCLE	-1.64661	0.0603952
GSE36888_UNTREATED_VS_IL2_TREATED_TCELL_2H_DN	-1.6465	0.0603674
NAKAMURA_METASTASIS_MODEL_DN	-1.64641	0.0603119
REACTOME_MET_PROMOTES_CELL_MOTILITY	-1.64577	0.060604
VERHAAK_GLIOBLASTOMA_MESENCHYMAL	-1.64577	0.0604928
HATADA_METHYLATED_IN_LUNG_CANCER_UP	-1.64566	0.0604531
GO_RHYTHMIC_BEHAVIOR	-1.64566	0.0603406
ESC_J1_UP_LATE.V1_DN	-1.64451	0.0610683
HOWLIN_CITED1_TARGETS_2_DN	-1.64445	0.0609845
GSE7509_UNSTIM_VS_IFNA_STIM_IMMATURE_DC_DN	-1.64427	0.0609914
GO_NEGATIVE_REGULATION_OF_EXTRINSIC_APOPTOTIC_SIGNALING_PATHWAY	-1.6442	0.060914
CTIP_DN.V1_UP	-1.64368	0.0612008
GO_SNORNA_BINDING	-1.64338	0.061297
GSE2585_CTEC_VS_THYMIC_DC_DN	-1.64278	0.0616191
GSE41176_WT_VS_TAK1_KO_UNSTIM_BCELL_DN	-1.64239	0.0617629
TAKEDA_TARGETS_OF_NUP98_HOXA9_FUSION_16D_UP	-1.64227	0.0617373
GO_G_PROTEIN_COUPLED_ACETYLCHOLINE_RECEPTOR_SIGNALING_PATHWAY	-1.64223	0.0616419
GO_RIBOSOMAL_LARGE_SUBUNIT_BIOGENESIS	-1.64184	0.0618505
GO_REGULATION_OF_GLUTAMATE_RECEPTOR_SIGNALING_PATHWAY	-1.64152	0.0619754
CROMER_METASTASIS_DN	-1.64149	0.0618782
GO_CELLULAR_RESPONSE_TO_ALKALOID	-1.64149	0.0617717
REACTOME_METABOLISM_OF_FAT_SOLUBLE_VITAMINS	-1.6414	0.0617213
GO_SKELETAL_SYSTEM_DEVELOPMENT	-1.64128	0.0616941
LEF1_UP.V1_DN	-1.64042	0.0622755
CRX_DN.V1_DN	-1.64035	0.0622035
AMUNDSON_DNA_DAMAGE_RESPONSE_TP53	-1.64007	0.0623185
KEGG_GAP_JUNCTION	-1.63972	0.0624597
GAUSSMANN_MLL_AF4_FUSION_TARGETS_F_UP	-1.63923	0.0626989
GSE15750_WT_VS_TRAF6KO_DAY6_EFF_CD8_TCELL_DN	-1.63899	0.0627556
REACTOME_CLASS_A_1_RHODOPSIN_LIKE_RECEPTORS	-1.63825	0.0631772
GSE31082_CD4_VS_CD8_SP_THYMOCYTE_DN	-1.63808	0.0631855
GSE40274_FOXP3_VS_FOXP3_AND_GATA1_TRANSDUCED_ACTIVATED_CD4_TCELL_UP	-1.63798	0.0631392
ESC_V6.5_UP_LATE.V1_DN	-1.63797	0.0630327
GSE26030_TH1_VS_TH17_DAY5_POST_POLARIZATION_UP	-1.63797	0.0629191
GO_REGULATION_OF_SYNAPSE_STRUCTURE_OR_ACTIVITY	-1.63765	0.0630591
GSE35543_IN_VIVO_NTREG_VS_IN_VITRO_ITREG_UP	-1.6375	0.0630395
WANG_SMARCE1_TARGETS_DN	-1.63728	0.0630892
GO_INTERLEUKIN_1_PRODUCTION	-1.63724	0.0630006
HINATA_NFKB_TARGETS_KERATINOCYTE_DN	-1.63709	0.0630222
GO_SODIUM_ION_HOMEOSTASIS	-1.63708	0.062921
ROY_WOUND_BLOOD_VESSEL_UP	-1.63696	0.0628963
GO_OOGENESIS	-1.63678	0.0629049
SMID_BREAST_CANCER_LUMINAL_A_UP	-1.63645	0.0630854
GSE3982_DC_VS_EFF_MEMORY_CD4_TCELL_UP	-1.63582	0.0634332
GO_MATURATION_OF_5_8S_RRNA	-1.63567	0.06345
GO_STEROID_DEHYDROGENASE_ACTIVITY	-1.6356	0.0633933
HERNANDEZ_MITOTIC_ARREST_BY_DOCETAXEL_1_DN	-1.63519	0.0635496
GO_DELAYED_RECTIFIER_POTASSIUM_CHANNEL_ACTIVITY	-1.63488	0.0636156
GO_POSTSYNAPTIC_DENSITY_MEMBRANE	-1.63485	0.0635278
SCHAEFFER_SOX9_TARGETS_IN_PROSTATE_DEVELOPMENT_DN	-1.63449	0.0637032
THEODOROU_MAMMARY_TUMORIGENESIS	-1.63438	0.0636757
GO_CALMODULIN_BINDING	-1.63412	0.0637338
GO_ANTIBIOTIC_METABOLIC_PROCESS	-1.63376	0.0639207
GO_MUSCLE_CELL_MIGRATION	-1.63352	0.0639816
GO_SUBSTRATE_ADHESION_DEPENDENT_CELL_SPREADING	-1.63348	0.0638995
GSE7509_UNSTIM_VS_FCGRIIB_STIM_DC_DN	-1.63238	0.0646113
REACTOME_SYNTHESIS_OF_BILE_ACIDS_AND_BILE_SALTS_VIA_7ALPHA_HYDROXYCHOLESTEROL	-1.63237	0.0645013
REACTOME_SHC_MEDIATED_CASCADE:FGFR1	-1.63228	0.0644548
GSE6674_UNSTIM_VS_PL2_3_STIM_BCELL_UP	-1.63219	0.0643976
GO_REGULATION_OF_THE_FORCE_OF_HEART_CONTRACTION	-1.63197	0.0644572
IL21_UP.V1_DN	-1.63164	0.0645794
GO_ANION_CHANNEL_ACTIVITY	-1.63107	0.0648619
GO_ANKYRIN_BINDING	-1.63094	0.0648722
GO_NEUROPEPTIDE_RECEPTOR_ACTIVITY	-1.63081	0.0648504
REACTOME_MET_ACTIVATES_PTK2_SIGNALING	-1.63065	0.0648661
KEGG_HEMATOPOIETIC_CELL_LINEAGE	-1.62994	0.0653241
REACTOME_RECEPTOR_TYPE_TYROSINE_PROTEIN_PHOSPHATASES	-1.62927	0.0657288
GO_REGULATION_OF_HORMONE_METABOLIC_PROCESS	-1.62918	0.0657057
GO_OOCYTE_DIFFERENTIATION	-1.62863	0.0660502
GSE27786_NKTCELL_VS_ERYTHROBLAST_DN	-1.62821	0.0662648
GO_NEGATIVE_REGULATION_OF_ORGANIC_ACID_TRANSPORT	-1.6282	0.0661529
KRAS.BREAST_UP.V1_DN	-1.62818	0.0660677
REACTOME_VISUAL_PHOTOTRANSDUCTION	-1.62817	0.06596
CAIRO_HEPATOBLASTOMA_DN	-1.62808	0.0659
SENESE_HDAC1_AND_HDAC2_TARGETS_DN	-1.62798	0.0658857
GSE13493_DP_VS_CD8POS_THYMOCYTE_DN	-1.62754	0.0661176
GSE13522_CTRL_VS_T_CRUZI_BRAZIL_STRAIN_INF_SKIN_DN	-1.62673	0.0666275
LEF1_UP.V1_UP	-1.6267	0.0665459
BERTUCCI_MEDULLARY_VS_DUCTAL_BREAST_CANCER_UP	-1.62661	0.0664994
GSE17721_CTRL_VS_POLYIC_4H_BMDC_DN	-1.6266	0.0663939
PID_INTEGRIN1_PATHWAY	-1.62658	0.0662958
SMID_BREAST_CANCER_ERBB2_UP	-1.62628	0.0664175
CREIGHTON_ENDOCRINE_THERAPY_RESISTANCE_1	-1.62571	0.0667772
GSE2585_CD80_HIGH_VS_LOW_MTEC_UP	-1.6251	0.0671286
GO_REGULATION_OF_ANIMAL_ORGAN_MORPHOGENESIS	-1.62509	0.0670385
TAKEDA_TARGETS_OF_NUP98_HOXA9_FUSION_3D_DN	-1.62492	0.0670741
GO_REGULATION_OF_HEART_GROWTH	-1.62486	0.0670169
LOPES_METHYLATED_IN_COLON_CANCER_UP	-1.62474	0.0669976
DOANE_BREAST_CANCER_CLASSES_UP	-1.62473	0.0668895
REACTOME_GPCR_LIGAND_BINDING	-1.62449	0.0669967
GO_STEROID_METABOLIC_PROCESS	-1.62428	0.0670815
GO_TRANSFERASE_ACTIVITY_TRANSFERRING_GLYCOSYL_GROUPS	-1.62414	0.0670809
EPPERT_LSC_R	-1.62338	0.0675763
JAZAG_TGFB1_SIGNALING_VIA_SMAD4_DN	-1.62323	0.0676054
GO_KIDNEY_MESENCHYME_DEVELOPMENT	-1.62309	0.0676058
PID_INTEGRIN3_PATHWAY	-1.62307	0.0675164
DUTERTRE_ESTRADIOL_RESPONSE_24HR_UP	-1.62302	0.0674426
GO_REGULATION_OF_CELL_GROWTH_INVOLVED_IN_CARDIAC_MUSCLE_CELL_DEVELOPMENT	-1.62274	0.0675476
GSE14413_UNSTIM_VS_IFNB_STIM_RAW264_CELLS_DN	-1.6226	0.0675245
GO_REGULATION_OF_NMDA_RECEPTOR_ACTIVITY	-1.62249	0.0675232
GO_STEROID_DEHYDROGENASE_ACTIVITY_ACTING_ON_THE_CH_OH_GROUP_OF_DONORS_NAD_OR_NADP_AS_ACCEPTOR	-1.6224	0.0674868
GO_POSITIVE_REGULATION_OF_LIPID_LOCALIZATION	-1.62224	0.0674989
LIM_MAMMARY_STEM_CELL_UP	-1.62182	0.0677465
GO_REGIONALIZATION	-1.62176	0.0676765
GSE21379_WT_VS_SAP_KO_TFH_CD4_TCELL_UP	-1.62159	0.06768
YANG_BREAST_CANCER_ESR1_BULK_DN	-1.62131	0.0678099
GSE3565_DUSP1_VS_WT_SPLENOCYTES_POST_LPS_INJECTION_UP	-1.62128	0.0677285
GO_BLASTOCYST_DEVELOPMENT	-1.62109	0.06777
MIYAGAWA_TARGETS_OF_EWSR1_ETS_FUSIONS_DN	-1.62073	0.06799
REACTOME_RRNA_MODIFICATION_IN_THE_NUCLEUS_AND_CYTOSOL	-1.62065	0.0679385
REACTOME_G_ALPHA_I_SIGNALLING_EVENTS	-1.62025	0.068141
GSE4142_NAIVE_VS_GC_BCELL_DN	-1.6195	0.0685818
GO_PEPTIDE_BINDING	-1.61925	0.0686596
MIKKELSEN_MEF_HCP_WITH_H3_UNMETHYLATED	-1.61903	0.0687466
REACTOME_ABC_TRANSPORTER_DISORDERS	-1.61867	0.0689352
GO_REGULATION_OF_NEUROTRANSMITTER_LEVELS	-1.61803	0.0692919
GSE20715_0H_VS_24H_OZONE_TLR4_KO_LUNG_UP	-1.61794	0.069247
GO_REGULATION_OF_DNA_METHYLATION	-1.61783	0.0692316
IRITANI_MAD1_TARGETS_DN	-1.6178	0.0691577
KEGG_ABC_TRANSPORTERS	-1.61773	0.0691262
REACTOME_TRANSCRIPTIONAL_REGULATION_OF_PLURIPOTENT_STEM_CELLS	-1.61763	0.0690754
CHIANG_LIVER_CANCER_SUBCLASS_CTNNB1_UP	-1.61751	0.0690572
GO_AXON_INITIAL_SEGMENT	-1.6172	0.0691701
GO_MEMBRANE_REGION	-1.61694	0.069265
GSE28737_WT_VS_BCL6_HET_FOLLICULAR_BCELL_UP	-1.61655	0.0694531
GO_ANTERIOR_POSTERIOR_PATTERN_SPECIFICATION	-1.61649	0.0693908
GSE32423_IL7_VS_IL7_IL4_NAIVE_CD8_TCELL_UP	-1.61632	0.0694286
GSE21380_NON_TFH_VS_GERMINAL_CENTER_TFH_CD4_TCELL_UP	-1.61594	0.0696574
JAK2_DN.V1_UP	-1.61569	0.0697523
ZHAN_MULTIPLE_MYELOMA_CD2_DN	-1.61545	0.0698341
GSE24634_TEFF_VS_TCONV_DAY3_IN_CULTURE_UP	-1.61532	0.0698357
LEE_LIVER_CANCER_ACOX1_UP	-1.61522	0.0698182
GSE6090_UNSTIM_VS_DC_SIGN_STIM_DC_DN	-1.61386	0.0708994
LEE_LIVER_CANCER_MYC_UP	-1.61384	0.0707943
ISSAEVA_MLL2_TARGETS	-1.61367	0.0708231
REACTOME_ASSEMBLY_OF_COLLAGEN_FIBRILS_AND_OTHER_MULTIMERIC_STRUCTURES	-1.61363	0.0707471
GSE2706_LPS_VS_R848_AND_LPS_2H_STIM_DC_UP	-1.61297	0.0711577
GSE10325_BCELL_VS_MYELOID_UP	-1.61284	0.0711526
ZHAN_MULTIPLE_MYELOMA_DN	-1.6126	0.0712155
FERRANDO_T_ALL_WITH_MLL_ENL_FUSION_DN	-1.61227	0.0713887
VART_KSHV_INFECTION_ANGIOGENIC_MARKERS_UP	-1.61216	0.0713675
GSE16450_CTRL_VS_IFNA_6H_STIM_MATURE_NEURON_CELL_LINE_UP	-1.61215	0.0712771
GSE13485_DAY3_VS_DAY7_YF17D_VACCINE_PBMC_DN	-1.61179	0.0714493
GO_CELL_FATE_COMMITMENT_INVOLVED_IN_FORMATION_OF_PRIMARY_GERM_LAYER	-1.61161	0.0714861
GO_ENDOCARDIAL_CUSHION_MORPHOGENESIS	-1.61161	0.0713803
ACEVEDO_LIVER_CANCER_WITH_H3K9ME3_UP	-1.61102	0.0717456
GSE40274_CTRL_VS_FOXP3_AND_XBP1_TRANSDUCED_ACTIVATED_CD4_TCELL_UP	-1.61088	0.071749
KRAS.300_UP.V1_DN	-1.61058	0.0719131
GSE14386_UNTREATED_VS_IFNA_TREATED_ACT_PBMC_MS_PATIENT_UP	-1.61028	0.0720626
GO_POSITIVE_REGULATION_OF_HEART_GROWTH	-1.61026	0.0719769
GO_LIPOPROTEIN_PARTICLE_RECEPTOR_BINDING	-1.61018	0.0719427
REACTOME_ACYL_CHAIN_REMODELLING_OF_PS	-1.60951	0.0723394
IKEDA_MIR30_TARGETS_DN	-1.60931	0.0723836
GSE4142_NAIVE_VS_MEMORY_BCELL_DN	-1.60925	0.0723242
GSE40274_CTRL_VS_FOXP3_AND_SATB1_TRANSDUCED_ACTIVATED_CD4_TCELL_UP	-1.60892	0.0724994
GSE22935_UNSTIM_VS_12H_MBOVIS_BCG_STIM_MYD88_KO_MACROPHAGE_UP	-1.6089	0.0724047
GO_REGULATION_OF_LIPID_TRANSPORT	-1.60883	0.0723486
REACTOME_SIGNALING_BY_GPCR	-1.6086	0.0724692
GO_REGULATION_OF_NEUROTRANSMITTER_TRANSPORT	-1.60848	0.0724639
GO_PATTERN_SPECIFICATION_PROCESS	-1.60713	0.0734505
GO_DEFENSE_RESPONSE_TO_BACTERIUM	-1.60696	0.0734941
GO_DOPAMINE_RECEPTOR_SIGNALING_PATHWAY	-1.60661	0.0736767
GSE43956_WT_VS_SGK1_KO_TH17_DIFFERENTIATED_CD4_TCELL_UP	-1.60639	0.073764
URS_ADIPOCYTE_DIFFERENTIATION_UP	-1.60616	0.0738374
CAVARD_LIVER_CANCER_MALIGNANT_VS_BENIGN	-1.60577	0.0740595
GSE41176_UNSTIM_VS_ANTI_IGM_STIM_TAK1_KO_BCELL_3H_DN	-1.60536	0.074319
REACTOME_BILE_ACID_AND_BILE_SALT_METABOLISM	-1.60522	0.0743444
GSE21380_TFH_VS_GERMINAL_CENTER_TFH_CD4_TCELL_UP	-1.60491	0.0744892
GO_MORPHOGENESIS_OF_A_BRANCHING_STRUCTURE	-1.60464	0.0746305
GO_FILOPODIUM_ASSEMBLY	-1.60459	0.0745587
GSE20715_0H_VS_6H_OZONE_TLR4_KO_LUNG_UP	-1.60447	0.074567
DELYS_THYROID_CANCER_DN	-1.60441	0.0745
GO_CHLORIDE_CHANNEL_COMPLEX	-1.60427	0.0745038
GSE30083_SP1_VS_SP2_THYMOCYTE_UP	-1.60427	0.0743996
AMIT_SERUM_RESPONSE_240_MCF10A	-1.60426	0.0743002
PTEN_DN.V2_UP	-1.60422	0.0742281
LEIN_MIDBRAIN_MARKERS	-1.60418	0.0741426
GO_CADHERIN_BINDING_INVOLVED_IN_CELL_CELL_ADHESION	-1.6039	0.0742798
GO_LAMELLIPODIUM_MEMBRANE	-1.60369	0.0743614
GO_NEGATIVE_REGULATION_OF_INTERLEUKIN_1_PRODUCTION	-1.60364	0.0742865
GSE15659_NONSUPPRESSIVE_TCELL_VS_ACTIVATED_TREG_UP	-1.60323	0.074552
TURASHVILI_BREAST_LOBULAR_CARCINOMA_VS_DUCTAL_NORMAL_UP	-1.60311	0.0745423
GO_ACTIVATION_OF_MAPK_ACTIVITY	-1.60288	0.0746201
GSE1432_CTRL_VS_IFNG_24H_MICROGLIA_DN	-1.6027	0.0746947
GO_SECOND_MESSENGER_MEDIATED_SIGNALING	-1.6024	0.074843
GSE6566_STRONG_VS_WEAK_DC_STIMULATED_CD4_TCELL_UP	-1.60239	0.0747401
KEGG_HISTIDINE_METABOLISM	-1.60228	0.0747553
GSE13485_CTRL_VS_DAY7_YF17D_VACCINE_PBMC_DN	-1.60213	0.0747792
VERRECCHIA_EARLY_RESPONSE_TO_TGFB1	-1.60209	0.0747121
GSE40666_UNTREATED_VS_IFNA_STIM_STAT1_KO_CD8_TCELL_90MIN_UP	-1.60188	0.0747845
GO_POSITIVE_REGULATION_OF_RESPONSE_TO_EXTERNAL_STIMULUS	-1.60167	0.0748495
GO_EXCITATORY_SYNAPSE_ASSEMBLY	-1.60076	0.0754756
CHIANG_LIVER_CANCER_SUBCLASS_INTERFERON_DN	-1.60064	0.0754911
LEIN_CHOROID_PLEXUS_MARKERS	-1.60022	0.0757487
LIU_PROSTATE_CANCER_UP	-1.60016	0.0757157
GSE19888_ADENOSINE_A3R_INH_PRETREAT_AND_ACT_BY_A3R_VS_TCELL_MEMBRANES_ACT_MAST_CELL_UP	-1.60004	0.0757105
KORKOLA_CORRELATED_WITH_POU5F1	-1.59991	0.0757314
GSE16266_CTRL_VS_LPS_STIM_MEF_DN	-1.59975	0.0757594
GO_EXTRACELLULAR_MATRIX_ASSEMBLY	-1.59974	0.0756643
GO_STEROL_HOMEOSTASIS	-1.59968	0.0755999
GO_POSTSYNAPTIC_SPECIALIZATION_ORGANIZATION	-1.59936	0.0757782
VALK_AML_CLUSTER_15	-1.59925	0.0757628
KEGG_VASCULAR_SMOOTH_MUSCLE_CONTRACTION	-1.59918	0.07571
GSE33292_DN3_THYMOCYTE_VS_TCF1_KO_TCELL_LYMPHOMA_UP	-1.59869	0.0760212
GO_CELLULAR_RESPONSE_TO_LIPOPROTEIN_PARTICLE_STIMULUS	-1.59841	0.0761406
GSE17974_0H_VS_24H_IN_VITRO_ACT_CD4_TCELL_DN	-1.59837	0.0760603
PID_WNT_SIGNALING_PATHWAY	-1.59832	0.0760016
GO_POSITIVE_REGULATION_OF_FIBROBLAST_PROLIFERATION	-1.59788	0.0762806
GSE29618_BCELL_VS_MONOCYTE_UP	-1.59742	0.0765603
GO_SMOOTH_MUSCLE_CELL_PROLIFERATION	-1.59712	0.0766581
WONG_EMBRYONIC_STEM_CELL_CORE	-1.59708	0.0765818
GO_RESPONSE_TO_INTERFERON_BETA	-1.59682	0.0767035
GSE37319_WT_VS_RC3H1_KO_CD44LOW_CD8_TCELL_DN	-1.59622	0.077109
GO_CATALYTIC_ACTIVITY_ACTING_ON_A_GLYCOPROTEIN	-1.59573	0.0774309
GO_ALCOHOL_METABOLIC_PROCESS	-1.59561	0.0774561
KIM_MYC_AMPLIFICATION_TARGETS_UP	-1.5947	0.0781716
GSE1791_CTRL_VS_NEUROMEDINU_IN_T_CELL_LINE_3H_UP	-1.59467	0.0780911
GO_TELOMERASE_HOLOENZYME_COMPLEX	-1.59415	0.078465
GO_REGULATION_OF_TRANSCRIPTION_INITIATION_FROM_RNA_POLYMERASE_II_PROMOTER	-1.59377	0.0786942
GO_RESPONSE_TO_BACTERIUM	-1.59347	0.0788567
RAF_UP.V1_DN	-1.59328	0.0788852
GSE42021_TREG_PLN_VS_CD24INT_TREG_THYMUS_DN	-1.59257	0.0793895
GO_SKIN_DEVELOPMENT	-1.59245	0.079378
LE_SKI_TARGETS_UP	-1.59234	0.0793568
GSE8835_CD4_VS_CD8_TCELL_CLL_PATIENT_UP	-1.5923	0.0792896
GSE24142_EARLY_THYMIC_PROGENITOR_VS_DN2_THYMOCYTE_FETAL_DN	-1.59178	0.0796608
GO_STEM_CELL_DIFFERENTIATION	-1.59098	0.0802844
GO_REGULATION_OF_SYSTEM_PROCESS	-1.59095	0.0801939
REACTOME_RHO_GTPASES_ACTIVATE_IQGAPS	-1.59089	0.0801329
MIKKELSEN_ES_LCP_WITH_H3K4ME3	-1.59081	0.0801054
GO_TISSUE_REMODELING	-1.59077	0.080046
GSE19198_1H_VS_6H_IL21_TREATED_TCELL_UP	-1.59046	0.0801917
ACOSTA_PROLIFERATION_INDEPENDENT_MYC_TARGETS_UP	-1.59032	0.0802015
GO_CORONARY_VASCULATURE_DEVELOPMENT	-1.59029	0.0801339
REACTOME_DISORDERS_OF_TRANSMEMBRANE_TRANSPORTERS	-1.59002	0.0802389
GO_REGULATION_OF_HAIR_FOLLICLE_DEVELOPMENT	-1.58977	0.0803574
GO_MESENCHYME_DEVELOPMENT	-1.58961	0.0803587
SANA_TNF_SIGNALING_DN	-1.5894	0.080474
GENTLES_LEUKEMIC_STEM_CELL_UP	-1.58907	0.0806355
BOQUEST_STEM_CELL_CULTURED_VS_FRESH_DN	-1.58903	0.0805844
SCHAEFFER_PROSTATE_DEVELOPMENT_48HR_UP	-1.58899	0.0805074
GO_REGULATION_OF_FATTY_ACID_TRANSPORT	-1.58892	0.0804729
CAHOY_ASTROGLIAL	-1.58891	0.0803758
GSE9960_HEALTHY_VS_GRAM_NEG_AND_POS_SEPSIS_PBMC_UP	-1.58885	0.0803252
MASRI_RESISTANCE_TO_TAMOXIFEN_AND_AROMATASE_INHIBITORS_UP	-1.58882	0.0802476
PARENT_MTOR_SIGNALING_DN	-1.5886	0.0803305
GO_AMINO_ACID_TRANSMEMBRANE_TRANSPORT	-1.58841	0.0803848
GO_NUCLEOSIDE_DIPHOSPHATE_METABOLIC_PROCESS	-1.58809	0.0805364
GO_MUSCLE_CELL_PROLIFERATION	-1.58805	0.0804765
GO_SODIUM_ION_TRANSMEMBRANE_TRANSPORTER_ACTIVITY	-1.58774	0.0806696
TAKEDA_TARGETS_OF_NUP98_HOXA9_FUSION_3D_UP	-1.58763	0.0806758
BROWN_MYELOID_CELL_DEVELOPMENT_DN	-1.58747	0.0807212
GO_NEGATIVE_REGULATION_OF_ANOIKIS	-1.58731	0.0807558
HARRIS_BRAIN_CANCER_PROGENITORS	-1.58713	0.0808224
GO_ALDO_KETO_REDUCTASE_NADP_ACTIVITY	-1.58681	0.0810153
VALK_AML_CLUSTER_2	-1.58648	0.0811728
GO_FATTY_ACID_DERIVATIVE_TRANSPORT	-1.58634	0.0811718
P53_DN.V2_DN	-1.58616	0.0812282
LEIN_MEDULLA_MARKERS	-1.58593	0.0813433
GO_TRIGLYCERIDE_CATABOLIC_PROCESS	-1.58564	0.0815102
GSE5589_WT_VS_IL10_KO_LPS_AND_IL10_STIM_MACROPHAGE_180MIN_DN	-1.58528	0.0817259
GO_NEGATIVE_REGULATION_OF_ION_TRANSPORT	-1.58505	0.0818372
GSE21774_CD62L_POS_CD56_DIM_VS_CD62L_NEG_CD56_DIM_NK_CELL_DN	-1.58501	0.0817781
BARRIER_CANCER_RELAPSE_NORMAL_SAMPLE_UP	-1.58473	0.0819291
MIKKELSEN_MEF_LCP_WITH_H3K4ME3	-1.58402	0.0824839
IVANOVA_HEMATOPOIESIS_STEM_CELL_SHORT_TERM	-1.58377	0.0825871
GO_EMBRYONIC_SKELETAL_SYSTEM_MORPHOGENESIS	-1.58329	0.0829242
DAVICIONI_MOLECULAR_ARMS_VS_ERMS_DN	-1.5831	0.083008
GO_LIPID_LOCALIZATION	-1.58298	0.0830072
GO_SEMAPHORIN_PLEXIN_SIGNALING_PATHWAY	-1.58296	0.0829326
GSE14415_INDUCED_TREG_VS_FOXP3_KO_INDUCED_TREG_IL2_CULTURE_DN	-1.58288	0.0829108
GO_MESENCHYMAL_TO_EPITHELIAL_TRANSITION	-1.58276	0.082901
GSE18281_CORTICAL_THYMOCYTE_VS_WHOLE_CORTEX_THYMUS_UP	-1.58236	0.0831787
REACTOME_REGULATION_OF_BETA_CELL_DEVELOPMENT	-1.58231	0.0831344
REACTOME_REGULATED_NECROSIS	-1.58225	0.0830811
GO_L_AMINO_ACID_TRANSMEMBRANE_TRANSPORTER_ACTIVITY	-1.58222	0.0830095
CERVERA_SDHB_TARGETS_2	-1.58207	0.0830492
ZHAN_EARLY_DIFFERENTIATION_GENES_DN	-1.58205	0.0829674
GO_POSITIVE_REGULATION_OF_ORGAN_GROWTH	-1.5816	0.0832794
GO_REGULATION_OF_ACTION_POTENTIAL	-1.58151	0.0832587
VALK_AML_CLUSTER_7	-1.58146	0.0831964
CHIANG_LIVER_CANCER_SUBCLASS_POLYSOMY7_DN	-1.58083	0.0836968
LIM_MAMMARY_LUMINAL_MATURE_DN	-1.58081	0.0836121
GO_REGULATION_OF_LIPID_LOCALIZATION	-1.58065	0.0836312
GO_SMALL_SUBUNIT_PROCESSOME	-1.58042	0.0837202
GO_EXTERNAL_SIDE_OF_PLASMA_MEMBRANE	-1.57961	0.0843903
COLDREN_GEFITINIB_RESISTANCE_DN	-1.57945	0.0844343
GSE9946_IMMATURE_VS_MATURE_STIMULATORY_DC_DN	-1.5793	0.0844831
GO_MESENCHYME_MORPHOGENESIS	-1.57912	0.0845205
GO_RIBOSOME_BIOGENESIS	-1.57871	0.0847893
GO_VENTRICULAR_CARDIAC_MUSCLE_CELL_MEMBRANE_REPOLARIZATION	-1.57869	0.0847015
GSE6259_FLT3L_INDUCED_33D1_POS_DC_VS_CD8_TCELL_DN	-1.57848	0.0847909
MIKKELSEN_MCV6_LCP_WITH_H3K4ME3	-1.57793	0.0851849
GSE29618_PRE_VS_DAY7_POST_LAIV_FLU_VACCINE_PDC_UP	-1.5778	0.0852057
GO_REGULATION_OF_METANEPHROS_DEVELOPMENT	-1.57766	0.085224
GO_MONOVALENT_INORGANIC_CATION_TRANSMEMBRANE_TRANSPORTER_ACTIVITY	-1.57763	0.0851502
ANDERSEN_LIVER_CANCER_KRT19_DN	-1.5776	0.0850691
GO_TRANSFORMING_GROWTH_FACTOR_BETA_PRODUCTION	-1.57746	0.0850886
GSE3720_UNSTIM_VS_PMA_STIM_VD2_GAMMADELTA_TCELL_UP	-1.57741	0.0850319
RIZKI_TUMOR_INVASIVENESS_2D_DN	-1.57722	0.0851023
REACTOME_REGULATION_OF_INSULIN_LIKE_GROWTH_FACTOR_IGF_TRANSPORT_AND_UPTAKE_BY_INSULIN_LIKE_GROWTH_FACTOR_BINDING_PROTEINS_IGFBPS	-1.57697	0.0852195
GSE1791_CTRL_VS_NEUROMEDINU_IN_T_CELL_LINE_12H_DN	-1.57668	0.0853998
MODY_HIPPOCAMPUS_NEONATAL	-1.57657	0.0854037
BHAT_ESR1_TARGETS_VIA_AKT1_UP	-1.57633	0.0855354
GO_EPITHELIAL_CELL_APOPTOTIC_PROCESS	-1.57627	0.0854797
GSE37532_TREG_VS_TCONV_PPARG_KO_CD4_TCELL_FROM_LN_DN	-1.57594	0.0856751
CHARAFE_BREAST_CANCER_BASAL_VS_MESENCHYMAL_UP	-1.5759	0.085612
GO_ACTIN_MEDIATED_CELL_CONTRACTION	-1.57587	0.085544
GO_RESPONSE_TO_INTERFERON_ALPHA	-1.57586	0.0854497
GO_INORGANIC_ANION_TRANSMEMBRANE_TRANSPORT	-1.57564	0.0855401
BERENJENO_TRANSFORMED_BY_RHOA_UP	-1.57552	0.0855376
GO_SEMAPHORIN_RECEPTOR_BINDING	-1.57543	0.0855176
GSE21063_WT_VS_NFATC1_KO_16H_ANTI_IGM_STIM_BCELL_DN	-1.57536	0.0854775
GSE29614_CTRL_VS_DAY7_TIV_FLU_VACCINE_PBMC_UP	-1.57531	0.0854301
GO_ODONTOGENESIS	-1.5753	0.0853354
GO_HORMONE_ACTIVITY	-1.57514	0.0853853
VALK_AML_CLUSTER_10	-1.57508	0.0853232
WANG_CISPLATIN_RESPONSE_AND_XPC_UP	-1.5746	0.0857098
ABRAHAM_ALPC_VS_MULTIPLE_MYELOMA_UP	-1.57459	0.0856165
GO_SYNAPSE_MATURATION	-1.57449	0.0856164
GSE28449_WT_VS_LRF_KO_GERMINAL_CENTER_BCELL_DN	-1.57422	0.0857636
SMID_BREAST_CANCER_LUMINAL_B_UP	-1.57416	0.0857262
GSE3994_WT_VS_PAC1_KO_ACTIVATED_MAST_CELL_UP	-1.57406	0.0857247
GO_GROWTH_FACTOR_BINDING	-1.57381	0.0858306
GO_SKELETAL_SYSTEM_MORPHOGENESIS	-1.57359	0.0859548
VECCHI_GASTRIC_CANCER_EARLY_DN	-1.57337	0.0860441
REACTOME_NCAM1_INTERACTIONS	-1.57328	0.086063
SENGUPTA_NASOPHARYNGEAL_CARCINOMA_UP	-1.57318	0.0860562
REACTOME_GAP_JUNCTION_TRAFFICKING_AND_REGULATION	-1.57306	0.0860665
GSE13411_IGM_VS_SWITCHED_MEMORY_BCELL_UP	-1.57289	0.0861111
GSE40666_UNTREATED_VS_IFNA_STIM_CD8_TCELL_90MIN_UP	-1.57264	0.0862402
GO_CELL_CELL_JUNCTION_ASSEMBLY	-1.57263	0.0861416
REACTOME_NCAM_SIGNALING_FOR_NEURITE_OUT_GROWTH	-1.57255	0.0861078
GO_NEURON_PROJECTION_EXTENSION_INVOLVED_IN_NEURON_PROJECTION_GUIDANCE	-1.57255	0.0860083
GSE16450_IMMATURE_VS_MATURE_NEURON_CELL_LINE_6H_IFNA_STIM_DN	-1.57168	0.086741
GO_EMBRYONIC_ORGAN_MORPHOGENESIS	-1.57144	0.0868697
DAVICIONI_PAX_FOXO1_SIGNATURE_IN_ARMS_UP	-1.57142	0.0867903
GO_PEPTIDE_CROSS_LINKING	-1.57139	0.086733
GO_POSITIVE_REGULATION_OF_KIDNEY_DEVELOPMENT	-1.57126	0.0867546
GO_CYTOKINE_SECRETION	-1.57085	0.0870849
GO_SECONDARY_ACTIVE_TRANSMEMBRANE_TRANSPORTER_ACTIVITY	-1.57071	0.0871303
GO_CYTOKINE_ACTIVITY	-1.57059	0.087138
GSE36476_YOUNG_VS_OLD_DONOR_MEMORY_CD4_TCELL_DN	-1.57002	0.0876202
GO_AXONAL_FASCICULATION	-1.56976	0.0877732
KRAS.LUNG.BREAST_UP.V1_DN	-1.56971	0.0877176
GO_NEUTROPHIL_MIGRATION	-1.56953	0.0878088
GO_TRANSFERASE_ACTIVITY_TRANSFERRING_HEXOSYL_GROUPS	-1.56922	0.0879947
REACTOME_SIGNALING_BY_PDGF	-1.56904	0.0880566
AKT_UP.V1_UP	-1.56893	0.0880525
GSE21546_UNSTIM_VS_ANTI_CD3_STIM_DP_THYMOCYTES_DN	-1.56865	0.088223
GO_PHOSPHATIDYLSERINE_ACYL_CHAIN_REMODELING	-1.5686	0.0881685
GO_GASTRULATION	-1.56854	0.0881307
RPS14_DN.V1_DN	-1.56834	0.0882161
GO_POSITIVE_REGULATION_OF_MAPK_CASCADE	-1.56823	0.0881962
GO_NEGATIVE_REGULATION_OF_ADHERENS_JUNCTION_ORGANIZATION	-1.56796	0.088355
GO_APICAL_PART_OF_CELL	-1.56787	0.0883375
GO_DIENCEPHALON_DEVELOPMENT	-1.56773	0.0883865
CERVERA_SDHB_TARGETS_1_UP	-1.56757	0.0884258
GSE26488_CTRL_VS_PEPTIDE_INJECTION_HDAC7_DELTAP_TG_OT2_THYMOCYTE_UP	-1.56733	0.0885518
GSE7218_UNSTIM_VS_ANTIGEN_STIM_THROUGH_IGG_BCELL_DN	-1.56726	0.0885199
GSE21063_CTRL_VS_ANTI_IGM_STIM_BCELL_NFATC1_KO_3H_UP	-1.56719	0.0884845
GO_POSITIVE_REGULATION_OF_CELL_MATRIX_ADHESION	-1.56715	0.0884304
GO_SMOOTH_MUSCLE_CELL_MIGRATION	-1.56694	0.0885131
GO_FOREBRAIN_REGIONALIZATION	-1.56663	0.0886817
GO_RENAL_SYSTEM_VASCULATURE_DEVELOPMENT	-1.5662	0.0890113
GO_DEVELOPMENTAL_MATURATION	-1.56598	0.0891191
GSE411_100MIN_VS_400MIN_IL6_STIM_MACROPHAGE_DN	-1.56595	0.0890575
GSE3720_VD1_VS_VD2_GAMMADELTA_TCELL_UP	-1.56545	0.0894475
GO_ORGANIC_ACID_BINDING	-1.56517	0.0896188
GO_CHEMICAL_SYNAPTIC_TRANSMISSION_POSTSYNAPTIC	-1.56493	0.0897792
GO_METANEPHROS_DEVELOPMENT	-1.5643	0.0902745
GRAESSMANN_RESPONSE_TO_MC_AND_SERUM_DEPRIVATION_UP	-1.56399	0.0904922
GO_CIRCULATORY_SYSTEM_PROCESS	-1.56356	0.0908096
GO_NEGATIVE_REGULATION_OF_IMMUNE_RESPONSE	-1.56352	0.0907466
FONTAINE_PAPILLARY_THYROID_CARCINOMA_DN	-1.56351	0.0906558
GO_REGULATION_OF_PEPTIDYL_TYROSINE_PHOSPHORYLATION	-1.56333	0.0907593
GSE21546_WT_VS_SAP1A_KO_DP_THYMOCYTES_UP	-1.56302	0.0909543
GSE23321_CENTRAL_MEMORY_VS_NAIVE_CD8_TCELL_DN	-1.56284	0.0910317
GSE37534_GW1929_VS_PIOGLITAZONE_TREATED_CD4_TCELL_PPARG1_FOXP3_TRANSDUCED_UP	-1.56282	0.0909468
KEGG_GLYOXYLATE_AND_DICARBOXYLATE_METABOLISM	-1.56213	0.0914927
GO_CELLULAR_RESPONSE_TO_VITAMIN	-1.56138	0.0921229
GSE46606_UNSTIM_VS_CD40L_IL2_IL5_1DAY_STIMULATED_IRF4MID_SORTED_BCELL_DN	-1.56133	0.092074
YAO_TEMPORAL_RESPONSE_TO_PROGESTERONE_CLUSTER_11	-1.56112	0.0921578
GO_EXTRACELLULAR_MATRIX_BINDING	-1.56057	0.0925849
GO_REGULATION_OF_CELL_SHAPE	-1.56021	0.0928175
GSE13887_RESTING_VS_ACT_CD4_TCELL_UP	-1.56005	0.0928819
GO_3_UTR_MEDIATED_MRNA_STABILIZATION	-1.55974	0.093092
LIEN_BREAST_CARCINOMA_METAPLASTIC	-1.55926	0.0934931
GSE6681_DELETED_FOXP3_VS_WT_TREG_UP	-1.55924	0.0934155
GO_SULFUR_COMPOUND_BINDING	-1.55913	0.0934172
GSE11924_TH1_VS_TH17_CD4_TCELL_UP	-1.55872	0.093764
GO_REGULATION_OF_ODONTOGENESIS	-1.55867	0.0937025
GO_COMPLEX_OF_COLLAGEN_TRIMERS	-1.55845	0.0938304
NOTCH_DN.V1_UP	-1.55845	0.0937312
GSE15930_STIM_VS_STIM_AND_TRICHOSTATINA_24H_CD8_T_CELL_UP	-1.55833	0.0937245
GO_ORGANIC_HYDROXY_COMPOUND_METABOLIC_PROCESS	-1.55819	0.0937621
GO_REGULATION_OF_NEUROTRANSMITTER_RECEPTOR_ACTIVITY	-1.55796	0.0938986
GSE7568_IL4_TGFB_DEXAMETHASONE_VS_IL4_TGFB_TREATED_MACROPHAGE_UP	-1.5578	0.0939393
GSE22886_UNSTIM_VS_IL2_STIM_NKCELL_DN	-1.55759	0.0940627
GO_CARBOHYDRATE_BINDING	-1.55756	0.0939911
GSE22935_UNSTIM_VS_24H_MBOVIS_BCG_STIM_MACROPHAGE_DN	-1.55743	0.0940147
GO_NEPHRON_DEVELOPMENT	-1.55704	0.0943263
GO_CELL_RECOGNITION	-1.55701	0.0942603
GO_REGULATION_OF_ACTIN_FILAMENT_BASED_MOVEMENT	-1.55678	0.0944052
GO_GLUTAMATE_RECEPTOR_ACTIVITY	-1.55664	0.0944249
STEGER_ADIPOGENESIS_DN	-1.55651	0.0944501
GO_REGULATION_OF_MYOTUBE_DIFFERENTIATION	-1.55628	0.0945821
GO_COLLAGEN_BINDING	-1.55599	0.0947587
GO_NEUROTRANSMITTER_BINDING	-1.55567	0.0949427
GSE6259_FLT3L_INDUCED_DEC205_POS_DC_VS_BCELL_UP	-1.55552	0.0949896
GSE2128_CTRL_VS_MIMETOPE_NEGATIVE_SELECTION_DP_THYMOCYTE_C57BL6_UP	-1.5555	0.0949
WONG_ENDMETRIUM_CANCER_DN	-1.55544	0.0948552
GO_LIPOPOLYSACCHARIDE_MEDIATED_SIGNALING_PATHWAY	-1.55475	0.0954548
GSE25502_WT_VS_KLF13_KO_THYMIC_MEMORY_LIKE_CD8_TCELL_DN	-1.55473	0.0953695
GSE6674_UNSTIM_VS_ANTI_IGM_AND_CPG_STIM_BCELL_DN	-1.5547	0.0952966
REACTOME_TRIGLYCERIDE_METABOLISM	-1.55454	0.0953484
GO_BLOOD_VESSEL_MORPHOGENESIS	-1.55451	0.0952845
BIOCARTA_TEL_PATHWAY	-1.55438	0.0952896
GO_POSITIVE_REGULATION_OF_EPIDERMIS_DEVELOPMENT	-1.55416	0.0953725
ZHOU_CELL_CYCLE_GENES_IN_IR_RESPONSE_6HR	-1.5541	0.095332
GO_SLEEP	-1.5541	0.0952407
GO_POSTSYNAPSE_ASSEMBLY	-1.55401	0.0952382
REACTOME_NUCLEAR_RECEPTOR_TRANSCRIPTION_PATHWAY	-1.55387	0.0952676
GO_PHENOL_CONTAINING_COMPOUND_METABOLIC_PROCESS	-1.55384	0.0951944
GO_ARACHIDONIC_ACID_SECRETION	-1.5531	0.0959038
GO_DRUG_TRANSPORT	-1.5528	0.0961185
GSE32901_NAIVE_VS_TH17_NEG_CD4_TCELL_DN	-1.55234	0.0964375
GO_ICOSANOID_METABOLIC_PROCESS	-1.55159	0.0970962
GO_ACTIN_FILAMENT_BASED_MOVEMENT	-1.5515	0.0970807
GSE27241_CTRL_VS_DIGOXIN_TREATED_CD4_TCELL_IN_TH17_POLARIZING_CONDITIONS_DN	-1.55092	0.097552
GSE37301_LYMPHOID_PRIMED_MPP_VS_RAG2_KO_NK_CELL_DN	-1.55034	0.098086
PRC1_BMI_UP.V1_UP	-1.55014	0.0981921
NAKAYAMA_SOFT_TISSUE_TUMORS_PCA1_UP	-1.55	0.0982684
GO_POSITIVE_REGULATION_OF_MITOTIC_NUCLEAR_DIVISION	-1.54988	0.098267
GSE6674_ANTI_IGM_VS_ANTI_IGM_AND_CPG_STIM_BCELL_DN	-1.54965	0.0983878
GO_MYOTUBE_DIFFERENTIATION	-1.5496	0.0983362
KEGG_ARACHIDONIC_ACID_METABOLISM	-1.54927	0.0986068
GO_STEROL_TRANSPORT	-1.54923	0.0985312
GO_PROTEIN_LIPID_COMPLEX	-1.54898	0.0986741
CAIRO_PML_TARGETS_BOUND_BY_MYC_UP	-1.54884	0.0987244
GO_TRABECULA_FORMATION	-1.54883	0.0986251
GSE43863_TFH_VS_LY6C_INT_CXCR5POS_MEMORY_CD4_TCELL_UP	-1.54854	0.098815
REACTOME_FRS_MEDIATED_FGFR1_SIGNALING	-1.54835	0.0989137
GSE22886_CD4_TCELL_VS_BCELL_NAIVE_DN	-1.54763	0.0995254
GSE1740_UNSTIM_VS_IFNA_STIMULATED_MCSF_DERIVED_MACROPHAGE_DN	-1.54751	0.0995724
KIM_LIVER_CANCER_POOR_SURVIVAL_DN	-1.5475	0.0994856
DING_LUNG_CANCER_BY_MUTATION_RATE	-1.5473	0.0995638
TERAO_AOX4_TARGETS_SKIN_DN	-1.54655	0.100209
GSE27786_LSK_VS_ERYTHROBLAST_DN	-1.54641	0.100273
GSE22282_HYPOXIA_VS_NORMOXIA_MYELOID_DC_UP	-1.54624	0.100351
SINGH_KRAS_DEPENDENCY_SIGNATURE_	-1.54589	0.100599
GSE41978_ID2_KO_VS_BIM_KO_KLRG1_LOW_EFFECTOR_CD8_TCELL_UP	-1.54587	0.100522
GSE37533_PPARG2_FOXP3_VS_FOXP3_TRANSDUCED_CD4_TCELL_DN	-1.54527	0.101053
GSE17301_CTRL_VS_48H_ACD3_ACD28_STIM_CD8_TCELL_DN	-1.54476	0.10148
EPPERT_PROGENITOR	-1.54475	0.101393
GO_ORGANIC_ACID_TRANSMEMBRANE_TRANSPORT	-1.54443	0.101618
GO_PHOSPHATIDYLSERINE_METABOLIC_PROCESS	-1.54441	0.101543
ZHU_CMV_24_HR_DN	-1.5442	0.101656
P53_DN.V1_DN	-1.54418	0.101576
GSE28237_FOLLICULAR_VS_LATE_GC_BCELL_UP	-1.54416	0.101489
GSE40274_CTRL_VS_FOXP3_AND_SATB1_TRANSDUCED_ACTIVATED_CD4_TCELL_DN	-1.54412	0.101422
NABA_PROTEOGLYCANS	-1.54412	0.10132
WILLIAMS_ESR1_TARGETS_UP	-1.54397	0.101378
GO_MRNA_5_UTR_BINDING	-1.54368	0.101568
GSE29949_MICROGLIA_BRAIN_VS_CD8_POS_DC_SPLEEN_DN	-1.54364	0.101498
GO_LIPID_HOMEOSTASIS	-1.54359	0.101437
GO_PROTEIN_SELF_ASSOCIATION	-1.54331	0.101626
GO_NEGATIVE_REGULATION_OF_ANIMAL_ORGAN_MORPHOGENESIS	-1.54318	0.101673
GO_REGULATION_OF_ION_TRANSPORT	-1.54314	0.10161
REACTOME_ION_CHANNEL_TRANSPORT	-1.54309	0.10156
GSE10325_LUPUS_BCELL_VS_LUPUS_MYELOID_UP	-1.54252	0.102033
GSE43957_UNTREATED_VS_NACL_TREATED_ANTI_CD3_CD28_STIM_CD4_TCELL_UP	-1.54242	0.102025
LINDVALL_IMMORTALIZED_BY_TERT_UP	-1.54242	0.101924
GO_RENAL_SYSTEM_PROCESS	-1.5422	0.10205
LIU_VAV3_PROSTATE_CARCINOGENESIS_UP	-1.54204	0.102105
GO_CELLULAR_RESPONSE_TO_AMMONIUM_ION	-1.54195	0.102078
DCA_UP.V1_UP	-1.54166	0.102288
BERENJENO_TRANSFORMED_BY_RHOA_REVERSIBLY_DN	-1.54161	0.102244
GO_FORELIMB_MORPHOGENESIS	-1.54145	0.102269
TRAYNOR_RETT_SYNDROM_UP	-1.54123	0.102428
GO_REGULATION_OF_VASCULATURE_DEVELOPMENT	-1.54117	0.102384
YEGNASUBRAMANIAN_PROSTATE_CANCER	-1.5411	0.102358
SUZUKI_RESPONSE_TO_TSA_AND_DECITABINE_1B	-1.54011	0.103333
GSE37301_LYMPHOID_PRIMED_MPP_VS_RAG2_KO_NK_CELL_UP	-1.54005	0.103284
DANG_MYC_TARGETS_UP	-1.54004	0.10319
GO_SMOOTH_MUSCLE_CONTRACTION	-1.54002	0.103114
ZHAN_MULTIPLE_MYELOMA_PR_UP	-1.54	0.10304
GO_CATION_TRANSMEMBRANE_TRANSPORTER_ACTIVITY	-1.53991	0.103016
GO_NEURON_MATURATION	-1.53984	0.102981
KEGG_FOCAL_ADHESION	-1.53981	0.102914
GSE14026_TH1_VS_TH17_UP	-1.53967	0.102984
CAHOY_ASTROCYTIC	-1.5395	0.103061
ONDER_CDH1_SIGNALING_VIA_CTNNB1	-1.53947	0.102986
JI_RESPONSE_TO_FSH_UP	-1.5392	0.103147
GSE3203_WT_VS_IFNAR1_KO_INFLUENZA_INFECTED_LN_BCELL_UP	-1.53904	0.103204
KEGG_GLYCEROLIPID_METABOLISM	-1.53887	0.103281
GO_REGULATION_OF_TRANS_SYNAPTIC_SIGNALING	-1.53886	0.10319
SCHLESINGER_METHYLATED_DE_NOVO_IN_CANCER	-1.53873	0.103219
GO_ACYLGLYCEROL_HOMEOSTASIS	-1.53832	0.103551
GO_RESPONSE_TO_ESTROGEN	-1.53827	0.10351
GSE22886_NAIVE_BCELL_VS_MONOCYTE_UP	-1.53826	0.103412
GO_METANEPHROS_MORPHOGENESIS	-1.538	0.103591
WHITEFORD_PEDIATRIC_CANCER_MARKERS	-1.53786	0.103654
KLEIN_TARGETS_OF_BCR_ABL1_FUSION	-1.53785	0.103576
GO_SARCOLEMMA	-1.5376	0.103748
GSE29618_MONOCYTE_VS_MDC_DN	-1.53721	0.104069
GO_AMINO_ACID_IMPORT	-1.53697	0.104245
GSE5589_WT_VS_IL6_KO_LPS_AND_IL6_STIM_MACROPHAGE_45MIN_DN	-1.53687	0.104253
STK33_NOMO_DN	-1.53685	0.104171
GSE5589_WT_VS_IL6_KO_LPS_AND_IL10_STIM_MACROPHAGE_180MIN_UP	-1.53672	0.104208
GSE39820_CTRL_VS_TGFBETA1_IL6_CD4_TCELL_UP	-1.53669	0.104132
GO_CELL_CELL_SIGNALING_INVOLVED_IN_CARDIAC_CONDUCTION	-1.53658	0.104147
TSENG_IRS1_TARGETS_DN	-1.53651	0.104129
GO_RESPIRATORY_SYSTEM_DEVELOPMENT	-1.53643	0.104121
ZHU_CMV_ALL_DN	-1.53606	0.104417
GO_VASODILATION	-1.53581	0.104584
ROESSLER_LIVER_CANCER_METASTASIS_UP	-1.53573	0.104561
KEGG_CALCIUM_SIGNALING_PATHWAY	-1.53571	0.104485
DAVICIONI_TARGETS_OF_PAX_FOXO1_FUSIONS_UP	-1.53563	0.104462
GO_REGULATION_OF_HORMONE_LEVELS	-1.53541	0.104591
ZHENG_GLIOBLASTOMA_PLASTICITY_UP	-1.53501	0.104953
KRAS.LUNG_UP.V1_DN	-1.53453	0.105344
SHIN_B_CELL_LYMPHOMA_CLUSTER_8	-1.53428	0.105509
GO_RRNA_METABOLIC_PROCESS	-1.53427	0.105417
GO_GRANULOCYTE_MIGRATION	-1.53423	0.105371
GSE2585_CTEC_VS_MTEC_THYMUS_DN	-1.53417	0.105334
GO_NEUROPEPTIDE_RECEPTOR_BINDING	-1.53373	0.105674
REACTOME_CLASS_B_2_SECRETIN_FAMILY_RECEPTORS	-1.5335	0.105823
GSE29618_PRE_VS_DAY7_POST_TIV_FLU_VACCINE_PDC_UP	-1.53342	0.105818
GO_POSITIVE_REGULATION_OF_CHEMOTAXIS	-1.5332	0.105935
GSE41176_WT_VS_TAK1_KO_ANTI_IGM_STIM_BCELL_3H_DN	-1.53312	0.105908
GO_ANATOMICAL_STRUCTURE_MATURATION	-1.53273	0.106292
GO_REGULATION_OF_NEUROTRANSMITTER_SECRETION	-1.53268	0.10623
GSE3565_CTRL_VS_LPS_INJECTED_SPLENOCYTES_UP	-1.5325	0.106338
GO_OSTEOBLAST_DEVELOPMENT	-1.53244	0.10629
GO_CELL_SUBSTRATE_ADHESION	-1.53241	0.106219
GO_POSITIVE_REGULATION_OF_LEUKOCYTE_DEGRANULATION	-1.53239	0.106151
GSE9960_GRAM_NEG_VS_GRAM_NEG_AND_POS_SEPSIS_PBMC_UP	-1.53215	0.106334
GSE26030_TH1_VS_TH17_DAY5_POST_POLARIZATION_DN	-1.53195	0.106425
GSE10325_CD4_TCELL_VS_LUPUS_CD4_TCELL_DN	-1.53129	0.107032
GO_XENOBIOTIC_METABOLIC_PROCESS	-1.53128	0.106945
ONO_AML1_TARGETS_DN	-1.53121	0.106903
KOYAMA_SEMA3B_TARGETS_UP	-1.53067	0.107361
KUNINGER_IGF1_VS_PDGFB_TARGETS_DN	-1.53065	0.107272
REACTOME_INTERLEUKIN_10_SIGNALING	-1.5303	0.107572
BUCKANOVICH_T_LYMPHOCYTE_HOMING_ON_TUMOR_UP	-1.53024	0.107516
GSE5589_LPS_AND_IL10_VS_LPS_AND_IL6_STIM_IL6_KO_MACROPHAGE_45MIN_UP	-1.53001	0.107651
GO_RESPONSE_TO_SALT	-1.53	0.107568
GSE34217_MIR17_92_OVEREXPRESS_VS_WT_ACT_CD8_TCELL_DN	-1.52996	0.107502
GO_REGULATION_OF_PHOSPHOLIPID_METABOLIC_PROCESS	-1.52983	0.107546
BERENJENO_ROCK_SIGNALING_NOT_VIA_RHOA_UP	-1.52957	0.107744
REACTOME_GAP_JUNCTION_ASSEMBLY	-1.52937	0.107857
GO_NEGATIVE_REGULATION_OF_LIPID_TRANSPORT	-1.52926	0.107892
GSE17721_POLYIC_VS_GARDIQUIMOD_6H_BMDC_UP	-1.529	0.108092
KRAS.AMP.LUNG_UP.V1_UP	-1.52871	0.108352
GSE14415_ACT_TCONV_VS_ACT_NATURAL_TREG_UP	-1.52866	0.108316
GO_ENDOCRINE_SYSTEM_DEVELOPMENT	-1.52864	0.108239
GO_POSITIVE_REGULATION_OF_CELL_SUBSTRATE_ADHESION	-1.52837	0.108426
GO_PHYSIOLOGICAL_CARDIAC_MUSCLE_HYPERTROPHY	-1.5283	0.108398
GO_NEGATIVE_REGULATION_OF_COAGULATION	-1.52824	0.108359
GO_REGULATION_OF_RHO_PROTEIN_SIGNAL_TRANSDUCTION	-1.5282	0.108307
BONOME_OVARIAN_CANCER_POOR_SURVIVAL_DN	-1.52803	0.108385
GSE39916_B_CELL_SPLEEN_VS_PLASMA_CELL_BONE_MARROW_UP	-1.52802	0.108296
GSE6259_CD4_TCELL_VS_CD8_TCELL_UP	-1.52781	0.108439
GO_REGULATION_OF_TRANSPORTER_ACTIVITY	-1.5278	0.108342
GO_ACTIVE_TRANSMEMBRANE_TRANSPORTER_ACTIVITY	-1.52741	0.108718
GO_POSITIVE_REGULATION_OF_CYTOSOLIC_CALCIUM_ION_CONCENTRATION_INVOLVED_IN_PHOSPHOLIPASE_C_ACTIVATING_G_PROTEIN_COUPLED_SIGNALING_PATHWAY	-1.52736	0.108686
GO_NEUROTRANSMITTER_UPTAKE	-1.52734	0.1086
GO_EPITHELIAL_CELL_DIFFERENTIATION_INVOLVED_IN_KIDNEY_DEVELOPMENT	-1.52722	0.10862
PEDERSEN_METASTASIS_BY_ERBB2_ISOFORM_7	-1.52688	0.108942
GSE39820_CTRL_VS_TGFBETA3_IL6_CD4_TCELL_UP	-1.52661	0.109158
GO_ANTIMICROBIAL_HUMORAL_IMMUNE_RESPONSE_MEDIATED_BY_ANTIMICROBIAL_PEPTIDE	-1.52652	0.109163
GO_MONOVALENT_INORGANIC_CATION_TRANSPORT	-1.5264	0.109191
GO_REGULATION_OF_MONOOXYGENASE_ACTIVITY	-1.52617	0.109363
REACTOME_WNT_LIGAND_BIOGENESIS_AND_TRAFFICKING	-1.52594	0.109519
GSE32423_MEMORY_VS_NAIVE_CD8_TCELL_IL7_IL4_UP	-1.52569	0.109724
GO_CATENIN_COMPLEX	-1.52502	0.110371
GSE36476_YOUNG_VS_OLD_DONOR_MEMORY_CD4_TCELL_16H_TSST_ACT_UP	-1.52492	0.110386
GO_POSITIVE_REGULATION_OF_CYTOKINE_SECRETION	-1.52479	0.110426
CYCLIN_D1_KE_.V1_DN	-1.52441	0.110772
GSE19888_ADENOSINE_A3R_INH_VS_ACT_WITH_INHIBITOR_PRETREATMENT_IN_MAST_CELL_UP	-1.52427	0.110852
LIAO_HAVE_SOX4_BINDING_SITES	-1.52407	0.11094
PID_INTEGRIN5_PATHWAY	-1.52404	0.110882
GO_MATURATION_OF_SSU_RRNA_FROM_TRICISTRONIC_RRNA_TRANSCRIPT_SSU_RRNA_5_8S_RRNA_LSU_RRNA_	-1.52396	0.110863
BOQUEST_STEM_CELL_CULTURED_VS_FRESH_UP	-1.52393	0.110795
BHAT_ESR1_TARGETS_NOT_VIA_AKT1_UP	-1.52385	0.110788
GO_PROTEIN_KINASE_C_ACTIVATING_G_PROTEIN_COUPLED_RECEPTOR_SIGNALING_PATHWAY	-1.52385	0.110689
GO_EMBRYONIC_MORPHOGENESIS	-1.52382	0.110623
GSE18791_UNSTIM_VS_NEWCATSLE_VIRUS_DC_18H_DN	-1.52375	0.11059
RICKMAN_TUMOR_DIFFERENTIATED_WELL_VS_MODERATELY_DN	-1.52363	0.110634
SHETH_LIVER_CANCER_VS_TXNIP_LOSS_PAM2	-1.52356	0.11063
GO_REGULATION_OF_SMOOTH_MUSCLE_CONTRACTION	-1.52349	0.1106
GO_ERK1_AND_ERK2_CASCADE	-1.5232	0.110833
GSE43955_TH0_VS_TGFB_IL6_TH17_ACT_CD4_TCELL_42H_DN	-1.52306	0.110928
GO_REGULATION_OF_CARDIAC_MUSCLE_TISSUE_DEVELOPMENT	-1.52287	0.111032
GO_POSITIVE_REGULATION_OF_MAP_KINASE_ACTIVITY	-1.52273	0.111111
GSE6875_TCONV_VS_FOXP3_KO_TREG_UP	-1.52267	0.111088
REACTOME_SIGNALLING_TO_RAS	-1.52261	0.111055
GUO_HEX_TARGETS_DN	-1.52215	0.11149
GO_ENDOPEPTIDASE_ACTIVITY	-1.52197	0.111588
ALCALAY_AML_BY_NPM1_LOCALIZATION_UP	-1.52108	0.112559
GSE13485_DAY7_VS_DAY21_YF17D_VACCINE_PBMC_DN	-1.52074	0.112872
GSE6259_FLT3L_INDUCED_VS_WT_SPLENIC_DC_33D1_POS_DN	-1.5206	0.112939
AKT_UP.V1_DN	-1.52056	0.112878
GO_MOLTING_CYCLE_PROCESS	-1.52052	0.112836
GSE43863_TFH_VS_LY6C_INT_CXCR5POS_EFFECTOR_CD4_TCELL_DN	-1.52047	0.112795
PLASARI_TGFB1_TARGETS_10HR_DN	-1.52045	0.112744
GO_DICARBOXYLIC_ACID_TRANSPORT	-1.52039	0.112706
WU_CELL_MIGRATION	-1.52025	0.112747
GSE19941_UNSTIM_VS_LPS_AND_IL10_STIM_IL10_KO_NFKBP50_KO_MACROPHAGE_DN	-1.52023	0.112676
GO_PYRIMIDINE_NUCLEOTIDE_BIOSYNTHETIC_PROCESS	-1.52016	0.112678
BROWNE_HCMV_INFECTION_14HR_DN	-1.5201	0.112649
KOKKINAKIS_METHIONINE_DEPRIVATION_96HR_UP	-1.52	0.112659
GSE28737_BCL6_HET_VS_BCL6_KO_MARGINAL_ZONE_BCELL_UP	-1.51986	0.112726
GO_HEART_GROWTH	-1.51979	0.112698
GO_NEGATIVE_REGULATION_OF_ENDOCYTOSIS	-1.51968	0.11273
RIGGINS_TAMOXIFEN_RESISTANCE_DN	-1.51946	0.112846
BIOCARTA_NUCLEARRS_PATHWAY	-1.51942	0.112785
JOSEPH_RESPONSE_TO_SODIUM_BUTYRATE_DN	-1.5194	0.112714
GO_POSITIVE_REGULATION_OF_LEUKOCYTE_MIGRATION	-1.51936	0.112664
HOLLERN_EMT_BREAST_TUMOR_DN	-1.51935	0.112571
GSE42724_NAIVE_BCELL_VS_PLASMABLAST_UP	-1.51934	0.112476
GSE40685_TREG_VS_FOXP3_KO_TREG_PRECURSOR_UP	-1.51871	0.113147
GO_CELLULAR_RESPONSE_TO_XENOBIOTIC_STIMULUS	-1.5187	0.113066
GO_MESONEPHRIC_TUBULE_MORPHOGENESIS	-1.51859	0.11307
GSE33424_CD161_INT_VS_NEG_CD8_TCELL_UP	-1.51845	0.113124
GSE22886_IGM_MEMORY_BCELL_VS_BLOOD_PLASMA_CELL_UP	-1.5184	0.113076
GO_ACTION_POTENTIAL	-1.51807	0.113345
GSE3982_NKCELL_VS_TH2_UP	-1.51801	0.113308
ZHAN_MULTIPLE_MYELOMA_CD1_AND_CD2_DN	-1.51793	0.113295
GO_REPRODUCTIVE_SYSTEM_DEVELOPMENT	-1.51786	0.113279
GO_INTRINSIC_COMPONENT_OF_PRESYNAPTIC_MEMBRANE	-1.51773	0.113333
REACTOME_SUMOYLATION_OF_INTRACELLULAR_RECEPTORS	-1.51766	0.113307
GO_NEGATIVE_REGULATION_OF_MUSCLE_CELL_DIFFERENTIATION	-1.51737	0.113538
GSE17974_IL4_AND_ANTI_IL12_VS_UNTREATED_24H_ACT_CD4_TCELL_UP	-1.51726	0.113569
GO_CALYX_OF_HELD	-1.51701	0.113762
WELCSH_BRCA1_TARGETS_DN	-1.51691	0.113783
GO_SIDE_OF_MEMBRANE	-1.51679	0.113847
GO_ANION_TRANSMEMBRANE_TRANSPORT	-1.5164	0.114183
GSE13485_PRE_VS_POST_YF17D_VACCINATION_PBMC_DN	-1.51633	0.114146
GO_RENAL_TUBULE_DEVELOPMENT	-1.51617	0.114267
GSE37605_C57BL6_VS_NOD_FOXP3_IRES_GFP_TREG_UP	-1.51615	0.114178
FRASOR_RESPONSE_TO_SERM_OR_FULVESTRANT_DN	-1.51608	0.11417
HAMAI_APOPTOSIS_VIA_TRAIL_DN	-1.51594	0.114232
NOJIMA_SFRP2_TARGETS_DN	-1.51586	0.114214
GO_POTASSIUM_ION_IMPORT_ACROSS_PLASMA_MEMBRANE	-1.51584	0.114133
GO_APPENDAGE_DEVELOPMENT	-1.51583	0.11405
KRAS.KIDNEY_UP.V1_UP	-1.5157	0.114086
IWANAGA_CARCINOGENESIS_BY_KRAS_UP	-1.51568	0.114027
GO_CARDIAC_MUSCLE_CELL_CONTRACTION	-1.51558	0.114025
GO_POSITIVE_REGULATION_OF_CARDIAC_MUSCLE_TISSUE_DEVELOPMENT	-1.51517	0.114443
TAKEDA_TARGETS_OF_NUP98_HOXA9_FUSION_16D_DN	-1.51512	0.114395
YANAGIHARA_ESX1_TARGETS	-1.51511	0.114313
MIKKELSEN_ES_HCP_WITH_H3_UNMETHYLATED	-1.51493	0.114423
ONDER_CDH1_TARGETS_3_DN	-1.51487	0.114376
LI_INDUCED_T_TO_NATURAL_KILLER_DN	-1.51474	0.114432
GO_POSITIVE_CHEMOTAXIS	-1.51468	0.114405
GO_FATTY_ACID_TRANSPORT	-1.51454	0.114474
GSE7596_AKT_TRANSD_VS_CTRL_CD4_TCONV_WITH_TGFB_DN	-1.51425	0.114683
PARK_TRETINOIN_RESPONSE_AND_RARA_PLZF_FUSION	-1.51421	0.114636
GSE15930_STIM_VS_STIM_AND_IFNAB_24H_CD8_T_CELL_DN	-1.51402	0.114747
GO_PRERIBOSOME_LARGE_SUBUNIT_PRECURSOR	-1.5136	0.115149
REACTOME_TNFS_BIND_THEIR_PHYSIOLOGICAL_RECEPTORS	-1.51352	0.115153
GSE22025_PROGESTERONE_VS_TGFB1_AND_PROGESTERONE_TREATED_CD4_TCELL_DN	-1.5135	0.115073
GO_RESPONSE_TO_RETINOIC_ACID	-1.51335	0.115136
GO_ASSOCIATIVE_LEARNING	-1.5133	0.115107
GO_RECEPTOR_SIGNALING_COMPLEX_SCAFFOLD_ACTIVITY	-1.51329	0.115023
GSE40493_BCL6_KO_VS_WT_TREG_DN	-1.51288	0.115379
CHYLA_CBFA2T3_TARGETS_UP	-1.51281	0.115357
GO_ADULT_BEHAVIOR	-1.51257	0.115526
REACTOME_DEGRADATION_OF_THE_EXTRACELLULAR_MATRIX	-1.51255	0.115466
TORCHIA_TARGETS_OF_EWSR1_FLI1_FUSION_DN	-1.51246	0.115471
GSE3565_CTRL_VS_LPS_INJECTED_DUSP1_KO_SPLENOCYTES_UP	-1.51235	0.115521
GO_CELLULAR_RESPONSE_TO_RETINOIC_ACID	-1.51224	0.115543
REACTOME_O_LINKED_GLYCOSYLATION	-1.51197	0.115766
GO_AMIDE_TRANSMEMBRANE_TRANSPORTER_ACTIVITY	-1.51159	0.116101
GSE13547_WT_VS_ZFX_KO_BCELL_ANTI_IGM_STIM_12H_UP	-1.5114	0.116189
GARCIA_TARGETS_OF_FLI1_AND_DAX1_DN	-1.51119	0.116342
GOTZMANN_EPITHELIAL_TO_MESENCHYMAL_TRANSITION_UP	-1.51111	0.11635
GO_POSITIVE_REGULATION_OF_VASCULATURE_DEVELOPMENT	-1.51066	0.116782
GSE12507_PDC_CELL_LINE_VS_IMMATUE_T_CELL_LINE_DN	-1.51037	0.11702
GO_B_CELL_DIFFERENTIATION	-1.5103	0.117001
ROZANOV_MMP14_TARGETS_UP	-1.51025	0.116975
VERRECCHIA_RESPONSE_TO_TGFB1_C2	-1.51021	0.116918
JAEGER_METASTASIS_UP	-1.51019	0.116839
SCHUETZ_BREAST_CANCER_DUCTAL_INVASIVE_UP	-1.50997	0.117025
GO_CELL_MATURATION	-1.50972	0.117175
ZHAN_MULTIPLE_MYELOMA_MF_UP	-1.50971	0.117095
HANSON_HRAS_SIGNALING_VIA_NFKB	-1.50968	0.117026
GO_POSITIVE_REGULATION_OF_HEART_CONTRACTION	-1.50959	0.117009
YANG_BREAST_CANCER_ESR1_UP	-1.50951	0.117011
GO_RUFFLE_MEMBRANE	-1.50932	0.117127
REACTOME_NEUREXINS_AND_NEUROLIGINS	-1.50922	0.11715
GSE18281_SUBCAPSULAR_CORTICAL_REGION_VS_WHOLE_CORTEX_THYMUS_DN	-1.5089	0.117437
GO_NEGATIVE_REGULATION_OF_TRANSPORT	-1.50879	0.117451
GO_REGULATION_OF_MESONEPHROS_DEVELOPMENT	-1.50873	0.117447
GSE43863_NAIVE_VS_MEMORY_TFH_CD4_TCELL_D150_LCMV_DN	-1.50871	0.117372
MARKEY_RB1_CHRONIC_LOF_UP	-1.5086	0.117391
JAZAERI_BREAST_CANCER_BRCA1_VS_BRCA2_DN	-1.50853	0.117386
TAKEDA_TARGETS_OF_NUP98_HOXA9_FUSION_6HR_UP	-1.5085	0.117315
GO_CELL_MATRIX_ADHESION	-1.50817	0.117609
GO_RENAL_SYSTEM_DEVELOPMENT	-1.50781	0.117914
GO_REGULATION_OF_INFLAMMATORY_RESPONSE	-1.50773	0.117919
GO_POSITIVE_REGULATION_OF_PHOSPHATIDYLINOSITOL_3_KINASE_SIGNALING	-1.50768	0.117879
GO_DNA_POLYMERASE_BINDING	-1.50749	0.118021
HOEBEKE_LYMPHOID_STEM_CELL_UP	-1.50731	0.118109
GSE27670_CTRL_VS_BLIMP1_TRANSDUCED_GC_BCELL_UP	-1.50722	0.11811
REACTOME_DISEASES_OF_IMMUNE_SYSTEM	-1.50701	0.118283
GO_ACYLGLYCEROL_METABOLIC_PROCESS	-1.50687	0.118334
GO_ANTIMICROBIAL_HUMORAL_RESPONSE	-1.50661	0.118543
GSE24634_TREG_VS_TCONV_POST_DAY3_IL4_CONVERSION_UP	-1.5066	0.118456
ROZANOV_MMP14_TARGETS_SUBSET	-1.50659	0.118371
GO_MITOCHONDRIAL_RNA_METABOLIC_PROCESS	-1.50652	0.118351
CUI_TCF21_TARGETS_DN	-1.50635	0.118489
GO_RIBONUCLEOSIDE_MONOPHOSPHATE_BIOSYNTHETIC_PROCESS	-1.5061	0.118694
GSE40274_FOXP3_VS_FOXP3_AND_LEF1_TRANSDUCED_ACTIVATED_CD4_TCELL_DN	-1.50538	0.11943
LEE_LIVER_CANCER_MYC_E2F1_UP	-1.5053	0.119428
GO_RESPONSE_TO_XENOBIOTIC_STIMULUS	-1.50517	0.119472
GO_EPITHELIAL_TUBE_MORPHOGENESIS	-1.50513	0.119442
GO_CELL_FATE_COMMITMENT	-1.50506	0.119429
GO_NUCLEOSIDE_MONOPHOSPHATE_BIOSYNTHETIC_PROCESS	-1.50502	0.119379
GSE21546_WT_VS_ELK1_KO_ANTI_CD3_STIM_DP_THYMOCYTES_DN	-1.50497	0.119341
KATSANOU_ELAVL1_TARGETS_DN	-1.50473	0.119525
GSE11884_WT_VS_FURIN_KO_NAIVE_CD4_TCELL_UP	-1.50435	0.119853
GO_MATURATION_OF_5_8S_RRNA_FROM_TRICISTRONIC_RRNA_TRANSCRIPT_SSU_RRNA_5_8S_RRNA_LSU_RRNA_	-1.50422	0.119915
GO_SENSORY_PERCEPTION_OF_PAIN	-1.50416	0.119889
MIKKELSEN_NPC_HCP_WITH_H3K4ME3_AND_H3K27ME3	-1.50384	0.120183
GO_POSITIVE_REGULATION_OF_SMOOTH_MUSCLE_CELL_PROLIFERATION	-1.50347	0.120524
GO_APPENDAGE_MORPHOGENESIS	-1.50302	0.120947
GSE37534_UNTREATED_VS_ROSIGLITAZONE_TREATED_CD4_TCELL_PPARG1_AND_FOXP3_TRASDUCED_DN	-1.50293	0.120949
GO_PROXIMAL_DISTAL_PATTERN_FORMATION	-1.50284	0.120953
GO_PLATELET_ALPHA_GRANULE_LUMEN	-1.50274	0.120972
GO_REGULATION_OF_SYNAPTIC_PLASTICITY	-1.50272	0.1209
GO_POSITIVE_REGULATION_OF_DNA_BIOSYNTHETIC_PROCESS	-1.50259	0.120973
GO_CONNECTIVE_TISSUE_DEVELOPMENT	-1.50246	0.121021
GO_EPITHELIAL_TUBE_BRANCHING_INVOLVED_IN_LUNG_MORPHOGENESIS	-1.50227	0.121174
GSE9946_MATURE_STIMULATORY_VS_LISTERIA_INF_MATURE_DC_DN	-1.50203	0.121364
EGFR_UP.V1_UP	-1.50166	0.121714
GO_POSITIVE_REGULATION_OF_PROTEIN_MATURATION	-1.50153	0.121776
BENPORATH_ES_2	-1.50152	0.121693
GO_METANEPHRIC_NEPHRON_DEVELOPMENT	-1.50143	0.121694
GO_POSITIVE_REGULATION_OF_LIPID_TRANSPORT	-1.50107	0.122031
GO_REGULATION_OF_MORPHOGENESIS_OF_A_BRANCHING_STRUCTURE	-1.50067	0.122436
MULLIGHAN_MLL_SIGNATURE_2_DN	-1.50061	0.122405
NGUYEN_NOTCH1_TARGETS_UP	-1.50053	0.122424
GO_BONE_DEVELOPMENT	-1.5004	0.122483
GSE14415_INDUCED_TREG_VS_FOXP3_KO_INDUCED_TREG_UP	-1.50021	0.122632
GO_ORGAN_GROWTH	-1.49988	0.122947
PID_UPA_UPAR_PATHWAY	-1.49986	0.122879
GSE2405_0H_VS_1.5H_A_PHAGOCYTOPHILUM_STIM_NEUTROPHIL_UP	-1.49948	0.12329
GO_REGULATION_OF_MULTICELLULAR_ORGANISM_GROWTH	-1.49948	0.123194
GO_NEGATIVE_REGULATION_OF_SMOOTH_MUSCLE_CONTRACTION	-1.49944	0.123141
GSE37301_CD4_TCELL_VS_GRANULOCYTE_MONOCYTE_PROGENITOR_DN	-1.4994	0.123088
WANG_THOC1_TARGETS_DN	-1.49939	0.12301
GSE44649_WT_VS_MIR155_KO_NAIVE_CD8_TCELL_UP	-1.49937	0.122939
HOSHIDA_LIVER_CANCER_SURVIVAL_UP	-1.49932	0.122897
GSE37532_VISCERAL_ADIPOSE_TISSUE_VS_LN_DERIVED_PPARG_KO_TCONV_CD4_TCELL_DN	-1.49929	0.122829
GO_G_PROTEIN_COUPLED_AMINE_RECEPTOR_ACTIVITY	-1.49923	0.122814
GO_FOREBRAIN_NEURON_DEVELOPMENT	-1.49922	0.122731
GSE32986_CURDLAN_LOWDOSE_VS_GMCSF_AND_CURDLAN_LOWDOSE_STIM_DC_DN	-1.49904	0.122872
GO_NEGATIVE_REGULATION_OF_CELL_JUNCTION_ASSEMBLY	-1.49884	0.12303
PANGAS_TUMOR_SUPPRESSION_BY_SMAD1_AND_SMAD5_UP	-1.49866	0.123139
GSE18281_SUBCAPSULAR_VS_CENTRAL_CORTICAL_REGION_OF_THYMUS_DN	-1.49859	0.123135
GO_MESODERMAL_CELL_DIFFERENTIATION	-1.49857	0.123056
GSE24142_EARLY_THYMIC_PROGENITOR_VS_DN3_THYMOCYTE_UP	-1.49818	0.123461
GO_ENDOLYSOSOME	-1.49813	0.123412
GSE36476_YOUNG_VS_OLD_DONOR_MEMORY_CD4_TCELL_72H_TSST_ACT_UP	-1.49811	0.123344
GSE7764_IL15_TREATED_VS_CTRL_NK_CELL_24H_UP	-1.49801	0.123356
GO_WOUND_HEALING	-1.49793	0.123364
GSE22886_UNSTIM_VS_IL15_STIM_NKCELL_DN	-1.49777	0.123462
GO_ENDOTHELIAL_CELL_DEVELOPMENT	-1.49754	0.123664
GSE9946_LISTERIA_INF_MATURE_VS_PROSTAGLANDINE2_TREATED_MATURE_DC_DN	-1.49748	0.123645
STEIN_ESRRA_TARGETS_RESPONSIVE_TO_ESTROGEN_DN	-1.49746	0.123583
HUPER_BREAST_BASAL_VS_LUMINAL_DN	-1.49721	0.123771
GO_GLYCOSYL_COMPOUND_METABOLIC_PROCESS	-1.49716	0.123735
GO_ENDOPLASMIC_RETICULUM_LUMEN	-1.49715	0.12365
GO_POSTSYNAPTIC_SPECIALIZATION_ASSEMBLY	-1.4971	0.123618
GO_POSITIVE_REGULATION_OF_INTERFERON_GAMMA_PRODUCTION	-1.49703	0.123611
REACTOME_TRNA_MODIFICATION_IN_THE_NUCLEUS_AND_CYTOSOL	-1.49691	0.123648
GSE15930_STIM_VS_STIM_AND_IL12_24H_CD8_T_CELL_DN	-1.49683	0.123652
REACTOME_SLC_MEDIATED_TRANSMEMBRANE_TRANSPORT	-1.49675	0.123634
GO_CARTILAGE_DEVELOPMENT	-1.49662	0.123696
GO_SIGNAL_RELEASE_FROM_SYNAPSE	-1.49658	0.123649
REACTOME_TRANSPORT_OF_INORGANIC_CATIONS_ANIONS_AND_AMINO_ACIDS_OLIGOPEPTIDES	-1.49652	0.12363
GSE19888_ADENOSINE_A3R_INH_VS_INH_PRETREAT_AND_ACT_WITH_TCELL_MEMBRANES_MAST_CELL_DN	-1.49634	0.123758
BURTON_ADIPOGENESIS_2	-1.49608	0.123962
GO_SCAFFOLD_PROTEIN_BINDING	-1.49608	0.123872
GSE29164_DAY3_VS_DAY7_CD8_TCELL_AND_IL12_TREATED_MELANOMA_DN	-1.49601	0.123859
GO_METANEPHRIC_NEPHRON_MORPHOGENESIS	-1.49553	0.124354
GO_GLUTAMATE_SECRETION	-1.49543	0.124392
LI_CISPLATIN_RESISTANCE_DN	-1.49526	0.124506
REACTOME_PLASMA_LIPOPROTEIN_ASSEMBLY_REMODELING_AND_CLEARANCE	-1.49518	0.124523
GSE37533_PPARG1_FOXP3_VS_PPARG2_FOXP3_TRANSDUCED_CD4_TCELL_PIOGLITAZONE_TREATED_DN	-1.49514	0.124473
GSE5589_IL6_KO_VS_IL10_KO_LPS_AND_IL6_STIM_MACROPHAGE_45MIN_UP	-1.4951	0.124419
GSE41978_ID2_KO_VS_ID2_KO_AND_BIM_KO_KLRG1_LOW_EFFECTOR_CD8_TCELL_UP	-1.49456	0.125008
GO_POSITIVE_REGULATION_OF_MYOTUBE_DIFFERENTIATION	-1.49455	0.124925
GO_CELL_JUNCTION_ASSEMBLY	-1.49454	0.124847
GO_POSITIVE_REGULATION_OF_CHEMOKINE_PRODUCTION	-1.49448	0.124823
GSE10094_LCMV_VS_LISTERIA_IND_EFF_CD4_TCELL_DN	-1.49444	0.124767
GSE27786_ERYTHROBLAST_VS_MONO_MAC_UP	-1.49423	0.124935
GO_VOLTAGE_GATED_CALCIUM_CHANNEL_ACTIVITY	-1.49411	0.124979
GSE25677_MPL_VS_R848_STIM_BCELL_UP	-1.49398	0.125031
AIGNER_ZEB1_TARGETS	-1.49347	0.125495
DEURIG_T_CELL_PROLYMPHOCYTIC_LEUKEMIA_UP	-1.49336	0.125538
GO_BASOLATERAL_PLASMA_MEMBRANE	-1.49316	0.125676
MCGOWAN_RSP6_TARGETS_UP	-1.49277	0.126092
GO_CHONDROCYTE_DIFFERENTIATION	-1.49261	0.126207
DELACROIX_RAR_TARGETS_UP	-1.49246	0.126299
STK33_DN	-1.49244	0.126234
GO_POSITIVE_REGULATION_OF_CARDIAC_MUSCLE_CELL_PROLIFERATION	-1.49237	0.126245
GO_REGULATION_OF_ANION_TRANSPORT	-1.49221	0.126325
GO_AMEBOIDAL_TYPE_CELL_MIGRATION	-1.49219	0.126252
REACTOME_CONSTITUTIVE_SIGNALING_BY_ABERRANT_PI3K_IN_CANCER	-1.49208	0.126297
GO_DNA_STRAND_ELONGATION	-1.49176	0.126601
GSE15735_CTRL_VS_HDAC_INHIBITOR_TREATED_CD4_TCELL_2H_DN	-1.49173	0.126531
GSE39110_UNTREATED_VS_IL2_TREATED_CD8_TCELL_DAY6_POST_IMMUNIZATION_UP	-1.4911	0.12722
GO_I_KAPPAB_PHOSPHORYLATION	-1.49051	0.127889
KOYAMA_SEMA3B_TARGETS_DN	-1.49043	0.127885
GO_POSITIVE_REGULATION_OF_INFLAMMATORY_RESPONSE	-1.49042	0.127799
GO_EPIDERMIS_DEVELOPMENT	-1.49033	0.127833
REACTOME_GLUCAGON_TYPE_LIGAND_RECEPTORS	-1.49032	0.127748
MEK_UP.V1_DN	-1.49026	0.127713
GO_RESPONSE_TO_PROSTAGLANDIN	-1.4898	0.128153
YANG_BCL3_TARGETS_UP	-1.48976	0.128114
GO_NEGATIVE_REGULATION_OF_SMOOTH_MUSCLE_CELL_PROLIFERATION	-1.48975	0.128027
GO_REGULATION_OF_LEUKOCYTE_MIGRATION	-1.48954	0.128173
NIKOLSKY_BREAST_CANCER_8Q12_Q22_AMPLICON	-1.48945	0.128189
LEE_NEURAL_CREST_STEM_CELL_UP	-1.48941	0.12816
GSE369_SOCS3_KO_VS_IFNG_KO_LIVER_DN	-1.4894	0.128078
GO_REGULATION_OF_CELL_SUBSTRATE_ADHESION	-1.48932	0.128079
REACTOME_POST_CHAPERONIN_TUBULIN_FOLDING_PATHWAY	-1.48906	0.128279
LINDGREN_BLADDER_CANCER_HIGH_RECURRENCE	-1.48898	0.128287
RUIZ_TNC_TARGETS_DN	-1.48862	0.128623
GO_ISOPRENOID_BINDING	-1.48861	0.128534
GO_AMYLOID_BETA_BINDING	-1.48857	0.1285
GO_HEART_PROCESS	-1.48853	0.12846
GSE3982_DC_VS_TH1_UP	-1.48846	0.128466
LEE_TARGETS_OF_PTCH1_AND_SUFU_UP	-1.48845	0.128386
GSE37301_HEMATOPOIETIC_STEM_CELL_VS_COMMON_LYMPHOID_PROGENITOR_DN	-1.48843	0.128318
GSE22432_CONVENTIONAL_CDC_VS_PLASMACYTOID_PDC_UP	-1.48839	0.128274
JECHLINGER_EPITHELIAL_TO_MESENCHYMAL_TRANSITION_UP	-1.48836	0.12823
GO_CELL_ADHESION_MOLECULE_BINDING	-1.48798	0.12859
GSE20484_MCSG_VS_CXCL4_MONOCYTE_DERIVED_MACROPHAGE_UP	-1.48776	0.128772
GO_PYRIMIDINE_CONTAINING_COMPOUND_METABOLIC_PROCESS	-1.48772	0.128725
GSE26343_UNSTIM_VS_LPS_STIM_NFAT5_KO_MACROPHAGE_UP	-1.48765	0.128721
GSE6259_33D1_POS_DC_VS_BCELL_UP	-1.4874	0.128935
GSE41978_WT_VS_ID2_KO_KLRG1_LOW_EFFECTOR_CD8_TCELL_DN	-1.48738	0.128866
GO_SECRETORY_GRANULE_MEMBRANE	-1.48736	0.128794
GO_NEGATIVE_REGULATION_OF_MYELOID_LEUKOCYTE_DIFFERENTIATION	-1.48704	0.12913
MCBRYAN_PUBERTAL_BREAST_5_6WK_UP	-1.48687	0.129225
GO_NEURON_SPINE	-1.48677	0.129264
GO_REGULATION_OF_EPITHELIAL_CELL_APOPTOTIC_PROCESS	-1.48675	0.129193
GSE9601_NFKB_INHIBITOR_VS_PI3K_INHIBITOR_TREATED_HCMV_INF_MONOCYTE_DN	-1.48668	0.129182
GO_REGULATION_OF_PRESYNAPSE_ORGANIZATION	-1.4866	0.12919
GO_REGULATION_OF_STEM_CELL_PROLIFERATION	-1.48637	0.129366
GSE21546_SAP1A_KO_VS_SAP1A_KO_AND_ELK1_KO_ANTI_CD3_STIM_DP_THYMOCYTES_DN	-1.48635	0.129307
GSE39556_CD8A_DC_VS_NK_CELL_UP	-1.48623	0.12936
TAKEDA_TARGETS_OF_NUP98_HOXA9_FUSION_10D_DN	-1.48602	0.129517
GO_ORGANISM_EMERGENCE_FROM_PROTECTIVE_STRUCTURE	-1.48597	0.129492
GO_ENDOCARDIAL_CUSHION_DEVELOPMENT	-1.48594	0.129443
TAKEDA_TARGETS_OF_NUP98_HOXA9_FUSION_8D_UP	-1.48592	0.129363
KRAS.50_UP.V1_UP	-1.4859	0.129307
ZHAN_MULTIPLE_MYELOMA_MS_DN	-1.48576	0.12937
GSE13306_TREG_VS_TCONV_LAMINA_PROPRIA_DN	-1.48567	0.129372
GO_PROGRAMMED_NECROTIC_CELL_DEATH	-1.48507	0.130011
GUO_TARGETS_OF_IRS1_AND_IRS2	-1.48505	0.129939
WIEDERSCHAIN_TARGETS_OF_BMI1_AND_PCGF2	-1.48452	0.130545
GO_POSITIVE_REGULATION_OF_BLOOD_CIRCULATION	-1.48428	0.130751
GO_DRUG_TRANSMEMBRANE_TRANSPORT	-1.48404	0.130977
GO_SMOOTH_MUSCLE_CELL_APOPTOTIC_PROCESS	-1.48399	0.130955
GO_POSITIVE_REGULATION_OF_MONOOXYGENASE_ACTIVITY	-1.4838	0.131103
CREIGHTON_ENDOCRINE_THERAPY_RESISTANCE_4	-1.48324	0.131719
GO_REGULATION_OF_DIGESTIVE_SYSTEM_PROCESS	-1.48318	0.131704
GO_LEUKOCYTE_ADHESION_TO_VASCULAR_ENDOTHELIAL_CELL	-1.48317	0.131614
GO_INORGANIC_ANION_TRANSPORT	-1.48309	0.131623
GO_REGULATION_OF_BLOOD_CIRCULATION	-1.48271	0.132035
GSE16266_LPS_VS_HEATSHOCK_AND_LPS_STIM_MEF_UP	-1.48258	0.13209
GSE15930_STIM_VS_STIM_AND_IL12_72H_CD8_T_CELL_DN	-1.48254	0.132043
KAAB_FAILED_HEART_VENTRICLE_DN	-1.48233	0.132215
GSE19401_PAM2CSK4_VS_RETINOIC_ACID_AND_PAM2CSK4_STIM_FOLLICULAR_DC_DN	-1.48218	0.132327
GO_CELL_CELL_JUNCTION_ORGANIZATION	-1.4817	0.13282
KRAS.600_UP.V1_DN	-1.48135	0.13321
GO_PURINE_NUCLEOSIDE_MONOPHOSPHATE_BIOSYNTHETIC_PROCESS	-1.48111	0.133446
GSE29618_BCELL_VS_MDC_DAY7_FLU_VACCINE_UP	-1.48107	0.133414
GSE8621_LPS_STIM_VS_LPS_PRIMED_AND_LPS_STIM_MACROPHAGE_DN	-1.481	0.133416
GSE18281_PERIMEDULLARY_CORTICAL_REGION_VS_WHOLE_MEDULLA_THYMUS_DN	-1.48077	0.133628
MTOR_UP.V1_UP	-1.48075	0.133547
GO_VISUAL_BEHAVIOR	-1.48054	0.133727
QI_PLASMACYTOMA_DN	-1.48042	0.133788
GO_TISSUE_MIGRATION	-1.47997	0.134275
REACTOME_GLYCEROPHOSPHOLIPID_BIOSYNTHESIS	-1.47986	0.134319
INGRAM_SHH_TARGETS_DN	-1.47964	0.134496
GSE24142_EARLY_THYMIC_PROGENITOR_VS_DN2_THYMOCYTE_UP	-1.47947	0.134604
GSE10325_LUPUS_CD4_TCELL_VS_LUPUS_BCELL_DN	-1.47945	0.134542
GSE40666_NAIVE_VS_EFFECTOR_CD8_TCELL_DN	-1.47944	0.134457
REACTOME_AMINO_ACID_TRANSPORT_ACROSS_THE_PLASMA_MEMBRANE	-1.47932	0.134519
GSE1432_CTRL_VS_IFNG_6H_MICROGLIA_DN	-1.47928	0.134476
GSE27092_WT_VS_HDAC7_PHOSPHO_DEFICIENT_CD8_TCELL_UP	-1.47896	0.134806
OSADA_ASCL1_TARGETS_UP	-1.47888	0.134803
PYEON_CANCER_HEAD_AND_NECK_VS_CERVICAL_DN	-1.47884	0.134755
MITSIADES_RESPONSE_TO_APLIDIN_DN	-1.47878	0.134733
BHATTACHARYA_EMBRYONIC_STEM_CELL	-1.47869	0.134746
GO_POSITIVE_REGULATION_OF_NIK_NF_KAPPAB_SIGNALING	-1.47835	0.135088
GSE5503_LIVER_DC_VS_MLN_DC_ACTIVATED_ALLOGENIC_TCELL_UP	-1.47805	0.135396
TOMLINS_METASTASIS_DN	-1.4778	0.135627
ZHANG_GATA6_TARGETS_DN	-1.47769	0.135669
GSE21774_CD62L_POS_CD56_DIM_VS_CD62L_NEG_CD56_DIM_NK_CELL_UP	-1.47759	0.135698
FERNANDEZ_BOUND_BY_MYC	-1.47751	0.135733
GO_NUCLEOSIDE_SALVAGE	-1.47739	0.135789
LEIN_CEREBELLUM_MARKERS	-1.47733	0.135756
GO_MUSCLE_CONTRACTION	-1.47728	0.135755
ANDERSEN_CHOLANGIOCARCINOMA_CLASS1	-1.47725	0.135694
KEGG_MELANOMA	-1.47722	0.135636
PASINI_SUZ12_TARGETS_UP	-1.4772	0.135565
GO_RESPONSE_TO_AMINE	-1.47709	0.135621
KOBAYASHI_EGFR_SIGNALING_24HR_DN	-1.47684	0.135834
GO_APOPTOTIC_CELL_CLEARANCE	-1.47653	0.13614
GSE46606_UNSTIM_VS_CD40L_IL2_IL5_DAY1_STIMULATED_BCELL_DN	-1.47629	0.136351
PID_ER_NONGENOMIC_PATHWAY	-1.47626	0.136287
GO_PERICARDIUM_DEVELOPMENT	-1.47596	0.136591
GSE10325_BCELL_VS_LUPUS_BCELL_UP	-1.47591	0.13656
GO_MYELOID_LEUKOCYTE_MIGRATION	-1.47591	0.136466
FUJII_YBX1_TARGETS_UP	-1.47583	0.13649
GSE18804_BRAIN_VS_COLON_TUMORAL_MACROPHAGE_DN	-1.47582	0.136399
WIERENGA_STAT5A_TARGETS_GROUP2	-1.47567	0.136507
MASSARWEH_TAMOXIFEN_RESISTANCE_DN	-1.47551	0.136616
GO_PITUITARY_GLAND_DEVELOPMENT	-1.47539	0.136687
REACTOME_SLC_TRANSPORTER_DISORDERS	-1.47537	0.136615
GSE18281_PERIMEDULLARY_CORTICAL_REGION_VS_WHOLE_CORTEX_THYMUS_UP	-1.47533	0.136563
GO_ODONTOGENESIS_OF_DENTIN_CONTAINING_TOOTH	-1.47528	0.136556
GO_REGULATION_OF_ORGAN_GROWTH	-1.47526	0.136492
SANSOM_APC_TARGETS_DN	-1.47507	0.136668
GO_GLUTATHIONE_TRANSFERASE_ACTIVITY	-1.47496	0.136717
GO_DECIDUALIZATION	-1.47461	0.137054
GO_POSITIVE_REGULATION_OF_CELLULAR_CARBOHYDRATE_METABOLIC_PROCESS	-1.47432	0.137335
GO_CELLULAR_METABOLIC_COMPOUND_SALVAGE	-1.47432	0.137241
GO_SECONDARY_METABOLIC_PROCESS	-1.4743	0.137184
GO_SOLUTE_CATION_SYMPORTER_ACTIVITY	-1.47427	0.137134
LANDIS_BREAST_CANCER_PROGRESSION_DN	-1.47375	0.137747
GSE3982_CTRL_VS_LPS_48H_DC_UP	-1.4736	0.137847
GSE24142_EARLY_THYMIC_PROGENITOR_VS_DN2_THYMOCYTE_DN	-1.47346	0.137925
GROSS_ELK3_TARGETS_UP	-1.47344	0.137855
GSE32533_MIR17_KO_VS_MIR17_OVEREXPRESS_ACT_CD4_TCELL_DN	-1.47342	0.13778
GSE1791_CTRL_VS_NEUROMEDINU_IN_T_CELL_LINE_0.8H_DN	-1.4732	0.137963
GSE17721_0.5H_VS_24H_CPG_BMDC_UP	-1.47301	0.138127
KUMAR_TARGETS_OF_MLL_AF9_FUSION	-1.47279	0.138307
GO_PEPTIDYL_TYROSINE_MODIFICATION	-1.47277	0.13823
BRIDEAU_IMPRINTED_GENES	-1.47262	0.138337
TSAI_RESPONSE_TO_RADIATION_THERAPY	-1.47256	0.138321
MIDORIKAWA_AMPLIFIED_IN_LIVER_CANCER	-1.47243	0.138413
GO_NEGATIVE_REGULATION_OF_CELL_SUBSTRATE_ADHESION	-1.47243	0.138321
GSE22229_UNTREATED_VS_IMMUNOSUPP_THERAPY_RENAL_TRANSPLANT_PATIENT_PBMC_DN	-1.4723	0.138393
GSE43955_1H_VS_20H_ACT_CD4_TCELL_WITH_TGFB_IL6_DN	-1.47228	0.138333
GO_AORTA_DEVELOPMENT	-1.47201	0.138581
EPPERT_CE_HSC_LSC	-1.472	0.138509
SANSOM_APC_TARGETS_REQUIRE_MYC	-1.47193	0.138526
GSE22229_UNTREATED_VS_IMMUNOSUPP_THERAPY_RENAL_TRANSPLANT_PATIENT_PBMC_UP	-1.47151	0.138976
PID_IL8_CXCR2_PATHWAY	-1.47129	0.139165
GSE21670_TGFB_VS_IL6_TREATED_CD4_TCELL_UP	-1.47117	0.139218
GSE17721_PAM3CSK4_VS_CPG_6H_BMDC_DN	-1.4711	0.139219
REACTOME_DOWNSTREAM_SIGNALING_OF_ACTIVATED_FGFR1	-1.47109	0.139154
CSR_LATE_UP.V1_DN	-1.47101	0.139178
STEIN_ESRRA_TARGETS_RESPONSIVE_TO_ESTROGEN_UP	-1.47099	0.139107
GO_INTERLEUKIN_1_BETA_PRODUCTION	-1.47047	0.139716
GSE1112_HY_CD8AB_VS_HY_CD8AA_THYMOCYTE_RTOC_CULTURE_UP	-1.47047	0.139622
GSE22033_WT_VS_PPARG_KO_MEF_UP	-1.47037	0.139653
GSE25088_WT_VS_STAT6_KO_MACROPHAGE_DN	-1.47011	0.139904
GO_CALCIUM_ACTIVATED_CATION_CHANNEL_ACTIVITY	-1.47009	0.139831
COLLER_MYC_TARGETS_UP	-1.46992	0.139971
GSE30083_SP2_VS_SP3_THYMOCYTE_UP	-1.4697	0.140158
GO_VITAMIN_TRANSMEMBRANE_TRANSPORTER_ACTIVITY	-1.46952	0.140285
GSE22443_NAIVE_VS_ACT_AND_IL2_TREATED_CD8_TCELL_DN	-1.46927	0.140509
BASSO_CD40_SIGNALING_DN	-1.46908	0.140647
GO_MESONEPHROS_DEVELOPMENT	-1.46907	0.140568
HATADA_METHYLATED_IN_LUNG_CANCER_DN	-1.46881	0.140808
GO_PYRIMIDINE_CONTAINING_COMPOUND_BIOSYNTHETIC_PROCESS	-1.4688	0.140719
GSE19941_UNSTIM_VS_LPS_STIM_IL10_KO_NFKBP50_KO_MACROPHAGE_DN	-1.46874	0.140704
MOSERLE_IFNA_RESPONSE	-1.46866	0.1407
GO_L_AMINO_ACID_TRANSPORT	-1.4684	0.140947
GO_EXTRACELLULAR_MATRIX_STRUCTURAL_CONSTITUENT_CONFERRING_TENSILE_STRENGTH	-1.46832	0.140955
GO_EXTRINSIC_APOPTOTIC_SIGNALING_PATHWAY_VIA_DEATH_DOMAIN_RECEPTORS	-1.4682	0.141008
GSE3920_UNTREATED_VS_IFNG_TREATED_FIBROBLAST_UP	-1.46812	0.141026
GO_REGULATION_OF_POTASSIUM_ION_TRANSPORT	-1.4681	0.140963
REACTOME_SYNTHESIS_OF_BILE_ACIDS_AND_BILE_SALTS	-1.46787	0.141179
GO_NEGATIVE_REGULATION_OF_STRIATED_MUSCLE_CELL_DIFFERENTIATION	-1.46785	0.141119
MARIADASON_RESPONSE_TO_CURCUMIN_SULINDAC_5	-1.46773	0.141182
GO_PHOSPHATIDYLCHOLINE_METABOLIC_PROCESS	-1.46753	0.141377
GO_POSITIVE_REGULATION_OF_LIPID_KINASE_ACTIVITY	-1.46715	0.141798
GO_NEGATIVE_REGULATION_OF_VASCULATURE_DEVELOPMENT	-1.46711	0.14176
GSE37532_TREG_VS_TCONV_PPARG_KO_CD4_TCELL_FROM_VISCERAL_ADIPOSE_TISSUE_UP	-1.467	0.14182
WATANABE_COLON_CANCER_MSI_VS_MSS_DN	-1.46685	0.141936
GO_EMBRYONIC_ORGAN_DEVELOPMENT	-1.4666	0.142198
PRC2_SUZ12_UP.V1_UP	-1.46619	0.142656
GSE22935_UNSTIM_VS_48H_MBOVIS_BCG_STIM_MYD88_KO_MACROPHAGE_DN	-1.46581	0.143072
GO_STRUCTURAL_CONSTITUENT_OF_CYTOSKELETON	-1.46556	0.14332
GO_REGULATION_OF_CYTOSOLIC_CALCIUM_ION_CONCENTRATION	-1.4655	0.143322
GO_CELL_MIGRATION_INVOLVED_IN_HEART_DEVELOPMENT	-1.4655	0.143228
GRUETZMANN_PANCREATIC_CANCER_UP	-1.46549	0.143143
GSE19923_E2A_KO_VS_HEB_AND_E2A_KO_DP_THYMOCYTE_DN	-1.46544	0.143112
GSE13887_ACT_CD4_VS_NO_TREATED_CD4_TCELL_DN	-1.46539	0.143099
GO_GLYCOSYL_COMPOUND_BIOSYNTHETIC_PROCESS	-1.4653	0.143138
REACTOME_METABOLISM_OF_NUCLEOTIDES	-1.4652	0.14317
GSE30971_2H_VS_4H_LPS_STIM_MACROPHAGE_WBP7_KO_DN	-1.46491	0.143429
MIKKELSEN_MEF_LCP_WITH_H3K27ME3	-1.46467	0.143653
GSE21360_TERTIARY_VS_QUATERNARY_MEMORY_CD8_TCELL_DN	-1.46462	0.143615
GO_POSITIVE_REGULATION_OF_GLUCOSE_METABOLIC_PROCESS	-1.46422	0.144094
GO_ENDOTHELIAL_CELL_MIGRATION	-1.46395	0.14438
MORI_EMU_MYC_LYMPHOMA_BY_ONSET_TIME_UP	-1.46372	0.144585
LENAOUR_DENDRITIC_CELL_MATURATION_UP	-1.46368	0.144546
GO_MULTICELLULAR_ORGANISMAL_SIGNALING	-1.46341	0.144823
DOANE_RESPONSE_TO_ANDROGEN_DN	-1.46339	0.14476
GO_REGULATION_OF_COAGULATION	-1.46333	0.144734
ENK_UV_RESPONSE_EPIDERMIS_UP	-1.46326	0.144737
GSE42021_TREG_VS_TCONV_PLN_UP	-1.46259	0.145586
XU_CREBBP_TARGETS_UP	-1.46255	0.14554
GO_GLAND_DEVELOPMENT	-1.46254	0.145467
GO_MYOBLAST_FUSION	-1.46253	0.145382
GO_POSITIVE_REGULATION_OF_CELL_ACTIVATION	-1.46244	0.14542
VANTVEER_BREAST_CANCER_POOR_PROGNOSIS	-1.46238	0.145411
GSE8921_UNSTIM_0H_VS_TLR1_2_STIM_MONOCYTE_3H_DN	-1.46216	0.14564
GO_GENITALIA_DEVELOPMENT	-1.46162	0.146286
EBAUER_TARGETS_OF_PAX3_FOXO1_FUSION_UP	-1.46161	0.1462
GSE32164_RESTING_DIFFERENTIATED_VS_ALTERNATIVELY_ACT_M2_MACROPHAGE_UP	-1.46143	0.146352
GO_NEURON_MIGRATION	-1.46137	0.146344
DER_IFN_GAMMA_RESPONSE_UP	-1.46134	0.146292
GO_EPIDERMIS_MORPHOGENESIS	-1.4608	0.146976
GO_OXIDOREDUCTASE_ACTIVITY_ACTING_ON_PEROXIDE_AS_ACCEPTOR	-1.46059	0.147173
GUENTHER_GROWTH_SPHERICAL_VS_ADHERENT_DN	-1.4605	0.147226
MEISSNER_BRAIN_HCP_WITH_H3K4ME2_AND_H3K27ME3	-1.46039	0.147275
MARZEC_IL2_SIGNALING_UP	-1.46018	0.147459
WIERENGA_STAT5A_TARGETS_UP	-1.46012	0.14745
GO_COGNITION	-1.46005	0.14745
GSE37532_TREG_VS_TCONV_CD4_TCELL_FROM_LN_DN	-1.46002	0.147395
HECKER_IFNB1_TARGETS	-1.45988	0.147488
GO_NEUTRAL_AMINO_ACID_TRANSPORT	-1.45965	0.147724
GSE30083_SP3_VS_SP4_THYMOCYTE_UP	-1.45956	0.147779
GSE43863_TH1_VS_TFH_MEMORY_CD4_TCELL_UP	-1.45953	0.147722
KONDO_EZH2_TARGETS	-1.45918	0.148081
GSE14769_UNSTIM_VS_20MIN_LPS_BMDM_UP	-1.45898	0.148252
HOLLERN_SOLID_NODULAR_BREAST_TUMOR_DN	-1.45834	0.149077
GO_POSITIVE_REGULATION_OF_ION_TRANSPORT	-1.45833	0.149001
GO_ENTRY_INTO_OTHER_ORGANISM_INVOLVED_IN_SYMBIOTIC_INTERACTION	-1.45829	0.148959
GO_REGULATION_OF_SYSTEMIC_ARTERIAL_BLOOD_PRESSURE	-1.45829	0.148865
P53_DN.V2_UP	-1.45823	0.148833
GO_PURINERGIC_RECEPTOR_SIGNALING_PATHWAY	-1.45814	0.148871
GSE32986_GMCSF_AND_CURDLAN_LOWDOSE_VS_GMCSF_AND_CURDLAN_HIGHDOSE_STIM_DC_DN	-1.45792	0.149069
GSE1460_DP_THYMOCYTE_VS_NAIVE_CD4_TCELL_ADULT_BLOOD_DN	-1.4579	0.148998
GO_REGULATION_OF_ORGANIC_ACID_TRANSPORT	-1.45781	0.149015
GO_O_GLYCAN_PROCESSING	-1.4578	0.148943
GSE2770_IL12_AND_TGFB_VS_IL4_TREATED_ACT_CD4_TCELL_48H_DN	-1.45776	0.148914
GO_MAST_CELL_MEDIATED_IMMUNITY	-1.45774	0.148846
BECKER_TAMOXIFEN_RESISTANCE_DN	-1.45763	0.148903
GSE40274_IRF4_VS_FOXP3_AND_IRF4_TRANSDUCED_ACTIVATED_CD4_TCELL_DN	-1.45716	0.149491
GO_CELLULAR_RESPONSE_TO_FATTY_ACID	-1.4569	0.14975
GO_UROGENITAL_SYSTEM_DEVELOPMENT	-1.4569	0.149654
REACTOME_NITRIC_OXIDE_STIMULATES_GUANYLATE_CYCLASE	-1.45685	0.149632
GO_POSITIVE_REGULATION_OF_LEUKOCYTE_PROLIFERATION	-1.45679	0.149616
GO_EXTRINSIC_COMPONENT_OF_PLASMA_MEMBRANE	-1.45669	0.149652
KRAS.600.LUNG.BREAST_UP.V1_DN	-1.45662	0.149661
GSE28783_ANTI_MIR33_VS_UNTREATED_ATHEROSCLEROSIS_MACROPHAGE_DN	-1.45642	0.149855
GSE3565_DUSP1_VS_WT_SPLENOCYTES_DN	-1.45637	0.149826
GO_REGULATION_OF_ENDOTHELIAL_CELL_MIGRATION	-1.4563	0.149823
PID_MYC_REPRESS_PATHWAY	-1.45618	0.149905
HEIDENBLAD_AMPLICON_8Q24_UP	-1.45613	0.149889
GO_ANIMAL_ORGAN_FORMATION	-1.45612	0.149798
GO_G_PROTEIN_COUPLED_RECEPTOR_BINDING	-1.45611	0.149733
GSE46606_UNSTIM_VS_CD40L_IL2_IL5_3DAY_STIMULATED_IRF4HIGH_SORTED_BCELL_DN	-1.45609	0.14967
GSE22432_CDC_VS_COMMON_DC_PROGENITOR_DN	-1.45563	0.150194
GO_NUCLEOBASE_CONTAINING_SMALL_MOLECULE_BIOSYNTHETIC_PROCESS	-1.45559	0.150149
GO_GLYCEROLIPID_CATABOLIC_PROCESS	-1.45557	0.15008
CHICAS_RB1_TARGETS_CONFLUENT	-1.4555	0.150085
VANDESLUIS_COMMD1_TARGETS_GROUP_3_DN	-1.45536	0.150201
GO_REGULATION_OF_MUSCLE_CONTRACTION	-1.45532	0.150171
GO_REGULATION_OF_ACTIN_FILAMENT_BASED_PROCESS	-1.45507	0.150446
GSE21063_WT_VS_NFATC1_KO_3H_ANTI_IGM_STIM_BCELL_DN	-1.45456	0.15105
MYLLYKANGAS_AMPLIFICATION_HOT_SPOT_17	-1.45455	0.150964
CHEBOTAEV_GR_TARGETS_DN	-1.45433	0.15118
GSE10273_LOW_IL7_VS_HIGH_IL7_AND_IRF4_IN_IRF4_8_NULL_PRE_BCELL_UP	-1.4542	0.151269
GO_CELL_DIFFERENTIATION_INVOLVED_IN_METANEPHROS_DEVELOPMENT	-1.45393	0.151543
GSE1740_UNSTIM_VS_IFNA_STIMULATED_MCSF_IFNG_DERIVED_MACROPHAGE_UP	-1.45377	0.151677
GO_TOXIN_METABOLIC_PROCESS	-1.45373	0.151643
GSE17721_LPS_VS_CPG_8H_BMDC_UP	-1.45363	0.151697
GSE36888_UNTREATED_VS_IL2_TREATED_TCELL_6H_DN	-1.45359	0.151666
GO_NEGATIVE_REGULATION_OF_MUSCLE_CONTRACTION	-1.45349	0.151715
GSE8835_CD4_VS_CD8_TCELL_DN	-1.45347	0.151649
GO_OXYGEN_BINDING	-1.45335	0.15174
GSE43955_TH0_VS_TGFB_IL6_TH17_ACT_CD4_TCELL_1H_DN	-1.45295	0.152212
POOLA_INVASIVE_BREAST_CANCER_UP	-1.45276	0.152401
GO_EMBRYONIC_DIGESTIVE_TRACT_DEVELOPMENT	-1.45221	0.153069
JOHANSSON_GLIOMAGENESIS_BY_PDGFB_DN	-1.45221	0.152982
TURASHVILI_BREAST_LOBULAR_CARCINOMA_VS_DUCTAL_NORMAL_DN	-1.45209	0.153069
GO_INORGANIC_ANION_TRANSMEMBRANE_TRANSPORTER_ACTIVITY	-1.45205	0.153033
REACTOME_CELL_EXTRACELLULAR_MATRIX_INTERACTIONS	-1.45198	0.153019
GO_NEUTRAL_LIPID_METABOLIC_PROCESS	-1.45166	0.153391
GO_MESENCHYMAL_CELL_DIFFERENTIATION	-1.45161	0.153356
GO_RESPONSE_TO_CALCIUM_ION	-1.4516	0.153292
GO_REGULATION_OF_FILOPODIUM_ASSEMBLY	-1.45151	0.153313
KEGG_HEDGEHOG_SIGNALING_PATHWAY	-1.45138	0.153401
ATM_DN.V1_DN	-1.45114	0.153634
GSE360_L_MAJOR_VS_T_GONDII_DC_UP	-1.45101	0.15372
SHETH_LIVER_CANCER_VS_TXNIP_LOSS_PAM1	-1.45097	0.153693
GO_CALCIUM_MEDIATED_SIGNALING	-1.4509	0.153703
GO_RETINA_DEVELOPMENT_IN_CAMERA_TYPE_EYE	-1.45079	0.153771
GO_FOREBRAIN_DEVELOPMENT	-1.45077	0.153716
GSE3691_IFN_PRODUCING_KILLER_DC_VS_PLASMACYTOID_DC_SPLEEN_DN	-1.4506	0.153876
GO_OUTFLOW_TRACT_SEPTUM_MORPHOGENESIS	-1.4504	0.15406
GO_NEGATIVE_REGULATION_OF_RESPONSE_TO_DRUG	-1.45032	0.154078
GO_POSITIVE_REGULATION_OF_EPITHELIAL_CELL_PROLIFERATION	-1.45029	0.154031
GSE3982_NEUTROPHIL_VS_BCELL_UP	-1.45004	0.154298
GSE29618_PRE_VS_DAY7_FLU_VACCINE_MDC_UP	-1.45003	0.154213
GO_FIBROBLAST_GROWTH_FACTOR_RECEPTOR_BINDING	-1.44995	0.15422
GO_BIOMINERAL_TISSUE_DEVELOPMENT	-1.4499	0.154201
GSE17974_CTRL_VS_ACT_IL4_AND_ANTI_IL12_6H_CD4_TCELL_DN	-1.44984	0.154185
SUMI_HNF4A_TARGETS	-1.4497	0.154293
SESTO_RESPONSE_TO_UV_C8	-1.44966	0.154255
GO_REGULATION_OF_CARDIOCYTE_DIFFERENTIATION	-1.4496	0.154251
GO_RENAL_VESICLE_DEVELOPMENT	-1.4496	0.154165
JAIN_NFKB_SIGNALING	-1.44897	0.154986
CROONQUIST_IL6_DEPRIVATION_DN	-1.44891	0.154979
GSE14350_TREG_VS_TEFF_IN_IL2RB_KO_DN	-1.44886	0.154963
GSE34156_UNTREATED_VS_24H_NOD2_AND_TLR1_TLR2_LIGAND_TREATED_MONOCYTE_UP	-1.44867	0.155153
GO_REGULATION_OF_RAS_PROTEIN_SIGNAL_TRANSDUCTION	-1.44857	0.155182
MATZUK_MALE_REPRODUCTION_SERTOLI	-1.44856	0.155099
LEE_LIVER_CANCER_SURVIVAL_UP	-1.44842	0.1552
GSE17721_12H_VS_24H_LPS_BMDC_UP	-1.44786	0.155893
GSE13485_PRE_VS_POST_YF17D_VACCINATION_PBMC_UP	-1.44773	0.155977
MARKEY_RB1_CHRONIC_LOF_DN	-1.44755	0.156125
QI_PLASMACYTOMA_UP	-1.44751	0.156083
GO_SIGNAL_RELEASE	-1.44749	0.156023
GSE17186_MEMORY_VS_CD21HIGH_TRANSITIONAL_BCELL_DN	-1.44747	0.155958
WOOD_EBV_EBNA1_TARGETS_DN	-1.44722	0.156244
GO_SMALL_NUCLEOLAR_RIBONUCLEOPROTEIN_COMPLEX	-1.44709	0.156334
GO_NEUROTRANSMITTER_REUPTAKE	-1.44698	0.156404
GO_POSITIVE_REGULATION_OF_SMALL_MOLECULE_METABOLIC_PROCESS	-1.44687	0.156471
SENGUPTA_NASOPHARYNGEAL_CARCINOMA_WITH_LMP1_DN	-1.44651	0.156917
GSE17580_TREG_VS_TEFF_S_MANSONI_INF_UP	-1.44633	0.15708
GO_BONE_REMODELING	-1.44627	0.157081
GSE10463_CD40L_AND_VA347_VS_CD40L_IN_DC_DN	-1.44612	0.157221
REACTOME_GLUTAMATE_BINDING_ACTIVATION_OF_AMPA_RECEPTORS_AND_SYNAPTIC_PLASTICITY	-1.4461	0.157154
GSE17974_IL4_AND_ANTI_IL12_VS_UNTREATED_6H_ACT_CD4_TCELL_UP	-1.44601	0.157214
ZHOU_CELL_CYCLE_GENES_IN_IR_RESPONSE_24HR	-1.44599	0.157134
VERRECCHIA_RESPONSE_TO_TGFB1_C1	-1.44594	0.157121
GO_DORSAL_VENTRAL_PATTERN_FORMATION	-1.44587	0.157139
GO_EXOGENOUS_PROTEIN_BINDING	-1.44578	0.15717
WANG_ESOPHAGUS_CANCER_VS_NORMAL_UP	-1.44529	0.157753
GSE7218_UNSTIM_VS_ANTIGEN_STIM_THROUGH_IGG_BCELL_UP	-1.44525	0.157718
SONG_TARGETS_OF_IE86_CMV_PROTEIN	-1.44521	0.157682
GO_POSITIVE_REGULATION_OF_CARBOHYDRATE_METABOLIC_PROCESS	-1.44513	0.157698
CYCLIN_D1_UP.V1_DN	-1.44508	0.157685
REACTOME_ACYL_CHAIN_REMODELLING_OF_PE	-1.445	0.157706
GO_MATURATION_OF_SSU_RRNA	-1.44489	0.157765
GO_RESPONSE_TO_WOUNDING	-1.44487	0.157691
CYCLIN_D1_UP.V1_UP	-1.44486	0.157609
GO_GLUTAMATERGIC_SYNAPSE	-1.44437	0.158245
ZHANG_INTERFERON_RESPONSE	-1.4441	0.158548
LI_WILMS_TUMOR_VS_FETAL_KIDNEY_2_UP	-1.4441	0.158453
GO_SYMPORTER_ACTIVITY	-1.44408	0.158395
GO_AMINO_ACID_BINDING	-1.44372	0.158798
GO_CARTILAGE_MORPHOGENESIS	-1.44343	0.159095
GO_REGULATION_OF_LONG_TERM_NEURONAL_SYNAPTIC_PLASTICITY	-1.44329	0.159205
GSE13306_TREG_VS_TCONV_LAMINA_PROPRIA_UP	-1.44324	0.159187
GO_INOSITOL_LIPID_MEDIATED_SIGNALING	-1.44321	0.159143
SOTIRIOU_BREAST_CANCER_GRADE_1_VS_3_UP	-1.44296	0.159459
GSE42021_TCONV_PLN_VS_CD24HI_TCONV_THYMUS_UP	-1.44277	0.159647
GSE41176_UNSTIM_VS_ANTI_IGM_STIM_TAK1_KO_BCELL_6H_DN	-1.44275	0.159579
GAZDA_DIAMOND_BLACKFAN_ANEMIA_ERYTHROID_UP	-1.44247	0.159939
HOFFMANN_IMMATURE_TO_MATURE_B_LYMPHOCYTE_UP	-1.44245	0.159864
GO_REGULATION_OF_CHONDROCYTE_DIFFERENTIATION	-1.44243	0.159799
BASSO_CD40_SIGNALING_UP	-1.44235	0.159818
CAIRO_LIVER_DEVELOPMENT_UP	-1.4422	0.159935
GSE2128_C57BL6_VS_NOD_THYMOCYTE_MIMETOPE_NEGATIVE_SELECTION_UP	-1.44219	0.159862
GSE42021_TREG_PLN_VS_CD24LO_TREG_THYMUS_DN	-1.44212	0.159859
GO_RESPONSE_TO_PLATELET_DERIVED_GROWTH_FACTOR	-1.44211	0.159794
GO_MESODERM_DEVELOPMENT	-1.44201	0.159839
BROWNE_HCMV_INFECTION_8HR_DN	-1.44193	0.159851
GO_REGULATION_OF_MACROPHAGE_ACTIVATION	-1.44138	0.160567
GO_PROTEIN_O_LINKED_MANNOSYLATION	-1.44138	0.16048
GO_CELLULAR_RESPONSE_TO_LIPID	-1.44132	0.160464
GO_ARTERY_DEVELOPMENT	-1.44115	0.160603
GO_DRUG_METABOLIC_PROCESS	-1.44088	0.160894
REACTOME_O_GLYCOSYLATION_OF_TSR_DOMAIN_CONTAINING_PROTEINS	-1.44068	0.161104
GO_DRUG_TRANSMEMBRANE_TRANSPORTER_ACTIVITY	-1.44059	0.161142
GO_NCRNA_PROCESSING	-1.44058	0.161072
GO_TYROSINE_PHOSPHORYLATION_OF_STAT_PROTEIN	-1.44022	0.161499
GO_SOMATIC_STEM_CELL_POPULATION_MAINTENANCE	-1.44018	0.16147
LIM_MAMMARY_LUMINAL_PROGENITOR_UP	-1.43985	0.161863
GO_LEUKOCYTE_DIFFERENTIATION	-1.43978	0.161858
GO_APOPTOTIC_PROCESS_INVOLVED_IN_DEVELOPMENT	-1.43975	0.161805
GAJATE_RESPONSE_TO_TRABECTEDIN_DN	-1.43969	0.1618
VALK_AML_CLUSTER_12	-1.43891	0.162861
CHIANG_LIVER_CANCER_SUBCLASS_PROLIFERATION_DN	-1.43888	0.16281
GO_MONOCARBOXYLIC_ACID_METABOLIC_PROCESS	-1.43869	0.163014
GSE12707_AT16L1_HYPOMORPH_VS_WT_THYMUS_DN	-1.43865	0.162971
GO_POSITIVE_REGULATION_OF_EMBRYONIC_DEVELOPMENT	-1.43839	0.163283
TARTE_PLASMA_CELL_VS_PLASMABLAST_DN	-1.43838	0.163201
REACTOME_TRP_CHANNELS	-1.43821	0.163359
WEST_ADRENOCORTICAL_TUMOR_DN	-1.43816	0.163345
NABA_BASEMENT_MEMBRANES	-1.43785	0.163684
GO_DERMATAN_SULFATE_PROTEOGLYCAN_BIOSYNTHETIC_PROCESS	-1.43762	0.16393
VANASSE_BCL2_TARGETS_UP	-1.43758	0.163885
GO_INFLAMMATORY_RESPONSE_TO_ANTIGENIC_STIMULUS	-1.43715	0.164458
GSE2826_WT_VS_BTK_KO_BCELL_DN	-1.43708	0.164464
GO_CARDIAC_MUSCLE_CELL_ACTION_POTENTIAL_INVOLVED_IN_CONTRACTION	-1.43708	0.164373
NATSUME_RESPONSE_TO_INTERFERON_BETA_UP	-1.43698	0.164422
GO_POSITIVE_REGULATION_OF_CELL_ADHESION	-1.43685	0.164531
REACTOME_ACTIVATION_OF_KAINATE_RECEPTORS_UPON_GLUTAMATE_BINDING	-1.43685	0.164436
GO_CHROMATIN_DNA_BINDING	-1.43657	0.164781
DEMAGALHAES_AGING_DN	-1.43657	0.164693
REACTOME_PI_3K_CASCADE:FGFR1	-1.43613	0.165254
IGARASHI_ATF4_TARGETS_DN	-1.43595	0.165421
GSE14699_NAIVE_VS_DELETIONAL_TOLERANCE_CD8_TCELL_DN	-1.43576	0.165594
BAKKER_FOXO3_TARGETS_DN	-1.43576	0.165507
GSE5589_WT_VS_IL6_KO_LPS_STIM_MACROPHAGE_180MIN_DN	-1.43559	0.165651
GSE13411_SWITCHED_MEMORY_BCELL_VS_PLASMA_CELL_DN	-1.43541	0.165828
PEDERSEN_METASTASIS_BY_ERBB2_ISOFORM_1	-1.43541	0.165735
GO_LEUKOCYTE_MIGRATION	-1.43529	0.165797
GO_RIBOSOMAL_SMALL_SUBUNIT_BIOGENESIS	-1.43523	0.165801
GO_CLEAVAGE_INVOLVED_IN_RRNA_PROCESSING	-1.43519	0.165772
GSE19888_ADENOSINE_A3R_INH_VS_ACT_IN_MAST_CELL_DN	-1.43495	0.166052
GSE22935_WT_VS_MYD88_KO_MACROPHAGE_UP	-1.43489	0.166061
BILD_E2F3_ONCOGENIC_SIGNATURE	-1.43486	0.166007
MCBRYAN_PUBERTAL_BREAST_3_4WK_UP	-1.43467	0.166203
GO_RESPONSE_TO_ORGANOPHOSPHORUS	-1.43465	0.166146
GO_DRUG_CATABOLIC_PROCESS	-1.43443	0.166407
GO_CELLULAR_RESPONSE_TO_LOW_DENSITY_LIPOPROTEIN_PARTICLE_STIMULUS	-1.43438	0.16638
GUENTHER_GROWTH_SPHERICAL_VS_ADHERENT_UP	-1.43425	0.166482
GO_RETINOIC_ACID_RECEPTOR_SIGNALING_PATHWAY	-1.43417	0.166496
FONTAINE_THYROID_TUMOR_UNCERTAIN_MALIGNANCY_DN	-1.43415	0.166443
GSE2405_0H_VS_3H_A_PHAGOCYTOPHILUM_STIM_NEUTROPHIL_UP	-1.43414	0.166352
GO_CHONDROCYTE_DEVELOPMENT	-1.4341	0.166327
GO_SIALYLATION	-1.43402	0.166355
FURUKAWA_DUSP6_TARGETS_PCI35_UP	-1.43394	0.16638
GSE34156_UNTREATED_VS_6H_NOD2_AND_TLR1_TLR2_LIGAND_TREATED_MONOCYTE_DN	-1.43392	0.166302
GSE17721_CPG_VS_GARDIQUIMOD_12H_BMDC_UP	-1.43387	0.166285
GO_PHOSPHOLIPID_BINDING	-1.43376	0.166367
GO_90S_PRERIBOSOME	-1.43373	0.166313
GO_POSITIVE_REGULATION_OF_T_CELL_PROLIFERATION	-1.43365	0.166326
GO_PHOSPHOLIPASE_ACTIVITY	-1.43363	0.166252
BRUECKNER_TARGETS_OF_MIRLET7A3_UP	-1.43363	0.16617
GO_REGULATION_OF_RUFFLE_ASSEMBLY	-1.43362	0.166088
GO_POSITIVE_REGULATION_OF_CARDIOCYTE_DIFFERENTIATION	-1.4335	0.166183
OLSSON_E2F3_TARGETS_DN	-1.4335	0.166091
REACTOME_DISEASES_ASSOCIATED_WITH_O_GLYCOSYLATION_OF_PROTEINS	-1.43346	0.166062
GO_POSITIVE_REGULATION_OF_VIRAL_RELEASE_FROM_HOST_CELL	-1.43326	0.166266
ROSTY_CERVICAL_CANCER_PROLIFERATION_CLUSTER	-1.43319	0.166274
GO_POSITIVE_REGULATION_OF_ERK1_AND_ERK2_CASCADE	-1.43317	0.166199
GO_POSITIVE_REGULATION_OF_LEUKOCYTE_CELL_CELL_ADHESION	-1.43316	0.166128
GSE42021_TREG_PLN_VS_TREG_PRECURSORS_THYMUS_DN	-1.43312	0.16608
GO_REGULATION_OF_CATION_CHANNEL_ACTIVITY	-1.43296	0.166217
GSE40274_FOXP3_VS_FOXP3_AND_SATB1_TRANSDUCED_ACTIVATED_CD4_TCELL_UP	-1.4329	0.166211
GSE21546_UNSTIM_VS_ANTI_CD3_STIM_ELK1_KO_DP_THYMOCYTES_UP	-1.43288	0.166143
GILDEA_METASTASIS	-1.43278	0.166192
GO_POSITIVE_REGULATION_OF_LOCOMOTION	-1.4327	0.166232
GO_NEGATIVE_REGULATION_OF_PEPTIDYL_SERINE_PHOSPHORYLATION	-1.43266	0.166197
GSE29618_PRE_VS_DAY7_POST_LAIV_FLU_VACCINE_MDC_UP	-1.4325	0.166347
GO_EPITHELIAL_STRUCTURE_MAINTENANCE	-1.43242	0.166372
GO_POSITIVE_REGULATION_OF_PEPTIDE_SECRETION	-1.43221	0.166616
REACTOME_PHASE_2_PLATEAU_PHASE	-1.43214	0.166624
GO_TRNA_MODIFICATION	-1.43211	0.166582
GO_NEURON_PROJECTION_TERMINUS	-1.43207	0.166555
CASTELLANO_NRAS_TARGETS_UP	-1.43173	0.166988
GO_NEGATIVE_CHEMOTAXIS	-1.43158	0.167131
FARMER_BREAST_CANCER_APOCRINE_VS_LUMINAL	-1.43141	0.167316
GO_FATTY_ACID_BINDING	-1.43124	0.167491
GO_ACROSOMAL_MEMBRANE	-1.43121	0.167452
GSE17721_CTRL_VS_CPG_8H_BMDC_DN	-1.43116	0.167436
SMID_BREAST_CANCER_RELAPSE_IN_BRAIN_UP	-1.43106	0.167488
GO_CHEMOREPELLENT_ACTIVITY	-1.43102	0.167447
GSE11961_GERMINAL_CENTER_BCELL_DAY7_VS_PLASMA_CELL_DAY7_UP	-1.43098	0.167421
REACTOME_INTERACTIONS_OF_REV_WITH_HOST_CELLULAR_PROTEINS	-1.43097	0.167334
GSE32034_UNTREATED_VS_ROSIGLIZATONE_TREATED_LY6C_HIGH_MONOCYTE_UP	-1.43097	0.167254
CSR_LATE_UP.V1_UP	-1.43093	0.16721
GO_REGULATION_OF_ION_TRANSMEMBRANE_TRANSPORT	-1.43092	0.167126
GO_ANCHORED_COMPONENT_OF_MEMBRANE	-1.43086	0.16712
GSE42021_CD24HI_VS_CD24INT_TREG_THYMUS_DN	-1.43081	0.167099
GSE17721_LPS_VS_PAM3CSK4_4H_BMDC_UP	-1.43074	0.16713
HOSHIDA_LIVER_CANCER_LATE_RECURRENCE_UP	-1.4307	0.167096
GO_UNSATURATED_FATTY_ACID_BIOSYNTHETIC_PROCESS	-1.43063	0.167091
GO_EMBRYONIC_SKELETAL_SYSTEM_DEVELOPMENT	-1.43046	0.16726
GO_POTASSIUM_CHANNEL_REGULATOR_ACTIVITY	-1.43028	0.167441
GSE11961_FOLLICULAR_BCELL_VS_PLASMA_CELL_DAY7_UP	-1.4302	0.167459
REACTOME_ACTIVATION_OF_AMPK_DOWNSTREAM_OF_NMDARS	-1.43003	0.16761
ALCALAY_AML_BY_NPM1_LOCALIZATION_DN	-1.42998	0.167602
GSE24142_DN2_VS_DN3_THYMOCYTE_ADULT_UP	-1.42992	0.167602
KIM_LIVER_CANCER_POOR_SURVIVAL_UP	-1.4299	0.167546
GSE15659_TREG_VS_TCONV_DN	-1.42982	0.16756
GO_POSITIVE_REGULATION_OF_NUCLEAR_DIVISION	-1.42981	0.167479
GO_REGULATION_OF_CELL_MATRIX_ADHESION	-1.42961	0.167705
GO_POSITIVE_REGULATION_OF_CHONDROCYTE_DIFFERENTIATION	-1.4296	0.167635
RB_DN.V1_DN	-1.42952	0.167669
GSE7460_TREG_VS_TCONV_ACT_WITH_TGFB_UP	-1.42941	0.167733
GO_AMMONIUM_ION_METABOLIC_PROCESS	-1.42932	0.167784
GO_CELLULAR_RESPONSE_TO_VASCULAR_ENDOTHELIAL_GROWTH_FACTOR_STIMULUS	-1.42903	0.168123
GSE3982_DC_VS_MAC_LPS_STIM_DN	-1.42899	0.168095
RIGGINS_TAMOXIFEN_RESISTANCE_UP	-1.42893	0.168106
GSE18281_PERIMEDULLARY_CORTICAL_REGION_VS_WHOLE_MEDULLA_THYMUS_UP	-1.42893	0.168017
GO_MODULATION_OF_EXCITATORY_POSTSYNAPTIC_POTENTIAL	-1.42882	0.168078
GO_NEGATIVE_REGULATION_OF_LYASE_ACTIVITY	-1.4287	0.16818
GSE6259_FLT3L_INDUCED_DEC205_POS_DC_VS_CD8_TCELL_DN	-1.42864	0.168171
GO_POSITIVE_REGULATION_OF_T_CELL_MIGRATION	-1.4286	0.16813
GO_DIGESTIVE_SYSTEM_DEVELOPMENT	-1.42845	0.168268
GO_REGULATION_OF_PLASMA_LIPOPROTEIN_PARTICLE_LEVELS	-1.42834	0.168347
SATO_SILENCED_BY_METHYLATION_IN_PANCREATIC_CANCER_1	-1.42822	0.168454
IL2_UP.V1_UP	-1.42799	0.168711
ICHIBA_GRAFT_VERSUS_HOST_DISEASE_D7_DN	-1.42795	0.168664
MINGUEZ_LIVER_CANCER_VASCULAR_INVASION_DN	-1.42789	0.168663
GO_CELL_SUBSTRATE_JUNCTION	-1.42785	0.168639
GSE40666_WT_VS_STAT4_KO_CD8_TCELL_UP	-1.42779	0.168648
GO_PLASMA_LIPOPROTEIN_PARTICLE_CLEARANCE	-1.42767	0.168733
LEE_EARLY_T_LYMPHOCYTE_UP	-1.42765	0.168679
GO_RESPONSE_TO_VITAMIN	-1.42763	0.168631
REACTOME_TRIGLYCERIDE_CATABOLISM	-1.42757	0.168638
GSE40441_NRP1_POS_INDUCED_TREG_VS_NRP1_NEG_NATURAL_TREG_DN	-1.42746	0.168706
GO_NEGATIVE_REGULATION_OF_RESPONSE_TO_EXTERNAL_STIMULUS	-1.42742	0.168655
FLORIO_NEOCORTEX_BASAL_RADIAL_GLIA_UP	-1.4274	0.168593
GSE13173_UNTREATED_VS_IL12_TREATED_ACT_CD8_TCELL_UP	-1.42739	0.168516
GSE24634_NAIVE_CD4_TCELL_VS_DAY3_IL4_CONV_TREG_DN	-1.42737	0.168451
GSE46606_IRF4HIGH_VS_WT_CD40L_IL2_IL5_DAY3_STIMULATED_BCELL_DN	-1.42703	0.168918
GO_INNER_EAR_RECEPTOR_CELL_DEVELOPMENT	-1.42692	0.168984
GO_REGULATION_OF_SUBSTRATE_ADHESION_DEPENDENT_CELL_SPREADING	-1.42686	0.168984
RIGGI_EWING_SARCOMA_PROGENITOR_UP	-1.42669	0.169155
GO_POSITIVE_REGULATION_OF_GLYCOGEN_METABOLIC_PROCESS	-1.42662	0.169192
GSE4590_PRE_BCELL_VS_SMALL_PRE_BCELL_UP	-1.42645	0.169364
KEGG_SMALL_CELL_LUNG_CANCER	-1.42641	0.169321
GO_ACTIN_FILAMENT	-1.42605	0.169838
GO_REGULATION_OF_SENSORY_PERCEPTION	-1.42588	0.169995
MIKKELSEN_MEF_ICP_WITH_H3K4ME3_AND_H3K27ME3	-1.42576	0.170092
GSE13306_RA_VS_UNTREATED_MEM_CD4_TCELL_UP	-1.42573	0.170042
GO_PROTEIN_HOMOOLIGOMERIZATION	-1.42566	0.170071
GO_NEGATIVE_REGULATION_OF_RECEPTOR_MEDIATED_ENDOCYTOSIS	-1.4256	0.170064
GSE9650_EFFECTOR_VS_EXHAUSTED_CD8_TCELL_DN	-1.42555	0.170055
GO_ATRIAL_SEPTUM_DEVELOPMENT	-1.42553	0.169984
GSE6259_FLT3L_INDUCED_33D1_POS_DC_VS_CD4_TCELL_UP	-1.4254	0.170097
KIM_ALL_DISORDERS_CALB1_CORR_DN	-1.42539	0.170021
GSE360_T_GONDII_VS_M_TUBERCULOSIS_DC_DN	-1.42512	0.170353
GO_AMIDE_BINDING	-1.42482	0.170742
GO_NEUROPEPTIDE_SIGNALING_PATHWAY	-1.42474	0.170774
SENGUPTA_NASOPHARYNGEAL_CARCINOMA_WITH_LMP1_UP	-1.42465	0.170827
REACTOME_EFFECTS_OF_PIP2_HYDROLYSIS	-1.42447	0.171022
GO_CYTOKINE_RECEPTOR_ACTIVITY	-1.42443	0.170995
MIKKELSEN_IPS_HCP_WITH_H3_UNMETHYLATED	-1.42443	0.170906
GSE16697_CD4_TCELL_VS_TFH_CD4_TCELL_DN	-1.42439	0.170877
GSE29618_BCELL_VS_MONOCYTE_DAY7_FLU_VACCINE_UP	-1.42434	0.170852
GSE18893_CTRL_VS_TNF_TREATED_TREG_24H_UP	-1.42431	0.170807
GO_T_CELL_MIGRATION	-1.42431	0.170724
KAYO_CALORIE_RESTRICTION_MUSCLE_UP	-1.42428	0.170682
GO_RESPONSE_TO_GROWTH_HORMONE	-1.42412	0.170822
GO_PROTEIN_HOMOTRIMERIZATION	-1.42378	0.171277
GO_OSSIFICATION	-1.42367	0.171369
GO_MONOOXYGENASE_ACTIVITY	-1.42367	0.171281
BRCA1_DN.V1_UP	-1.42354	0.171383
GSE37605_TREG_VS_TCONV_C57BL6_FOXP3_IRES_GFP_UP	-1.4235	0.171367
GO_MUSCLE_SYSTEM_PROCESS	-1.42349	0.171294
CHEN_ETV5_TARGETS_TESTIS	-1.42337	0.171397
GO_POSITIVE_REGULATION_OF_VASCULAR_SMOOTH_MUSCLE_CELL_PROLIFERATION	-1.42336	0.171313
GO_REGULATION_OF_EPITHELIAL_CELL_MIGRATION	-1.42309	0.171614
GO_NEGATIVE_REGULATION_OF_CELL_DEVELOPMENT	-1.42299	0.171685
GO_POSITIVE_REGULATION_OF_LIPID_STORAGE	-1.42274	0.17199
GO_REGULATION_OF_MUSCLE_ADAPTATION	-1.42274	0.171905
BIOCARTA_SPPA_PATHWAY	-1.4227	0.171872
HAN_SATB1_TARGETS_DN	-1.42258	0.171972
ATF2_S_UP.V1_UP	-1.42255	0.17192
GSE9650_NAIVE_VS_EXHAUSTED_CD8_TCELL_DN	-1.42247	0.171968
CHIANG_LIVER_CANCER_SUBCLASS_POLYSOMY7_UP	-1.42238	0.172018
REACTOME_CELL_JUNCTION_ORGANIZATION	-1.42229	0.172065
GO_PATTERN_RECOGNITION_RECEPTOR_SIGNALING_PATHWAY	-1.42227	0.171994
REACTOME_L1CAM_INTERACTIONS	-1.42218	0.172027
GO_CARDIAC_MUSCLE_CELL_ACTION_POTENTIAL	-1.42215	0.171988
KRAS.300_UP.V1_UP	-1.42215	0.171905
VANTVEER_BREAST_CANCER_ESR1_DN	-1.42202	0.172023
DUAN_PRDM5_TARGETS	-1.42191	0.172115
GSE16451_IMMATURE_VS_MATURE_NEURON_CELL_LINE_WEST_EQUINE_ENC_VIRUS_DN	-1.42183	0.17214
XU_RESPONSE_TO_TRETINOIN_AND_NSC682994_DN	-1.42178	0.172124
MUELLER_PLURINET	-1.42173	0.172106
GSE21063_WT_VS_NFATC1_KO_8H_ANTI_IGM_STIM_BCELL_UP	-1.42154	0.172298
GERHOLD_ADIPOGENESIS_DN	-1.42146	0.172346
GO_EMBRYONIC_FORELIMB_MORPHOGENESIS	-1.42129	0.172512
GO_FOREBRAIN_NEURON_DIFFERENTIATION	-1.42126	0.172472
GSE43955_10H_VS_30H_ACT_CD4_TCELL_UP	-1.4212	0.172464
GO_OSTEOBLAST_DIFFERENTIATION	-1.42109	0.17254
GSE7460_CTRL_VS_TGFB_TREATED_ACT_TCONV_UP	-1.42091	0.172737
GO_POSITIVE_REGULATION_OF_RECEPTOR_SIGNALING_PATHWAY_VIA_STAT	-1.42083	0.172761
GSE13522_CTRL_VS_T_CRUZI_Y_STRAIN_INF_SKIN_IFNAR_KO_DN	-1.42067	0.172927
GO_CELL_LEADING_EDGE	-1.42061	0.172934
GO_CELLULAR_RESPONSE_TO_ACID_CHEMICAL	-1.4206	0.172852
GSE21927_BALBC_VS_C57BL6_MONOCYTE_TUMOR_UP	-1.42058	0.172793
GO_NEUTRAL_LIPID_CATABOLIC_PROCESS	-1.42054	0.172776
GO_EPITHELIAL_CELL_MORPHOGENESIS	-1.42053	0.172687
GSE29615_CTRL_VS_DAY7_LAIV_FLU_VACCINE_PBMC_UP	-1.42052	0.172617
GSE24210_IL35_TREATED_VS_RESTING_TREG_DN	-1.4205	0.172551
NAKAYAMA_SOFT_TISSUE_TUMORS_PCA1_DN	-1.42048	0.172481
GO_INSULIN_LIKE_GROWTH_FACTOR_BINDING	-1.42045	0.172458
GO_SIALYLTRANSFERASE_ACTIVITY	-1.4203	0.172576
GO_VASCULAR_ASSOCIATED_SMOOTH_MUSCLE_CELL_MIGRATION	-1.42028	0.172528
GSE37533_PPARG1_FOXP3_VS_FOXP3_TRANSDUCED_CD4_TCELL_DN	-1.42021	0.172539
GO_NEUROMUSCULAR_JUNCTION_DEVELOPMENT	-1.42018	0.172502
SANSOM_APC_TARGETS_UP	-1.42005	0.172619
GO_REGULATION_OF_GLYCOPROTEIN_BIOSYNTHETIC_PROCESS	-1.41977	0.172991
MARTIN_NFKB_TARGETS_UP	-1.41976	0.172918
GSE20500_RETINOIC_ACID_VS_RARA_ANTAGONIST_TREATED_CD4_TCELL_DN	-1.41971	0.172895
GSE4984_UNTREATED_VS_GALECTIN1_TREATED_DC_DN	-1.41968	0.172858
GSE36078_WT_VS_IL1R_KO_LUNG_DC_UP	-1.4196	0.172896
BURTON_ADIPOGENESIS_PEAK_AT_0HR	-1.41959	0.172833
GSE1460_DP_THYMOCYTE_VS_NAIVE_CD4_TCELL_CORD_BLOOD_DN	-1.41914	0.173454
SHEDDEN_LUNG_CANCER_POOR_SURVIVAL_A6	-1.4191	0.173413
GO_GLOMERULUS_DEVELOPMENT	-1.41907	0.173363
GSE12003_4D_VS_8D_CULTURE_MIR223_KO_BM_PROGENITOR_UP	-1.419	0.173386
MARTIN_VIRAL_GPCR_SIGNALING_UP	-1.41898	0.173321
GSE2935_UV_INACTIVATED_VS_LIVE_SENDAI_VIRUS_INF_MACROPHAGE_DN	-1.41821	0.174441
REACTOME_RRNA_PROCESSING_IN_THE_NUCLEUS_AND_CYTOSOL	-1.41819	0.174385
GO_FOREBRAIN_CELL_MIGRATION	-1.4181	0.174438
GO_POSITIVE_REGULATION_OF_CELL_CELL_ADHESION	-1.41794	0.174607
GO_POSITIVE_REGULATION_OF_DEVELOPMENTAL_GROWTH	-1.41793	0.174527
RODRIGUES_THYROID_CARCINOMA_DN	-1.41776	0.174724
GO_MORPHOGENESIS_OF_AN_EPITHELIUM	-1.4177	0.174746
GSE21546_WT_VS_SAP1A_KO_AND_ELK1_KO_DP_THYMOCYTES_DN	-1.41752	0.174935
GO_GROWTH_PLATE_CARTILAGE_MORPHOGENESIS	-1.41733	0.17515
GO_REGULATION_OF_SMALL_GTPASE_MEDIATED_SIGNAL_TRANSDUCTION	-1.41726	0.17517
GSE12963_UNINF_VS_ENV_AND_NEF_AND_VPR_DEFICIENT_HIV1_INF_CD4_TCELL_DN	-1.41724	0.175117
PID_AVB3_INTEGRIN_PATHWAY	-1.41688	0.175591
GSE21546_UNSTIM_VS_ANTI_CD3_STIM_SAP1A_KO_AND_ELK1_KO_DP_THYMOCYTES_UP	-1.4168	0.17563
GSE37301_PRO_BCELL_VS_CD4_TCELL_DN	-1.41671	0.17567
GSE29618_PRE_VS_DAY7_POST_TIV_FLU_VACCINE_BCELL_UP	-1.41667	0.175634
GO_HEART_DEVELOPMENT	-1.41646	0.175896
GO_PEPTIDASE_ACTIVATOR_ACTIVITY	-1.4163	0.176054
GSE18791_CTRL_VS_NEWCASTLE_VIRUS_DC_8H_DN	-1.41622	0.176094
GO_CYTOKINE_RECEPTOR_BINDING	-1.41613	0.176119
GO_WATER_HOMEOSTASIS	-1.41584	0.176489
GO_LOW_DENSITY_LIPOPROTEIN_PARTICLE_CLEARANCE	-1.41577	0.176528
GSE13306_RA_VS_UNTREATED_TCONV_DN	-1.41577	0.176443
GSE9946_IMMATURE_VS_MATURE_STIMULATORY_DC_UP	-1.41576	0.176359
GSE8921_UNSTIM_VS_TLR1_2_STIM_MONOCYTE_3H_UP	-1.41566	0.176422
GO_TERMINAL_BOUTON	-1.41548	0.17662
GSE1925_CTRL_VS_IFNG_PRIMED_MACROPHAGE_3H_IFNG_STIM_DN	-1.41542	0.176628
GSE3982_DC_VS_MAC_DN	-1.4152	0.176884
GSE36476_CTRL_VS_TSST_ACT_40H_MEMORY_CD4_TCELL_OLD_DN	-1.41493	0.177256
GO_REGULATION_OF_OSSIFICATION	-1.41489	0.177239
GO_NEURON_PROJECTION_GUIDANCE	-1.41467	0.177499
SHETH_LIVER_CANCER_VS_TXNIP_LOSS_PAM4	-1.41446	0.17775
GSE15330_HSC_VS_MEGAKARYOCYTE_ERYTHROID_PROGENITOR_DN	-1.41421	0.178059
BOYAULT_LIVER_CANCER_SUBCLASS_G6_DN	-1.41416	0.178028
GO_REGULATION_OF_RESPONSE_TO_DRUG	-1.41412	0.17801
SCHLOSSER_MYC_AND_SERUM_RESPONSE_SYNERGY	-1.41406	0.178026
HOLLERN_SQUAMOUS_BREAST_TUMOR	-1.414	0.178023
GO_CELL_JUNCTION_ORGANIZATION	-1.41396	0.177994
GO_CYCLIC_NUCLEOTIDE_BIOSYNTHETIC_PROCESS	-1.41377	0.178224
GO_POSITIVE_REGULATION_OF_SMOOTHENED_SIGNALING_PATHWAY	-1.41371	0.178226
GO_ENDOCYTOSIS	-1.4137	0.178155
GSE19888_ADENOSINE_A3R_ACT_VS_TCELL_MEMBRANES_ACT_IN_MAST_CELL_UP	-1.41369	0.178068
MASSARWEH_RESPONSE_TO_ESTRADIOL	-1.41369	0.177984
DUTTA_APOPTOSIS_VIA_NFKB	-1.41368	0.177909
WILCOX_RESPONSE_TO_PROGESTERONE_DN	-1.41342	0.178233
GO_TAXIS	-1.41335	0.178263
GSE11057_EFF_MEM_VS_CENT_MEM_CD4_TCELL_DN	-1.41326	0.178321
GO_CELLULAR_RESPONSE_TO_ORGANIC_CYCLIC_COMPOUND	-1.41319	0.178354
MARTIN_VIRAL_GPCR_SIGNALING_DN	-1.41317	0.178306
GSE21063_WT_VS_NFATC1_KO_BCELL_UP	-1.41311	0.178304
GO_REGULATION_OF_MUSCLE_SYSTEM_PROCESS	-1.41278	0.178755
GSE15330_LYMPHOID_MULTIPOTENT_VS_MEGAKARYOCYTE_ERYTHROID_PROGENITOR_IKAROS_KO_DN	-1.41273	0.17876
GO_PHOSPHOLIPASE_A2_ACTIVITY	-1.41272	0.178676
WIERENGA_STAT5A_TARGETS_GROUP1	-1.4127	0.178623
PID_LYMPH_ANGIOGENESIS_PATHWAY	-1.41264	0.178623
GO_POSITIVE_REGULATION_OF_PHOSPHATASE_ACTIVITY	-1.41253	0.178718
GSE11057_NAIVE_VS_CENT_MEMORY_CD4_TCELL_UP	-1.41231	0.178985
GO_POSITIVE_REGULATION_OF_OSSIFICATION	-1.41229	0.178928
REACTOME_G0_AND_EARLY_G1	-1.41215	0.179055
REACTOME_DISEASES_ASSOCIATED_WITH_GLYCOSAMINOGLYCAN_METABOLISM	-1.41214	0.178975
GO_GLYCOLYTIC_PROCESS_THROUGH_FRUCTOSE_6_PHOSPHATE	-1.41167	0.179636
LEE_LIVER_CANCER_E2F1_UP	-1.41161	0.179645
GO_REGULATION_OF_POTASSIUM_ION_TRANSMEMBRANE_TRANSPORTER_ACTIVITY	-1.41158	0.179599
GSE3982_DC_VS_NKCELL_UP	-1.4115	0.179635
GO_CELLULAR_RESPONSE_TO_ALCOHOL	-1.41119	0.180036
GO_CELL_FATE_SPECIFICATION	-1.41119	0.179946
REACTOME_ASSEMBLY_AND_CELL_SURFACE_PRESENTATION_OF_NMDA_RECEPTORS	-1.41108	0.180029
HOFFMANN_SMALL_PRE_BII_TO_IMMATURE_B_LYMPHOCYTE_DN	-1.41083	0.180335
GO_RHO_GUANYL_NUCLEOTIDE_EXCHANGE_FACTOR_ACTIVITY	-1.41082	0.180252
GSE41176_UNSTIM_VS_ANTI_IGM_STIM_TAK1_KO_BCELL_24H_DN	-1.41055	0.180584
[truncated: 835 more rows]

## Sheet: S1C 22Rv1-JQ1GSE94013
Table S1C. Top GSEA gene sets downregulated after JQ1 (100 nM x 24 hrs GSE94013) treatment of 22Rv1 cells (with Fig S2D)
Gene Set	NES	FDR q-val
BLANCO_MELO_RESPIRATORY_SYNCYTIAL_VIRUS_INFECTION_A594_CELLS_DN	2.5592	0
LNCAP_HNF4G_OVEREXPRESS_UP_1.5X	2.52798	0
SPINK1 GENE SIGNATURE_TOP500_ANY TWO	2.51715	0
KEGG_METABOLISM_OF_XENOBIOTICS_BY_CYTOCHROME_P450	2.3905	0
PCA_GI_SIGNATURE	2.38158	0
KEGG_DRUG_METABOLISM_CYTOCHROME_P450	2.32241	0
KEGG_PORPHYRIN_AND_CHLOROPHYLL_METABOLISM	2.31588	0
HALLMARK_MYC_TARGETS_V2	2.30626	0
KEGG_RETINOL_METABOLISM	2.24896	0
HELLER_HDAC_TARGETS_DN	2.24183	0
SERVITJA_ISLET_HNF1A_TARGETS_DN	2.23944	0
ANDERSEN_CHOLANGIOCARCINOMA_CLASS2	2.22627	9.45125e-05
MARTENS_TRETINOIN_RESPONSE_UP	2.21111	8.72423e-05
MEISSNER_BRAIN_HCP_WITH_H3K27ME3	2.20882	0.000162871
KEGG_NEUROACTIVE_LIGAND_RECEPTOR_INTERACTION	2.19578	0.000152013
GOBP_ESTROGEN_METABOLIC_PROCESS	2.19324	0.000142512
BLANCO_MELO_HUMAN_PARAINFLUENZA_VIRUS_3_INFECTION_A594_CELLS_DN	2.17038	0.000134129
KEGG_DRUG_METABOLISM_OTHER_ENZYMES	2.16865	0.000126678
GOBP_REGULATION_OF_SYSTEMIC_ARTERIAL_BLOOD_PRESSURE	2.14459	0.000300154
YEGNASUBRAMANIAN_PROSTATE_CANCER	2.13826	0.000342295
GOBP_REGULATION_OF_BLOOD_PRESSURE	2.13688	0.000325995
HELLER_HDAC_TARGETS_SILENCED_BY_METHYLATION_DN	2.13652	0.000311177
REACTOME_INTEGRIN_CELL_SURFACE_INTERACTIONS	2.13482	0.000297648
MIKKELSEN_MEF_HCP_WITH_H3K27ME3	2.12851	0.000380437
KEGG_STEROID_HORMONE_BIOSYNTHESIS	2.1241	0.000457325
GOBP_ICOSANOID_METABOLIC_PROCESS	2.12314	0.000439735
JAEGER_METASTASIS_DN	2.11897	0.000423449
GOMF_GATED_CHANNEL_ACTIVITY	2.11188	0.000449179
GOBP_DIGESTION	2.10377	0.000670416
GOBP_ICOSANOID_BIOSYNTHETIC_PROCESS	2.10009	0.000724018
GOMF_SERINE_HYDROLASE_ACTIVITY	2.08552	0.00121913
GOBP_DIGESTIVE_SYSTEM_PROCESS	2.08305	0.00128883
BLANCO_MELO_COVID19_SARS_COV_2_INFECTION_A594_CELLS_DN	2.08234	0.00138918
GOBP_CARBOXYLIC_ACID_TRANSPORT	2.07991	0.00138181
REACTOME_CLASS_A_1_RHODOPSIN_LIKE_RECEPTORS	2.07919	0.00137459
MEISSNER_NPC_HCP_WITH_H3K27ME3	2.07797	0.0013364
KEGG_PENTOSE_AND_GLUCURONATE_INTERCONVERSIONS	2.0763	0.00130028
GOBP_MONOCARBOXYLIC_ACID_TRANSPORT	2.07098	0.0014467
GOMF_MONOCARBOXYLIC_ACID_TRANSMEMBRANE_TRANSPORTER_ACTIVITY	2.06576	0.00164489
SCHUHMACHER_MYC_TARGETS_UP	2.05589	0.0019198
GOMF_LIGAND_GATED_ION_CHANNEL_ACTIVITY	2.05075	0.00201313
GOMF_LIGAND_GATED_CATION_CHANNEL_ACTIVITY	2.04639	0.00229322
22RV1-HNF4GSH5DOXDN_1.5X	2.04599	0.00223989
GOBP_RESPONSE_TO_XENOBIOTIC_STIMULUS	2.04592	0.00221484
GOBP_REGULATION_OF_POSTSYNAPTIC_MEMBRANE_POTENTIAL	2.04546	0.00219105
KEGG_HYPERTROPHIC_CARDIOMYOPATHY_HCM	2.04255	0.00224404
LIU_SMARCA4_TARGETS	2.04214	0.00222073
GOMF_NEUROTRANSMITTER_RECEPTOR_ACTIVITY	2.04076	0.00219856
KEGG_STARCH_AND_SUCROSE_METABOLISM	2.03906	0.00229472
MEISSNER_NPC_HCP_WITH_H3_UNMETHYLATED	2.03805	0.00229452
GOBP_ORGANIC_ANION_TRANSPORT	2.03249	0.00258612
WP_GPCRS_CLASS_A_RHODOPSINLIKE	2.03105	0.00264623
KEGG_DILATED_CARDIOMYOPATHY	2.02869	0.00274827
GOBP_NEGATIVE_REGULATION_OF_COAGULATION	2.0197	0.0034197
GOMF_PASSIVE_TRANSMEMBRANE_TRANSPORTER_ACTIVITY	2.01826	0.00350305
GOBP_ICOSANOID_TRANSPORT	2.01618	0.00364525
GOBP_POSITIVE_REGULATION_OF_LEUKOCYTE_MIGRATION	2.0146	0.00370218
MIKKELSEN_NPC_HCP_WITH_H3K27ME3	2.01397	0.00365811
HSIAO_LIVER_SPECIFIC_GENES	2.01329	0.00367382
GOBP_PROSTANOID_METABOLIC_PROCESS	2.01324	0.00361259
HALLMARK_MYC_TARGETS_V1	2.01134	0.00379779
GOMF_VOLTAGE_GATED_CATION_CHANNEL_ACTIVITY	2.00841	0.00393934
GOMF_CATION_CHANNEL_ACTIVITY	2.0036	0.00427751
REACTOME_ARACHIDONIC_ACID_METABOLISM	2.00268	0.0043006
WP_PROSTAGLANDIN_SYNTHESIS_AND_REGULATION	1.99971	0.00442911
MANNE_COVID19_ICU_VS_HEALTHY_DONOR_PLATELETS_UP	1.99763	0.004518
GOBP_REGULATION_OF_COAGULATION	1.99372	0.00469093
GOBP_EXTERNAL_ENCAPSULATING_STRUCTURE_ORGANIZATION	1.99331	0.00463881
VECCHI_GASTRIC_CANCER_ADVANCED_VS_EARLY_DN	1.99302	0.0046214
GOMF_SCAVENGER_RECEPTOR_ACTIVITY	1.99099	0.00473584
GOMF_MONOCARBOXYLIC_ACID_BINDING	1.98895	0.00481438
RICKMAN_HEAD_AND_NECK_CANCER_E	1.98173	0.00533641
GOMF_RECEPTOR_REGULATOR_ACTIVITY	1.98093	0.00531023
DOANE_BREAST_CANCER_ESR1_UP	1.97802	0.00550166
REACTOME_PHASE_II_CONJUGATION_OF_COMPOUNDS	1.97615	0.00573478
GOMF_ORGANIC_ANION_TRANSMEMBRANE_TRANSPORTER_ACTIVITY	1.97589	0.00570444
DUTERTRE_ESTRADIOL_RESPONSE_6HR_UP	1.9754	0.00570462
FOSTER_KDM1A_TARGETS_UP	1.97429	0.005764
GOBP_REGULATION_OF_MORPHOGENESIS_OF_AN_EPITHELIUM	1.97413	0.00572029
DOANE_BREAST_CANCER_CLASSES_UP	1.97408	0.00564879
ONDER_CDH1_TARGETS_2_DN	1.97332	0.00577767
GOBP_ICOSANOID_SECRETION	1.97314	0.00570721
GOBP_GRANULOCYTE_MIGRATION	1.97153	0.0058598
GOCC_CELL_SURFACE	1.97037	0.00596779
GOCC_PLATELET_ALPHA_GRANULE_LUMEN	1.96994	0.00593797
RICKMAN_HEAD_AND_NECK_CANCER_C	1.96667	0.00616326
NABA_SECRETED_FACTORS	1.96627	0.00611891
KONDO_PROSTATE_CANCER_WITH_H3K27ME3	1.96608	0.00604937
RICKMAN_HEAD_AND_NECK_CANCER_F	1.9659	0.0059814
GOBP_UNSATURATED_FATTY_ACID_BIOSYNTHETIC_PROCESS	1.96479	0.0060939
SCHLOSSER_MYC_TARGETS_AND_SERUM_RESPONSE_DN	1.96278	0.00626628
GOBP_REGULATION_OF_LEUKOCYTE_MIGRATION	1.96169	0.00633552
GOBP_CELL_ADHESION_MEDIATED_BY_INTEGRIN	1.95809	0.0066128
HP_SYRINGOMYELIA	1.95794	0.00655447
PICCALUGA_ANGIOIMMUNOBLASTIC_LYMPHOMA_UP	1.95604	0.00675129
GOMF_UDP_GLYCOSYLTRANSFERASE_ACTIVITY	1.9547	0.00680084
YAMASHITA_LIVER_CANCER_STEM_CELL_UP	1.94765	0.00780641
MARCHINI_TRABECTEDIN_RESISTANCE_DN	1.94737	0.00775022
VART_KSHV_INFECTION_ANGIOGENIC_MARKERS_DN	1.94581	0.00792698
GOBP_STEM_CELL_PROLIFERATION	1.9448	0.00800829
PARENT_MTOR_SIGNALING_DN	1.94395	0.00801948
WP_GPCRS_OTHER	1.94231	0.00814341
BLANCO_MELO_COVID19_SARS_COV_2_INFECTION_A594_ACE2_EXPRESSING_CELLS_DN	1.94145	0.00823185
REACTOME_GPCR_LIGAND_BINDING	1.94092	0.00832927
CHEN_HOXA5_TARGETS_9HR_DN	1.93988	0.00839226
HAMAI_APOPTOSIS_VIA_TRAIL_DN	1.93988	0.00832388
GOMF_PEPTIDE_RECEPTOR_ACTIVITY	1.93901	0.00838548
HUPER_BREAST_BASAL_VS_LUMINAL_DN	1.93869	0.00833954
REACTOME_EXTRACELLULAR_MATRIX_ORGANIZATION	1.9381	0.00837841
GOMF_CARGO_RECEPTOR_ACTIVITY	1.93694	0.00851033
KEGG_CYTOKINE_CYTOKINE_RECEPTOR_INTERACTION	1.93687	0.008444
HOLLERN_EMT_BREAST_TUMOR_DN	1.93679	0.00838911
GOBP_NEGATIVE_REGULATION_OF_RESPONSE_TO_WOUNDING	1.93635	0.00839598
MANALO_HYPOXIA_DN	1.93465	0.00857392
SMID_BREAST_CANCER_LUMINAL_B_DN	1.93444	0.00854949
GOMF_ORGANIC_ACID_TRANSMEMBRANE_TRANSPORTER_ACTIVITY	1.93389	0.00854495
REACTOME_ELASTIC_FIBRE_FORMATION	1.93244	0.00875671
GOMF_ACTIVE_ION_TRANSMEMBRANE_TRANSPORTER_ACTIVITY	1.93185	0.00876953
GOBP_HORMONE_METABOLIC_PROCESS	1.93166	0.00873442
GOMF_POSTSYNAPTIC_NEUROTRANSMITTER_RECEPTOR_ACTIVITY	1.93107	0.00872826
DURAND_STROMA_S_UP	1.92875	0.00897842
GOBP_LIVER_MORPHOGENESIS	1.92766	0.00908416
GOBP_REGULATION_OF_CELLULAR_EXTRAVASATION	1.92661	0.00922466
BILD_MYC_ONCOGENIC_SIGNATURE	1.92656	0.00915953
GOBP_KERATINIZATION	1.92636	0.00909534
GOBP_PURINE_NUCLEOTIDE_TRANSPORT	1.92489	0.00939652
GOCC_PLASMA_MEMBRANE_SIGNALING_RECEPTOR_COMPLEX	1.92004	0.0100903
GOMF_INTEGRIN_BINDING	1.91736	0.0105041
GOBP_NEGATIVE_REGULATION_OF_WOUND_HEALING	1.91662	0.0105913
ZHU_CMV_24_HR_DN	1.91561	0.0107214
HP_SPINAL_CORD_LESION	1.91513	0.0107533
GOBP_REGULATION_OF_WOUND_HEALING	1.91397	0.0108982
MEISSNER_NPC_HCP_WITH_H3K4ME2_AND_H3K27ME3	1.91376	0.0108506
GOBP_ACTIN_MEDIATED_CELL_CONTRACTION	1.9135	0.0108468
REACTOME_PEPTIDE_LIGAND_BINDING_RECEPTORS	1.9118	0.0110813
REACTOME_FORMATION_OF_THE_CORNIFIED_ENVELOPE	1.90913	0.0115563
MEISSNER_NPC_HCP_WITH_H3K4ME2	1.9087	0.0115389
GOMF_G_PROTEIN_COUPLED_RECEPTOR_ACTIVITY	1.90754	0.0116801
DELYS_THYROID_CANCER_UP	1.90656	0.011861
GOBP_CORNIFICATION	1.90644	0.0118009
GOBP_REGULATION_OF_SYSTEMIC_ARTERIAL_BLOOD_PRESSURE_MEDIATED_BY_A_CHEMICAL_SIGNAL	1.90612	0.0117745
GOBP_PROSTANOID_BIOSYNTHETIC_PROCESS	1.90589	0.0117319
GOCC_INTRINSIC_COMPONENT_OF_POSTSYNAPTIC_SPECIALIZATION_MEMBRANE	1.90503	0.0118023
GOMF_MOLECULAR_TRANSDUCER_ACTIVITY	1.90336	0.0121506
REACTOME_REGULATION_OF_INSULIN_LIKE_GROWTH_FACTOR_IGF_TRANSPORT_AND_UPTAKE_BY_INSULIN_LIKE_GROWTH_FACTOR_BINDING_PROTEINS_IGFBPS	1.90248	0.0122095
GOBP_UNSATURATED_FATTY_ACID_METABOLIC_PROCESS	1.90242	0.0121336
WP_STRIATED_MUSCLE_CONTRACTION_PATHWAY	1.90233	0.0120823
HP_TOXEMIA_OF_PREGNANCY	1.90218	0.0120084
GOMF_METAL_ION_TRANSMEMBRANE_TRANSPORTER_ACTIVITY	1.90137	0.0120895
GOCC_BRUSH_BORDER	1.90039	0.0122004
GOBP_NEGATIVE_REGULATION_OF_EXTRINSIC_APOPTOTIC_SIGNALING_PATHWAY_VIA_DEATH_DOMAIN_RECEPTORS	1.90016	0.0121575
WELCSH_BRCA1_TARGETS_DN	1.89781	0.0125605
GOBP_IMPORT_ACROSS_PLASMA_MEMBRANE	1.89675	0.0127332
WP_WNTBETACATENIN_SIGNALING_PATHWAY_IN_LEUKEMIA	1.89555	0.0128815
GOBP_REGULATION_OF_MEMBRANE_POTENTIAL	1.8955	0.0128205
RODWELL_AGING_KIDNEY_NO_BLOOD_UP	1.89505	0.0128266
NAKAYAMA_SOFT_TISSUE_TUMORS_PCA2_DN	1.89466	0.0128327
GOBP_REGULATION_OF_STEM_CELL_PROLIFERATION	1.89442	0.012766
GOMF_ANION_TRANSMEMBRANE_TRANSPORTER_ACTIVITY	1.89437	0.0126857
GOBP_BRANCHING_MORPHOGENESIS_OF_AN_EPITHELIAL_TUBE	1.89372	0.0127282
GOBP_MYELOID_LEUKOCYTE_MIGRATION	1.89305	0.0127347
GOBP_INTEGRIN_MEDIATED_SIGNALING_PATHWAY	1.89181	0.0129818
CROMER_METASTASIS_DN	1.89079	0.0131273
GOBP_IMPORT_INTO_CELL	1.88862	0.0134595
GOBP_MUSCLE_FILAMENT_SLIDING	1.88766	0.0136285
REACTOME_KERATINIZATION	1.886	0.0139195
REACTOME_BINDING_AND_UPTAKE_OF_LIGANDS_BY_SCAVENGER_RECEPTORS	1.88544	0.0139734
GOBP_PRIMARY_ALCOHOL_METABOLIC_PROCESS	1.88473	0.014095
LIU_CDX2_TARGETS_UP	1.88462	0.0140184
GOBP_REGULATION_OF_SYSTEMIC_ARTERIAL_BLOOD_PRESSURE_BY_HORMONE	1.88292	0.014415
TONKS_TARGETS_OF_RUNX1_RUNX1T1_FUSION_SUSTAINED_IN_MONOCYTE_UP	1.88257	0.0143977
WP_NRF2_PATHWAY	1.8814	0.0146407
ZHAN_MULTIPLE_MYELOMA_DN	1.88127	0.0145893
GOBP_MODULATION_OF_EXCITATORY_POSTSYNAPTIC_POTENTIAL	1.88004	0.0147757
GOBP_NUCLEOTIDE_TRANSPORT	1.87838	0.0151954
GOBP_INFLAMMATORY_RESPONSE_TO_ANTIGENIC_STIMULUS	1.87828	0.0151285
GOBP_OOGENESIS	1.87767	0.0151598
GOBP_VASCULAR_TRANSPORT	1.87747	0.0151261
NABA_MATRISOME	1.87728	0.015093
GOBP_ZYMOGEN_ACTIVATION	1.87681	0.0151369
HP_ABNORMAL_HEMOGLOBIN	1.87633	0.0151927
SU_LIVER	1.87621	0.0151282
KEGG_ARRHYTHMOGENIC_RIGHT_VENTRICULAR_CARDIOMYOPATHY_ARVC	1.87542	0.0152778
REACTOME_BIOLOGICAL_OXIDATIONS	1.87477	0.0153443
SMID_BREAST_CANCER_ERBB2_UP	1.87259	0.0157883
ZHANG_RESPONSE_TO_CANTHARIDIN_DN	1.87237	0.0157897
GOBP_ACTIN_FILAMENT_BASED_MOVEMENT	1.87176	0.0158586
GOBP_ORGANIC_ACID_TRANSPORT	1.87135	0.015866
REACTOME_RHO_GTPASES_ACTIVATE_PKNS	1.87075	0.0159034
MIKKELSEN_IPS_LCP_WITH_H3K4ME3	1.87029	0.0159585
NABA_CORE_MATRISOME	1.86778	0.0164935
MANNE_COVID19_COMBINED_COHORT_VS_HEALTHY_DONOR_PLATELETS_UP	1.8672	0.0165505
LIEN_BREAST_CARCINOMA_METAPLASTIC_VS_DUCTAL_UP	1.86574	0.0168454
GOBP_NEUROPEPTIDE_SIGNALING_PATHWAY	1.86343	0.0172855
GOBP_NUCLEOSIDE_MONOPHOSPHATE_METABOLIC_PROCESS	1.86257	0.0173735
GOBP_CHEMICAL_SYNAPTIC_TRANSMISSION_POSTSYNAPTIC	1.86237	0.0173491
GOCC_APICAL_PLASMA_MEMBRANE	1.86214	0.0173076
GOCC_TRANSPORTER_COMPLEX	1.86108	0.0174581
GOMF_CYTOKINE_ACTIVITY	1.86106	0.0173704
GOBP_INTEGRIN_ACTIVATION	1.8606	0.0174272
REACTOME_ECM_PROTEOGLYCANS	1.8605	0.0173519
MEBARKI_HCC_PROGENITOR_FZD8CRD_DN	1.85793	0.0180843
OISHI_CHOLANGIOMA_STEM_CELL_LIKE_DN	1.85792	0.0179953
WP_ARRHYTHMOGENIC_RIGHT_VENTRICULAR_CARDIOMYOPATHY	1.85789	0.0179127
GOCC_INTRINSIC_COMPONENT_OF_POSTSYNAPTIC_DENSITY_MEMBRANE	1.85531	0.0184298
HP_HEPATOCELLULAR_CARCINOMA	1.854	0.0187078
BOSCO_EPITHELIAL_DIFFERENTIATION_MODULE	1.8539	0.0186286
GOMF_SECONDARY_ACTIVE_TRANSMEMBRANE_TRANSPORTER_ACTIVITY	1.85281	0.0188366
GOMF_CELL_ADHESION_MEDIATOR_ACTIVITY	1.85111	0.0192901
ZHOU_CELL_CYCLE_GENES_IN_IR_RESPONSE_6HR	1.85032	0.019395
GOBP_POSITIVE_REGULATION_OF_MORPHOGENESIS_OF_AN_EPITHELIUM	1.84845	0.0198576
WONG_ENDMETRIUM_CANCER_DN	1.84808	0.0198938
ONDER_CDH1_TARGETS_3_DN	1.84591	0.0204305
GOCC_BRUSH_BORDER_MEMBRANE	1.84542	0.0205012
HP_INCREASED_CIRCULATING_ANTIBODY_LEVEL	1.84307	0.0211861
PID_HNF3B_PATHWAY	1.84224	0.0213644
GOCC_CELL_PROJECTION_MEMBRANE	1.84126	0.0215355
KEGG_HEMATOPOIETIC_CELL_LINEAGE	1.84114	0.0214579
SCHLOSSER_MYC_TARGETS_AND_SERUM_RESPONSE_UP	1.84073	0.0214856
GOCC_COLLAGEN_CONTAINING_EXTRACELLULAR_MATRIX	1.84042	0.0214558
BARRIER_CANCER_RELAPSE_NORMAL_SAMPLE_UP	1.84022	0.0214053
SABATES_COLORECTAL_ADENOMA_DN	1.84014	0.02134
GOBP_REGULATION_OF_NERVOUS_SYSTEM_PROCESS	1.83928	0.0215686
POOLA_INVASIVE_BREAST_CANCER_DN	1.83861	0.0216822
GOMF_TRANSFERASE_ACTIVITY_TRANSFERRING_GLYCOSYL_GROUPS	1.83731	0.0220241
MIKKELSEN_IPS_WITH_HCP_H3K27ME3	1.83719	0.0219418
GOMF_ANTIOXIDANT_ACTIVITY	1.83697	0.0219059
GOBP_ARTERY_DEVELOPMENT	1.8358	0.0221771
GOBP_CIRCULATORY_SYSTEM_PROCESS	1.83565	0.0221403
GOMF_ACTIVE_TRANSMEMBRANE_TRANSPORTER_ACTIVITY	1.83522	0.0221636
GOBP_GLAND_MORPHOGENESIS	1.83517	0.0220875
GOBP_G_PROTEIN_COUPLED_RECEPTOR_SIGNALING_PATHWAY	1.83463	0.0221111
VERRECCHIA_DELAYED_RESPONSE_TO_TGFB1	1.8342	0.0221836
GOBP_PYRIMIDINE_NUCLEOTIDE_METABOLIC_PROCESS	1.83251	0.0227165
GOMF_GROWTH_FACTOR_ACTIVITY	1.83241	0.0226492
JAATINEN_HEMATOPOIETIC_STEM_CELL_UP	1.83127	0.0229422
GOBP_GRANULOCYTE_CHEMOTAXIS	1.83114	0.0228745
REACTOME_STRIATED_MUSCLE_CONTRACTION	1.83078	0.0228941
TAVOR_CEBPA_TARGETS_DN	1.83074	0.0228031
GOCC_CATION_CHANNEL_COMPLEX	1.82979	0.0229854
GOMF_HORMONE_BINDING	1.82958	0.0229375
GOCC_INTRINSIC_COMPONENT_OF_POSTSYNAPTIC_MEMBRANE	1.82915	0.022966
HALLMARK_ESTROGEN_RESPONSE_EARLY	1.82885	0.0229659
MCBRYAN_PUBERTAL_BREAST_4_5WK_UP	1.82843	0.0230082
GOCC_POSTSYNAPTIC_MEMBRANE	1.82839	0.022933
GOMF_ION_GATED_CHANNEL_ACTIVITY	1.82797	0.022938
KEGG_BLADDER_CANCER	1.8275	0.0229937
GOBP_REGULATION_OF_INFLAMMATORY_RESPONSE	1.8274	0.0229333
GOBP_CALCIUM_MEDIATED_SIGNALING	1.82707	0.0229565
GOBP_ENDOTHELIAL_CELL_DEVELOPMENT	1.82701	0.0228831
GOBP_ARTERY_MORPHOGENESIS	1.8264	0.0229471
KEGG_GLYCOLYSIS_GLUCONEOGENESIS	1.82619	0.0229195
GU_PDEF_TARGETS_DN	1.82452	0.0233682
REACTOME_SLC_MEDIATED_TRANSMEMBRANE_TRANSPORT	1.82452	0.0232762
GOBP_ENDOTHELIUM_DEVELOPMENT	1.82449	0.0232075
GOBP_POTASSIUM_ION_TRANSPORT	1.82413	0.0232466
AIGNER_ZEB1_TARGETS	1.82408	0.023174
KEGG_TYROSINE_METABOLISM	1.82326	0.0233604
GOMF_ORGANIC_ACID_BINDING	1.82312	0.0233012
GOCC_EXTERNAL_SIDE_OF_PLASMA_MEMBRANE	1.8228	0.0232954
GOBP_CELL_CHEMOTAXIS	1.8227	0.0232325
GOBP_INSULIN_LIKE_GROWTH_FACTOR_RECEPTOR_SIGNALING_PATHWAY	1.82258	0.023179
REACTOME_MOLECULES_ASSOCIATED_WITH_ELASTIC_FIBRES	1.82244	0.0231388
GOBP_CELLULAR_OXIDANT_DETOXIFICATION	1.82191	0.0232337
HARRIS_BRAIN_CANCER_PROGENITORS	1.82143	0.0233195
VECCHI_GASTRIC_CANCER_EARLY_UP	1.82117	0.0233224
DAVICIONI_MOLECULAR_ARMS_VS_ERMS_DN	1.82107	0.0232868
SANSOM_WNT_PATHWAY_REQUIRE_MYC	1.82091	0.0232472
GOBP_CELLULAR_HORMONE_METABOLIC_PROCESS	1.81841	0.0239329
TAKEDA_TARGETS_OF_NUP98_HOXA9_FUSION_16D_UP	1.8175	0.024159
MCGARVEY_SILENCED_BY_METHYLATION_IN_COLON_CANCER	1.81731	0.0241294
GOBP_BASEMENT_MEMBRANE_ORGANIZATION	1.81722	0.0240534
GOMF_CARBOXYLIC_ACID_BINDING	1.81538	0.0246161
WONG_EMBRYONIC_STEM_CELL_CORE	1.81444	0.024857
GOBP_REGULATION_OF_RESPONSE_TO_WOUNDING	1.81411	0.0249041
GOBP_PYRIMIDINE_CONTAINING_COMPOUND_METABOLIC_PROCESS	1.81266	0.0253547
GOMF_POTASSIUM_ION_TRANSMEMBRANE_TRANSPORTER_ACTIVITY	1.81249	0.0252922
GOBP_ORGANIC_HYDROXY_COMPOUND_TRANSPORT	1.81221	0.0253248
BASSO_HAIRY_CELL_LEUKEMIA_UP	1.81211	0.0252629
GOBP_REGULATION_OF_ACUTE_INFLAMMATORY_RESPONSE	1.81201	0.0252013
MIKKELSEN_ES_ICP_WITH_H3K4ME3_AND_H3K27ME3	1.8118	0.0251975
CHANDRAN_METASTASIS_DN	1.81152	0.0252341
GOMF_VOLTAGE_GATED_ION_CHANNEL_ACTIVITY	1.80946	0.0259362
GOBP_DEVELOPMENTAL_INDUCTION	1.80888	0.0260348
GOBP_PHOSPHOLIPASE_C_ACTIVATING_G_PROTEIN_COUPLED_RECEPTOR_SIGNALING_PATHWAY	1.80848	0.0261449
GOBP_WOUND_HEALING	1.80749	0.0263783
BENPORATH_PRC2_TARGETS	1.80731	0.0263424
GOMF_CATION_TRANSMEMBRANE_TRANSPORTER_ACTIVITY	1.80728	0.0262628
GOBP_RESPONSE_TO_WOUNDING	1.80614	0.0265927
22RV1_HNF4GSH6DOXDN_1.5X	1.80607	0.0265208
LEIN_MEDULLA_MARKERS	1.80593	0.0264572
GOBP_MACROPHAGE_MIGRATION	1.80513	0.0266844
ANDERSEN_CHOLANGIOCARCINOMA_CLASS1	1.80436	0.0269068
STEIN_ESRRA_TARGETS_RESPONSIVE_TO_ESTROGEN_DN	1.80409	0.0269284
GOCC_RECEPTOR_COMPLEX	1.80364	0.0269734
GOMF_SOLUTE_SODIUM_SYMPORTER_ACTIVITY	1.80333	0.0269793
LIU_PROSTATE_CANCER_DN	1.80305	0.0269697
GOMF_CELL_CELL_ADHESION_MEDIATOR_ACTIVITY	1.80287	0.0269521
GOBP_DECIDUALIZATION	1.80218	0.0271193
MIKKELSEN_IPS_ICP_WITH_H3K4ME3_AND_H327ME3	1.802	0.0270785
MORI_EMU_MYC_LYMPHOMA_BY_ONSET_TIME_UP	1.80141	0.0272056
LIU_PROSTATE_CANCER_UP	1.79967	0.0278412
HP_OVERWEIGHT	1.79801	0.0283247
OHGUCHI_LIVER_HNF4A_TARGETS_DN	1.79729	0.028473
GOMF_POTASSIUM_CHANNEL_ACTIVITY	1.79673	0.0286317
GOMF_SOLUTE_ANION_ANTIPORTER_ACTIVITY	1.79667	0.028553
GOBP_POSITIVE_REGULATION_OF_EPITHELIAL_CELL_DIFFERENTIATION	1.79651	0.0285011
SABATES_COLORECTAL_ADENOMA_UP	1.7962	0.0285092
VART_KSHV_INFECTION_ANGIOGENIC_MARKERS_UP	1.7958	0.028595
SMID_BREAST_CANCER_BASAL_UP	1.79498	0.0287951
REACTOME_RRNA_MODIFICATION_IN_THE_NUCLEUS_AND_CYTOSOL	1.79495	0.0287173
GOBP_REGULATION_OF_BODY_FLUID_LEVELS	1.79494	0.0286327
MIKKELSEN_MCV6_HCP_WITH_H3K27ME3	1.79251	0.0295897
GOBP_MESONEPHRIC_TUBULE_MORPHOGENESIS	1.7922	0.0296309
GOMF_DICARBOXYLIC_ACID_TRANSMEMBRANE_TRANSPORTER_ACTIVITY	1.79145	0.0298794
WANG_CISPLATIN_RESPONSE_AND_XPC_UP	1.79138	0.0298067
GOBP_RUFFLE_ASSEMBLY	1.79135	0.0297308
SHEN_SMARCA2_TARGETS_DN	1.79127	0.0296698
TONKS_TARGETS_OF_RUNX1_RUNX1T1_FUSION_MONOCYTE_UP	1.79105	0.0296704
REACTOME_NEURONAL_SYSTEM	1.79037	0.0298073
SCHLOSSER_MYC_AND_SERUM_RESPONSE_SYNERGY	1.789	0.0303218
REACTOME_PROTEIN_PROTEIN_INTERACTIONS_AT_SYNAPSES	1.78864	0.0303881
GOBP_KIDNEY_MORPHOGENESIS	1.78779	0.0305961
CUI_TCF21_TARGETS_2_UP	1.7874	0.0306684
GOBP_T_CELL_ACTIVATION_INVOLVED_IN_IMMUNE_RESPONSE	1.78644	0.0310263
SMID_BREAST_CANCER_RELAPSE_IN_BONE_UP	1.78635	0.0309591
GOMF_EXTRACELLULAR_LIGAND_GATED_ION_CHANNEL_ACTIVITY	1.78588	0.0310471
CERVERA_SDHB_TARGETS_1_UP	1.78557	0.0311027
HP_NEOPLASM_OF_THE_LIVER	1.78492	0.0312768
BLANCO_MELO_COVID19_SARS_COV_2_POS_PATIENT_LUNG_TISSUE_UP	1.78431	0.0314117
SMID_BREAST_CANCER_RELAPSE_IN_BRAIN_UP	1.78315	0.0318682
GOCC_PLATELET_ALPHA_GRANULE	1.78146	0.0326257
NGUYEN_NOTCH1_TARGETS_UP	1.7812	0.0326206
GOBP_LUNG_ALVEOLUS_DEVELOPMENT	1.78118	0.0325332
GOMF_VOLTAGE_GATED_POTASSIUM_CHANNEL_ACTIVITY	1.78097	0.0325458
GOBP_ALPHA_BETA_T_CELL_DIFFERENTIATION	1.7795	0.0330839
GOBP_AORTA_DEVELOPMENT	1.77897	0.0332134
GOCC_POSTSYNAPTIC_DENSITY_MEMBRANE	1.77896	0.0331253
SMID_BREAST_CANCER_LUMINAL_A_UP	1.77875	0.033119
GOMF_CATALYTIC_ACTIVITY_ACTING_ON_A_GLYCOPROTEIN	1.77865	0.0330519
GOBP_CELLULAR_RESPONSE_TO_TOXIC_SUBSTANCE	1.77827	0.0331234
QI_PLASMACYTOMA_DN	1.77734	0.0334123
HALLMARK_APICAL_JUNCTION	1.77656	0.0336827
GOBP_NUCLEOBASE_METABOLIC_PROCESS	1.77645	0.0336216
SCHAEFFER_PROSTATE_DEVELOPMENT_48HR_UP	1.77614	0.0336438
PEART_HDAC_PROLIFERATION_CLUSTER_DN	1.77536	0.0339709
WIERENGA_STAT5A_TARGETS_GROUP1	1.7752	0.0339194
GOMF_NEUROTRANSMITTER_RECEPTOR_ACTIVITY_INVOLVED_IN_REGULATION_OF_POSTSYNAPTIC_MEMBRANE_POTENTIAL	1.77416	0.0342504
LEE_LIVER_CANCER_MYC_E2F1_UP	1.77397	0.0342576
TURASHVILI_BREAST_DUCTAL_CARCINOMA_VS_DUCTAL_NORMAL_DN	1.77372	0.0342874
KEGG_HISTIDINE_METABOLISM	1.7736	0.0342356
GOBP_BILE_ACID_AND_BILE_SALT_TRANSPORT	1.77308	0.0343436
GOBP_OOCYTE_DIFFERENTIATION	1.77299	0.034305
GOMF_GLUTATHIONE_PEROXIDASE_ACTIVITY	1.77278	0.0343118
VECCHI_GASTRIC_CANCER_ADVANCED_VS_EARLY_UP	1.77232	0.034393
GOBP_CHLORIDE_TRANSPORT	1.77222	0.0343415
WP_ARYL_HYDROCARBON_RECEPTOR_PATHWAY	1.77147	0.0345958
GOBP_NEGATIVE_REGULATION_OF_VIRAL_GENOME_REPLICATION	1.77123	0.0345953
LNCAP HNF1A OVEREXPRESS UP 1.5X	1.77069	0.0347516
REACTOME_G_ALPHA_I_SIGNALLING_EVENTS	1.77064	0.0346774
FERNANDEZ_BOUND_BY_MYC	1.76934	0.0351596
GOBP_CELLULAR_RESPONSE_TO_DRUG	1.7672	0.0361365
GOMF_SCAFFOLD_PROTEIN_BINDING	1.76701	0.0361161
TONKS_TARGETS_OF_RUNX1_RUNX1T1_FUSION_HSC_DN	1.76688	0.0360736
CHARAFE_BREAST_CANCER_LUMINAL_VS_MESENCHYMAL_UP	1.76688	0.0359748
GOCC_EXTERNAL_ENCAPSULATING_STRUCTURE	1.76581	0.0363246
GOMF_TRANSMITTER_GATED_CHANNEL_ACTIVITY	1.76579	0.036232
GOBP_REGULATION_OF_CYTOSOLIC_CALCIUM_ION_CONCENTRATION	1.76563	0.0362177
REACTOME_TRANSPORT_OF_CONNEXONS_TO_THE_PLASMA_MEMBRANE	1.765	0.036387
GOBP_ENDOCRINE_PROCESS	1.7643	0.0366018
GOBP_INTESTINAL_ABSORPTION	1.76411	0.0365743
GOBP_NEGATIVE_REGULATION_OF_RESPONSE_TO_EXTERNAL_STIMULUS	1.76406	0.0365129
REACTOME_SIGNALING_BY_GPCR	1.76378	0.0365259
KIM_GLIS2_TARGETS_UP	1.76369	0.0364589
GOBP_POSITIVE_REGULATION_OF_ENDOTHELIAL_CELL_MIGRATION	1.76219	0.0370408
HOLLERN_MICROACINAR_BREAST_TUMOR_UP	1.76208	0.0369851
MCBRYAN_PUBERTAL_BREAST_3_4WK_UP	1.76125	0.037258
CREIGHTON_ENDOCRINE_THERAPY_RESISTANCE_1	1.76099	0.0372656
GOMF_ISOPRENOID_BINDING	1.76082	0.0372491
GOBP_NEPHRON_MORPHOGENESIS	1.76076	0.0372024
WP_HAIR_FOLLICLE_DEVELOPMENT_ORGANOGENESIS_PART_2_OF_3	1.76057	0.037192
TERAO_AOX4_TARGETS_SKIN_DN	1.76046	0.0371368
GOCC_APICAL_PART_OF_CELL	1.75983	0.0372884
JAZAG_TGFB1_SIGNALING_VIA_SMAD4_DN	1.75934	0.0373946
RODWELL_AGING_KIDNEY_UP	1.75868	0.0376221
GOBP_SYNAPSE_ASSEMBLY	1.75771	0.0380265
WP_FOLATE_METABOLISM	1.75615	0.0387169
GOBP_NEUTROPHIL_MIGRATION	1.75558	0.0388922
WP_METAPATHWAY_BIOTRANSFORMATION_PHASE_I_AND_II	1.7553	0.0389014
HP_PREMATURE_LOSS_OF_PRIMARY_TEETH	1.75527	0.0388075
SMID_BREAST_CANCER_NORMAL_LIKE_UP	1.75519	0.0387405
BIOCARTA_WNT_PATHWAY	1.75514	0.0386709
DESERT_STEM_CELL_HEPATOCELLULAR_CARCINOMA_SUBCLASS_UP	1.75472	0.0387712
GOBP_REGULATION_OF_CELL_ADHESION_MEDIATED_BY_INTEGRIN	1.75466	0.0387107
REACTOME_STIMULI_SENSING_CHANNELS	1.75424	0.038813
KANG_IMMORTALIZED_BY_TERT_UP	1.75368	0.0389701
WP_PREGNANE_X_RECEPTOR_PATHWAY	1.75309	0.0391292
GOBP_CELL_SUBSTRATE_ADHESION	1.7529	0.0391522
GOCC_POSTSYNAPTIC_SPECIALIZATION_MEMBRANE	1.75283	0.0390713
GOBP_SECOND_MESSENGER_MEDIATED_SIGNALING	1.75183	0.0395104
GOBP_REGULATION_OF_HORMONE_LEVELS	1.75172	0.0394662
REACTOME_VOLTAGE_GATED_POTASSIUM_CHANNELS	1.75104	0.039725
GOBP_REGULATION_OF_HEART_GROWTH	1.75079	0.0397743
HP_LIMITED_HIP_MOVEMENT	1.75078	0.0396816
PEDERSEN_METASTASIS_BY_ERBB2_ISOFORM_6	1.75049	0.0397223
GOBP_POSITIVE_REGULATION_OF_CELL_ADHESION	1.75006	0.0398588
REACTOME_METABOLISM_OF_NUCLEOTIDES	1.74966	0.039978
WANG_LSD1_TARGETS_UP	1.74905	0.0401724
GOCC_PRERIBOSOME	1.748	0.0406184
FUJII_YBX1_TARGETS_UP	1.74791	0.0405586
WOOD_EBV_EBNA1_TARGETS_UP	1.7458	0.0415091
GOCC_POTASSIUM_CHANNEL_COMPLEX	1.74293	0.0429008
GOMF_SYMPORTER_ACTIVITY	1.74281	0.0428609
GOBP_PYRIMIDINE_DEOXYRIBONUCLEOTIDE_METABOLIC_PROCESS	1.74226	0.0430372
RIGGINS_TAMOXIFEN_RESISTANCE_UP	1.74225	0.0429335
GOMF_PHOSPHATASE_INHIBITOR_ACTIVITY	1.74161	0.043211
POMEROY_MEDULLOBLASTOMA_PROGNOSIS_DN	1.74157	0.0431376
GOBP_REGULATION_OF_HAIR_CYCLE	1.74154	0.0430454
HESS_TARGETS_OF_HOXA9_AND_MEIS1_UP	1.74112	0.0431647
GOBP_ACUTE_INFLAMMATORY_RESPONSE	1.7407	0.0432778
WP_HUMAN_COMPLEMENT_SYSTEM	1.74064	0.0432159
HP_MUSCLE_FIBER_INCLUSION_BODIES	1.74052	0.0431624
SANA_TNF_SIGNALING_UP	1.73855	0.044102
BIOCARTA_NO1_PATHWAY	1.73844	0.0440467
GOMF_PHOSPHATIDYLINOSITOL_3_4_BISPHOSPHATE_BINDING	1.73743	0.0445347
GOBP_ENTRY_INTO_HOST	1.73742	0.0444328
RODRIGUES_THYROID_CARCINOMA_DN	1.73723	0.0444228
REACTOME_POTASSIUM_CHANNELS	1.73684	0.0445388
GOBP_ADENYLATE_CYCLASE_INHIBITING_G_PROTEIN_COUPLED_RECEPTOR_SIGNALING_PATHWAY	1.73658	0.0445822
DANG_MYC_TARGETS_UP	1.73638	0.0445906
GOBP_MORPHOGENESIS_OF_A_BRANCHING_STRUCTURE	1.73574	0.0448173
GOBP_POSITIVE_REGULATION_OF_ANIMAL_ORGAN_MORPHOGENESIS	1.73569	0.0447374
GOBP_EPITHELIAL_CELL_DIFFERENTIATION	1.73565	0.0446527
GOBP_REGULATION_OF_SYSTEM_PROCESS	1.73557	0.0445945
GOBP_FATTY_ACID_BIOSYNTHETIC_PROCESS	1.73513	0.0447376
GOBP_ADENYLATE_CYCLASE_ACTIVATING_G_PROTEIN_COUPLED_RECEPTOR_SIGNALING_PATHWAY	1.73505	0.044656
GOBP_INTERFERON_GAMMA_PRODUCTION	1.73476	0.0446902
SANA_RESPONSE_TO_IFNG_UP	1.73451	0.0447402
GOCC_NEUROTRANSMITTER_RECEPTOR_COMPLEX	1.73449	0.0446513
GOMF_G_PROTEIN_COUPLED_RECEPTOR_BINDING	1.73439	0.0445942
GOBP_DNA_STRAND_ELONGATION	1.73373	0.0448208
BLANCO_MELO_BETA_INTERFERON_TREATED_BRONCHIAL_EPITHELIAL_CELLS_DN	1.73303	0.0451533
GOCC_SARCOLEMMA	1.733	0.0450643
NABA_MATRISOME_ASSOCIATED	1.73238	0.0452627
KEGG_ARACHIDONIC_ACID_METABOLISM	1.7317	0.0455038
LUCAS_HNF4A_TARGETS_UP	1.73151	0.0455073
GOBP_MALE_SEX_DIFFERENTIATION	1.73149	0.0454183
KLEIN_TARGETS_OF_BCR_ABL1_FUSION	1.73064	0.0458114
GROSS_HYPOXIA_VIA_HIF1A_UP	1.7306	0.0457324
GOCC_PLASMA_MEMBRANE_PROTEIN_COMPLEX	1.73052	0.0456562
GOBP_REGULATION_OF_RUFFLE_ASSEMBLY	1.73011	0.0457815
HALLMARK_INFLAMMATORY_RESPONSE	1.72942	0.0460889
GOBP_POSITIVE_REGULATION_OF_CELL_MATRIX_ADHESION	1.72883	0.0463416
GOBP_REGULATION_OF_NEUROBLAST_PROLIFERATION	1.72861	0.0463734
LIN_SILENCED_BY_TUMOR_MICROENVIRONMENT	1.72814	0.0465539
GOBP_MATURE_B_CELL_DIFFERENTIATION	1.72762	0.0467364
GOMF_EXOGENOUS_PROTEIN_BINDING	1.72761	0.0466366
GOBP_REGULATION_OF_KIDNEY_DEVELOPMENT	1.72759	0.0465523
CROMER_TUMORIGENESIS_DN	1.72742	0.0465409
GOBP_POSITIVE_REGULATION_OF_LEUKOCYTE_CHEMOTAXIS	1.72598	0.0472102
GOBP_NEGATIVE_REGULATION_OF_RELEASE_OF_CYTOCHROME_C_FROM_MITOCHONDRIA	1.72594	0.0471278
KORKOLA_EMBRYONIC_CARCINOMA_VS_SEMINOMA_UP	1.72524	0.0474228
RUIZ_TNC_TARGETS_DN	1.72513	0.0473898
GOBP_CELL_MATRIX_ADHESION	1.72459	0.0475524
GAUSSMANN_MLL_AF4_FUSION_TARGETS_F_UP	1.72432	0.0476304
LOPES_METHYLATED_IN_COLON_CANCER_DN	1.72423	0.047585
VERRECCHIA_RESPONSE_TO_TGFB1_C5	1.72408	0.0475715
GOBP_TOLL_LIKE_RECEPTOR_9_SIGNALING_PATHWAY	1.72344	0.0478007
GOBP_POSITIVE_REGULATION_OF_ORGAN_GROWTH	1.72321	0.047836
WP_PI3KAKT_SIGNALING_PATHWAY	1.72286	0.0479368
HALLMARK_EPITHELIAL_MESENCHYMAL_TRANSITION	1.72224	0.0481806
GOBP_HEART_GROWTH	1.72222	0.0480883
GOCC_CLUSTER_OF_ACTIN_BASED_CELL_PROJECTIONS	1.72181	0.0482462
HP_ABNORMAL_CIRCULATING_BILIRUBIN_CONCENTRATION	1.72124	0.0484544
GOMF_FATTY_ACID_TRANSMEMBRANE_TRANSPORTER_ACTIVITY	1.72051	0.0487678
GOBP_POSITIVE_REGULATION_OF_CHEMOTAXIS	1.72033	0.0487715
GOBP_POSITIVE_REGULATION_OF_CELL_CELL_ADHESION	1.72024	0.0487176
GOMF_XENOBIOTIC_TRANSMEMBRANE_TRANSPORTER_ACTIVITY	1.72022	0.0486253
GOBP_REGULATION_OF_RENAL_SYSTEM_PROCESS	1.71969	0.0488374
BOQUEST_STEM_CELL_UP	1.71909	0.0491205
GARCIA_TARGETS_OF_FLI1_AND_DAX1_DN	1.71859	0.0493048
GOBP_REGULATION_OF_LEUKOCYTE_CHEMOTAXIS	1.71815	0.0494881
LI_AMPLIFIED_IN_LUNG_CANCER	1.71771	0.0496539
GOBP_POSITIVE_CHEMOTAXIS	1.717	0.0499708
GOBP_TRANSFORMING_GROWTH_FACTOR_BETA_PRODUCTION	1.71624	0.0502982
GOMF_TRANSFERASE_ACTIVITY_TRANSFERRING_HEXOSYL_GROUPS	1.71601	0.0503294
LIEN_BREAST_CARCINOMA_METAPLASTIC	1.71594	0.050266
GOBP_POSITIVE_REGULATION_OF_BLOOD_PRESSURE	1.71575	0.0502687
GOBP_LEUKOCYTE_CHEMOTAXIS	1.71538	0.0503722
GOMF_VITAMIN_TRANSMEMBRANE_TRANSPORTER_ACTIVITY	1.71534	0.0502928
HP_ABNORMAL_B_CELL_MORPHOLOGY	1.71521	0.0502838
URS_ADIPOCYTE_DIFFERENTIATION_DN	1.71507	0.0502562
GOBP_POSITIVE_REGULATION_OF_ACTIN_FILAMENT_BUNDLE_ASSEMBLY	1.71507	0.0501543
HATADA_METHYLATED_IN_LUNG_CANCER_UP	1.71485	0.0502083
GOBP_CELLULAR_MODIFIED_AMINO_ACID_METABOLIC_PROCESS	1.71483	0.0501185
GOBP_REGULATION_OF_STEM_CELL_DIFFERENTIATION	1.71471	0.0501054
GOBP_ENDOTHELIAL_CELL_MIGRATION	1.71466	0.0500392
KEGG_CARDIAC_MUSCLE_CONTRACTION	1.71409	0.0502888
BENPORATH_ES_1	1.714	0.0502316
HP_SPARSE_EYELASHES	1.71323	0.0506178
GOBP_POSITIVE_REGULATION_OF_LEUKOCYTE_PROLIFERATION	1.71293	0.0506702
GOBP_REGULATION_OF_CELL_FATE_COMMITMENT	1.71286	0.0506033
GOBP_RESPONSE_TO_VITAMIN_D	1.71284	0.0505277
MARIADASON_RESPONSE_TO_BUTYRATE_SULINDAC_6	1.71171	0.0511014
GOBP_PURINE_NUCLEOSIDE_MONOPHOSPHATE_METABOLIC_PROCESS	1.71124	0.0512572
GOBP_LEUKOCYTE_ADHESION_TO_VASCULAR_ENDOTHELIAL_CELL	1.71097	0.0512668
LIEN_BREAST_CARCINOMA_METAPLASTIC_VS_DUCTAL_DN	1.71066	0.0513106
KONDO_PROSTATE_CANCER_HCP_WITH_H3K27ME3	1.71043	0.051327
GOBP_MACROPHAGE_CHEMOTAXIS	1.71009	0.0514401
MOHANKUMAR_HOXA1_TARGETS_DN	1.7098	0.0514945
GOBP_CELLULAR_EXTRAVASATION	1.70929	0.0517372
GOBP_REGULATION_OF_MACROPHAGE_MIGRATION	1.70885	0.0519138
PID_INTEGRIN_CS_PATHWAY	1.70833	0.0521188
COLDREN_GEFITINIB_RESISTANCE_DN	1.70763	0.0524305
GOBP_RIBONUCLEOSIDE_MONOPHOSPHATE_METABOLIC_PROCESS	1.70661	0.0530016
BHAT_ESR1_TARGETS_VIA_AKT1_UP	1.70487	0.0539952
GOBP_LYMPHOCYTE_ACTIVATION_INVOLVED_IN_IMMUNE_RESPONSE	1.70469	0.054017
GOBP_FEMALE_GAMETE_GENERATION	1.70426	0.0541631
HP_ABNORMAL_CSF_METABOLITE_LEVEL	1.70361	0.0544878
GOBP_RETINOIC_ACID_RECEPTOR_SIGNALING_PATHWAY	1.70355	0.0544227
WP_HAIR_FOLLICLE_DEVELOPMENT_CYTODIFFERENTIATION_PART_3_OF_3	1.70299	0.0546752
GOBP_REGULATION_OF_HEMATOPOIETIC_STEM_CELL_DIFFERENTIATION	1.70222	0.0550409
GOBP_SECONDARY_METABOLIC_PROCESS	1.70213	0.0549839
HP_ABNORMAL_THYROID_STIMULATING_HORMONE_LEVEL	1.70191	0.0550413
KEGG_GAP_JUNCTION	1.70142	0.0552053
LI_INDUCED_T_TO_NATURAL_KILLER_DN	1.70106	0.0553512
WP_DEVELOPMENT_OF_URETERIC_COLLECTION_SYSTEM	1.70098	0.0553071
GOBP_MUSCLE_CELL_PROLIFERATION	1.70072	0.0553653
GOBP_TERPENOID_METABOLIC_PROCESS	1.70065	0.0553127
WP_FIBRIN_COMPLEMENT_RECEPTOR_3_SIGNALING_PATHWAY	1.70062	0.0552235
GOBP_REGULATION_OF_EXTRINSIC_APOPTOTIC_SIGNALING_PATHWAY_VIA_DEATH_DOMAIN_RECEPTORS	1.70003	0.0555257
BASSO_CD40_SIGNALING_DN	1.6999	0.0555098
GOMF_EXTRACELLULAR_MATRIX_STRUCTURAL_CONSTITUENT	1.69966	0.0555584
HP_IMPAIRED_GLUCOSE_TOLERANCE	1.69943	0.0555921
SANSOM_APC_TARGETS_REQUIRE_MYC	1.69919	0.0556552
GOBP_NEURON_PROJECTION_REGENERATION	1.69785	0.0564055
FRASOR_RESPONSE_TO_SERM_OR_FULVESTRANT_DN	1.69709	0.0567856
WANG_MLL_TARGETS	1.69665	0.0569636
HALLMARK_MYOGENESIS	1.6964	0.0570302
GOBP_POSITIVE_REGULATION_OF_SMOOTHENED_SIGNALING_PATHWAY	1.69622	0.057035
SMID_BREAST_CANCER_RELAPSE_IN_LUNG_DN	1.69578	0.0572541
VERHAAK_GLIOBLASTOMA_MESENCHYMAL	1.69578	0.0571485
GOBP_POSITIVE_REGULATION_OF_LEUKOCYTE_CELL_CELL_ADHESION	1.69551	0.0572186
GOBP_ANIMAL_ORGAN_MATURATION	1.69525	0.0572547
GOBP_DEVELOPMENTAL_MATURATION	1.69513	0.0572151
ZHENG_GLIOBLASTOMA_PLASTICITY_UP	1.69505	0.0571692
GOMF_INORGANIC_ANION_TRANSMEMBRANE_TRANSPORTER_ACTIVITY	1.69476	0.0572955
GOBP_EPITHELIAL_CELL_APOPTOTIC_PROCESS	1.69372	0.0578269
GOCC_EXCITATORY_SYNAPSE	1.69281	0.0582942
GOBP_REGULATION_OF_ENDOTHELIAL_CELL_MIGRATION	1.69251	0.0583842
GOBP_GLAND_DEVELOPMENT	1.69228	0.0584178
HALLMARK_KRAS_SIGNALING_DN	1.69205	0.0585155
REACTOME_ASSEMBLY_OF_THE_PRE_REPLICATIVE_COMPLEX	1.6918	0.0585923
GOBP_MONOAMINE_TRANSPORT	1.69141	0.0587474
FERRANDO_T_ALL_WITH_MLL_ENL_FUSION_DN	1.69129	0.0587119
KARLSSON_TGFB1_TARGETS_UP	1.69028	0.0592913
HP_OPEN_BITE	1.68971	0.0595412
GOMF_SULFUR_COMPOUND_TRANSMEMBRANE_TRANSPORTER_ACTIVITY	1.6894	0.0596545
GOBP_POSITIVE_REGULATION_OF_HEART_RATE	1.68858	0.060096
VANLOO_SP3_TARGETS_DN	1.68771	0.0605908
GOMF_CHEMOATTRACTANT_ACTIVITY	1.68719	0.0608262
GOBP_RIBOSOMAL_LARGE_SUBUNIT_BIOGENESIS	1.68685	0.0609364
HALLMARK_ANGIOGENESIS	1.68673	0.0609157
BEGUM_TARGETS_OF_PAX3_FOXO1_FUSION_DN	1.68631	0.0610597
GOBP_PYRIMIDINE_NUCLEOSIDE_TRIPHOSPHATE_BIOSYNTHETIC_PROCESS	1.68617	0.0610471
GOBP_RIBONUCLEOSIDE_MONOPHOSPHATE_BIOSYNTHETIC_PROCESS	1.68567	0.0612394
HP_SPARSE_OR_ABSENT_EYELASHES	1.68532	0.0613764
GOBP_REGULATION_OF_CHROMATIN_BINDING	1.68519	0.061341
GOBP_POSITIVE_REGULATION_OF_BLOOD_CIRCULATION	1.68468	0.0615558
GOMF_CARBON_OXYGEN_LYASE_ACTIVITY	1.68461	0.0614901
BURTON_ADIPOGENESIS_PEAK_AT_16HR	1.68452	0.0614306
KUMAR_TARGETS_OF_MLL_AF9_FUSION	1.68431	0.0614797
GOBP_NUCLEOSIDE_MONOPHOSPHATE_BIOSYNTHETIC_PROCESS	1.68412	0.0615084
KEGG_THYROID_CANCER	1.68406	0.0614393
BHAT_ESR1_TARGETS_NOT_VIA_AKT1_UP	1.68394	0.0614083
GOBP_PYRIMIDINE_CONTAINING_COMPOUND_CATABOLIC_PROCESS	1.68385	0.0613674
GOCC_SIDE_OF_MEMBRANE	1.68367	0.0613603
GOMF_TRANSFERASE_ACTIVITY_TRANSFERRING_ALKYL_OR_ARYL_OTHER_THAN_METHYL_GROUPS	1.68363	0.0612701
GOBP_CELLULAR_RESPONSE_TO_ALKALOID	1.68349	0.0612534
GOBP_NEGATIVE_REGULATION_OF_VASCULATURE_DEVELOPMENT	1.68344	0.0611912
GOMF_CADHERIN_BINDING_INVOLVED_IN_CELL_CELL_ADHESION	1.68324	0.061232
GOBP_REGULATION_OF_CELL_SHAPE	1.68304	0.0612489
MOOTHA_GLUCONEOGENESIS	1.68302	0.0611576
HP_PANNICULITIS	1.68276	0.0612338
GOBP_REGULATION_OF_VASCULATURE_DEVELOPMENT	1.68136	0.0620806
GOBP_RUFFLE_ORGANIZATION	1.68104	0.062202
MIKKELSEN_MEF_LCP_WITH_H3K27ME3	1.68078	0.0622897
REACTOME_REGULATION_OF_BETA_CELL_DEVELOPMENT	1.68071	0.0622286
GOBP_MUSCLE_CONTRACTION	1.6803	0.0624209
LEE_LIVER_CANCER_SURVIVAL_UP	1.68015	0.0624182
GOBP_POSITIVE_REGULATION_OF_STEM_CELL_PROLIFERATION	1.67979	0.0625437
GOBP_POSITIVE_REGULATION_OF_VIRAL_LIFE_CYCLE	1.67975	0.0624749
NAKAMURA_METASTASIS_MODEL_DN	1.6793	0.0626963
GOBP_MONOVALENT_INORGANIC_CATION_HOMEOSTASIS	1.67928	0.0626043
ZAMORA_NOS2_TARGETS_DN	1.67884	0.0628093
GOBP_INORGANIC_ION_IMPORT_ACROSS_PLASMA_MEMBRANE	1.67838	0.0630214
GOBP_INORGANIC_ION_TRANSMEMBRANE_TRANSPORT	1.67801	0.0631676
GOMF_CYTOKINE_RECEPTOR_BINDING	1.67798	0.0630966
GOBP_ENDOTHELIAL_CELL_APOPTOTIC_PROCESS	1.67773	0.0631425
BENPORATH_SUZ12_TARGETS	1.67733	0.0633529
SONG_TARGETS_OF_IE86_CMV_PROTEIN	1.67718	0.063362
KEGG_TRYPTOPHAN_METABOLISM	1.6771	0.0633062
WP_PKCGAMMA_CALCIUM_SIGNALING_PATHWAY_IN_ATAXIA	1.67582	0.0641318
NABA_ECM_GLYCOPROTEINS	1.6758	0.0640389
GOBP_DNA_STRAND_ELONGATION_INVOLVED_IN_DNA_REPLICATION	1.67517	0.0643786
GOBP_SODIUM_ION_HOMEOSTASIS	1.67489	0.0644731
VERHAAK_AML_WITH_NPM1_MUTATED_DN	1.67483	0.0644142
GOBP_NEUROMUSCULAR_JUNCTION_DEVELOPMENT	1.67455	0.0645156
MIKKELSEN_ES_LCP_WITH_H3K4ME3	1.67439	0.0645266
YAMASHITA_LIVER_CANCER_STEM_CELL_DN	1.67407	0.0646561
GOCC_ENDOPLASMIC_RETICULUM_LUMEN	1.67377	0.0647625
IZADPANAH_STEM_CELL_ADIPOSE_VS_BONE_DN	1.67358	0.0647804
GOMF_CALMODULIN_BINDING	1.67292	0.0651088
VALK_AML_CLUSTER_10	1.6725	0.0652829
ONDER_CDH1_SIGNALING_VIA_CTNNB1	1.67189	0.0656098
GOBP_ACTIVATION_OF_PHOSPHOLIPASE_C_ACTIVITY	1.67134	0.0659204
HP_HIP_CONTRACTURE	1.67072	0.0662747
GOCC_LATERAL_PLASMA_MEMBRANE	1.67059	0.066251
DUTERTRE_ESTRADIOL_RESPONSE_24HR_UP	1.67039	0.0663071
GOMF_CALCIUM_DEPENDENT_PHOSPHOLIPID_BINDING	1.66989	0.0665367
TRAYNOR_RETT_SYNDROM_UP	1.66946	0.0667231
GOMF_SNORNA_BINDING	1.66942	0.0666545
SMID_BREAST_CANCER_BASAL_DN	1.66938	0.0665734
GOBP_PYRIMIDINE_NUCLEOSIDE_TRIPHOSPHATE_METABOLIC_PROCESS	1.66933	0.0664943
GOBP_POSITIVE_REGULATION_OF_T_CELL_PROLIFERATION	1.66932	0.066399
GOBP_POSITIVE_REGULATION_OF_POTASSIUM_ION_TRANSMEMBRANE_TRANSPORT	1.66919	0.0663957
GOBP_EMBRYONIC_ORGAN_MORPHOGENESIS	1.66919	0.0662898
GOBP_POSITIVE_REGULATION_OF_WOUND_HEALING	1.66912	0.0662317
REACTOME_INTERCONVERSION_OF_NUCLEOTIDE_DI_AND_TRIPHOSPHATES	1.66884	0.0662978
GOBP_CELL_JUNCTION_ASSEMBLY	1.66874	0.0662727
RIGGI_EWING_SARCOMA_PROGENITOR_DN	1.66874	0.0661731
CHARAFE_BREAST_CANCER_BASAL_VS_MESENCHYMAL_UP	1.6686	0.0661738
GOBP_LONG_CHAIN_FATTY_ACID_TRANSPORT	1.66806	0.06643
GOBP_REGULATION_OF_CELL_SUBSTRATE_ADHESION	1.66707	0.0670742
GOBP_ARACHIDONIC_ACID_METABOLIC_PROCESS	1.66702	0.0670156
ONDER_CDH1_TARGETS_1_DN	1.6663	0.0674481
HP_LARGE_FOR_GESTATIONAL_AGE	1.666	0.0675873
GOBP_SYNAPSE_MATURATION	1.66589	0.0675606
KEGG_CELL_ADHESION_MOLECULES_CAMS	1.66589	0.0674567
MIKKELSEN_ES_ICP_WITH_H3K4ME3	1.66584	0.0673817
GOCC_INNER_MITOCHONDRIAL_MEMBRANE_PROTEIN_COMPLEX	1.66565	0.0673913
GOBP_POSITIVE_REGULATION_OF_HEART_GROWTH	1.66562	0.0672952
GOMF_INTRACELLULAR_LIGAND_GATED_ION_CHANNEL_ACTIVITY	1.66557	0.0672263
GOBP_REGULATION_OF_MESENCHYMAL_CELL_PROLIFERATION	1.66463	0.0678223
HUPER_BREAST_BASAL_VS_LUMINAL_UP	1.66314	0.0688754
GOBP_POSITIVE_REGULATION_OF_INFLAMMATORY_RESPONSE	1.66307	0.0688168
GOMF_SOLUTE_CATION_SYMPORTER_ACTIVITY	1.6628	0.0689408
DARWICHE_PAPILLOMA_RISK_HIGH_UP	1.66257	0.0690169
GOBP_INORGANIC_ANION_TRANSMEMBRANE_TRANSPORT	1.66227	0.0691366
MISHRA_CARCINOMA_ASSOCIATED_FIBROBLAST_DN	1.66217	0.0691254
REACTOME_DISORDERS_OF_TRANSMEMBRANE_TRANSPORTERS	1.66103	0.0699073
GOBP_REGULATION_OF_CHEMOTAXIS	1.66096	0.0698529
RIEGE_DELTANP63_DIRECT_TARGETS_UP	1.66081	0.069853
CHYLA_CBFA2T3_TARGETS_UP	1.66071	0.0698218
DEURIG_T_CELL_PROLYMPHOCYTIC_LEUKEMIA_UP	1.66007	0.0701585
GOCC_MITOCHONDRIAL_PROTEIN_CONTAINING_COMPLEX	1.65974	0.0703052
GOBP_CELLULAR_RESPONSE_TO_FATTY_ACID	1.65968	0.0702417
HOLLERN_EMT_BREAST_TUMOR_UP	1.65961	0.0701873
YAO_TEMPORAL_RESPONSE_TO_PROGESTERONE_CLUSTER_11	1.65938	0.0702564
HP_ABNORMAL_CELL_MORPHOLOGY	1.65926	0.0702578
GOBP_REGULATION_OF_CELL_JUNCTION_ASSEMBLY	1.65881	0.070497
GOBP_CELL_CELL_ADHESION_VIA_PLASMA_MEMBRANE_ADHESION_MOLECULES	1.6588	0.0704027
GOBP_REGULATION_OF_SECRETION	1.65862	0.0704245
GOMF_HORMONE_ACTIVITY	1.65862	0.0703271
WP_NUCLEAR_RECEPTORS_METAPATHWAY	1.65789	0.070791
GOCC_CYTOCHROME_COMPLEX	1.65783	0.0707278
GOBP_CD4_POSITIVE_ALPHA_BETA_T_CELL_DIFFERENTIATION	1.65781	0.0706441
GOBP_ANATOMICAL_STRUCTURE_MATURATION	1.65777	0.0705623
ANDERSEN_LIVER_CANCER_KRT19_DN	1.65757	0.0706128
HP_CONGENITAL_HYPOTHYROIDISM	1.65753	0.0705452
VILLANUEVA_LIVER_CANCER_KRT19_DN	1.6572	0.0706727
HECKER_IFNB1_TARGETS	1.65714	0.0706
HP_ABNORMAL_T_CELL_MORPHOLOGY	1.65699	0.0706077
GOBP_BODY_FLUID_SECRETION	1.65694	0.0705405
PANGAS_TUMOR_SUPPRESSION_BY_SMAD1_AND_SMAD5_UP	1.65691	0.0704633
GOMF_GLYCOSAMINOGLYCAN_BINDING	1.65688	0.0703743
GOBP_ADENYLATE_CYCLASE_MODULATING_G_PROTEIN_COUPLED_RECEPTOR_SIGNALING_PATHWAY	1.65662	0.0704603
HP_URTICARIA	1.65635	0.0705764
GOBP_NUCLEOSIDE_METABOLIC_PROCESS	1.65632	0.0704826
GOBP_ERK1_AND_ERK2_CASCADE	1.6563	0.0703874
GOMF_AMINO_ACID_TRANSMEMBRANE_TRANSPORTER_ACTIVITY	1.65615	0.0703952
WP_SELENIUM_MICRONUTRIENT_NETWORK	1.6561	0.0703273
REACTOME_METABOLISM_OF_PORPHYRINS	1.65589	0.0703839
GOBP_MAMMARY_GLAND_DEVELOPMENT	1.65471	0.0711715
GOBP_MATURE_B_CELL_DIFFERENTIATION_INVOLVED_IN_IMMUNE_RESPONSE	1.65387	0.0717326
WANG_RESPONSE_TO_BEXAROTENE_UP	1.65374	0.0717369
GOMF_GLUTAMATE_RECEPTOR_ACTIVITY	1.65355	0.0717795
GOBP_VASCULAR_PROCESS_IN_CIRCULATORY_SYSTEM	1.65305	0.0720604
GOBP_REGULATION_OF_CELL_ADHESION	1.65302	0.0719709
DOANE_BREAST_CANCER_ESR1_DN	1.65296	0.0719015
GOBP_HETEROTYPIC_CELL_CELL_ADHESION	1.65286	0.0718756
NAKAYAMA_SOFT_TISSUE_TUMORS_PCA1_UP	1.65285	0.071775
GOBP_POSTSYNAPTIC_SIGNAL_TRANSDUCTION	1.65197	0.0723689
GOBP_INFLAMMATORY_RESPONSE	1.65186	0.0723587
GOBP_POSITIVE_REGULATION_OF_SECRETION	1.65164	0.0724116
GOBP_MOVEMENT_IN_HOST_ENVIRONMENT	1.65162	0.0723207
GOBP_POSITIVE_REGULATION_OF_CELL_SUBSTRATE_ADHESION	1.65131	0.0724671
GOBP_LEUKOCYTE_MIGRATION	1.65091	0.0726787
LINDGREN_BLADDER_CANCER_HIGH_RECURRENCE	1.6509	0.0725829
MIKKELSEN_ES_HCP_WITH_H3K27ME3	1.6507	0.0726514
WP_HIPPOMERLIN_SIGNALING_DYSREGULATION	1.65055	0.0726738
TSENG_ADIPOGENIC_POTENTIAL_DN	1.65042	0.0726602
GOBP_GLYCOSYL_COMPOUND_METABOLIC_PROCESS	1.65021	0.0727021
GOBP_POSITIVE_REGULATION_OF_TYROSINE_PHOSPHORYLATION_OF_STAT_PROTEIN	1.6499	0.0728385
REACTOME_G_ALPHA_Q_SIGNALLING_EVENTS	1.64938	0.0731211
GOBP_TYPE_2_IMMUNE_RESPONSE	1.64936	0.0730322
SANSOM_APC_TARGETS_UP	1.6493	0.0729857
GUENTHER_GROWTH_SPHERICAL_VS_ADHERENT_DN	1.64929	0.072894
YAO_TEMPORAL_RESPONSE_TO_PROGESTERONE_CLUSTER_14	1.6488	0.0731503
GOBP_REGULATION_OF_SYNAPSE_ASSEMBLY	1.64878	0.0730586
GOBP_HUMORAL_IMMUNE_RESPONSE	1.64872	0.072985
GOBP_COAGULATION	1.64807	0.0733915
GOBP_BICARBONATE_TRANSPORT	1.64786	0.0734545
GOBP_TISSUE_MIGRATION	1.64784	0.0733662
GOBP_POSITIVE_REGULATION_OF_PEPTIDYL_TYROSINE_PHOSPHORYLATION	1.64772	0.0733406
GOCC_RESPIRATORY_CHAIN_COMPLEX	1.64667	0.0740188
GOBP_REGULATION_OF_PRESYNAPSE_ORGANIZATION	1.64643	0.07409
GOMF_CALCIUM_ION_TRANSMEMBRANE_TRANSPORTER_ACTIVITY	1.64637	0.0740346
GOMF_TUMOR_NECROSIS_FACTOR_RECEPTOR_SUPERFAMILY_BINDING	1.64596	0.0743067
REACTOME_DNA_STRAND_ELONGATION	1.64574	0.074371
RIZKI_TUMOR_INVASIVENESS_2D_DN	1.64557	0.074403
HP_PERIPHERAL_ARTERIAL_STENOSIS	1.64541	0.0744176
RICKMAN_HEAD_AND_NECK_CANCER_A	1.6451	0.0745701
GOCC_BASAL_PART_OF_CELL	1.64509	0.0744719
ZHU_CMV_ALL_DN	1.64483	0.0745652
GOBP_T_CELL_DIFFERENTIATION_INVOLVED_IN_IMMUNE_RESPONSE	1.6448	0.0744814
GOBP_CATION_TRANSMEMBRANE_TRANSPORT	1.64449	0.0745871
GOBP_REGULATION_OF_CELL_MATRIX_ADHESION	1.64393	0.0749264
GOMF_CELL_ADHESION_MOLECULE_BINDING	1.64393	0.0748252
GOBP_SKIN_DEVELOPMENT	1.64392	0.0747258
GOBP_PORPHYRIN_CONTAINING_COMPOUND_METABOLIC_PROCESS	1.64391	0.0746331
BERENJENO_TRANSFORMED_BY_RHOA_UP	1.64355	0.0748307
WP_GLYCOLYSIS_AND_GLUCONEOGENESIS	1.64324	0.0749525
BARIS_THYROID_CANCER_DN	1.64312	0.0749646
HALLMARK_INTERFERON_GAMMA_RESPONSE	1.64311	0.0748673
GOBP_GLYCOSYL_COMPOUND_BIOSYNTHETIC_PROCESS	1.64295	0.0748887
HP_ABDOMINAL_PAIN	1.64285	0.0748725
KUNINGER_IGF1_VS_PDGFB_TARGETS_DN	1.64244	0.0750726
GOMF_CHLORIDE_TRANSMEMBRANE_TRANSPORTER_ACTIVITY	1.6421	0.0752194
GOBP_INORGANIC_ANION_TRANSPORT	1.64168	0.0754401
BERENJENO_TRANSFORMED_BY_RHOA_REVERSIBLY_DN	1.64131	0.0756111
GOBP_CELL_FATE_COMMITMENT	1.64124	0.075568
GOCC_INTERMEDIATE_FILAMENT	1.64085	0.0757658
GOMF_PROTEIN_LIPID_COMPLEX_BINDING	1.64034	0.0760618
GOBP_ALPHA_BETA_T_CELL_ACTIVATION	1.64017	0.076089
DELACROIX_RAR_TARGETS_DN	1.64007	0.0760593
JINESH_BLEBBISHIELD_VS_LIVE_CONTROL_DN	1.63985	0.0761296
GOBP_TAXIS	1.6393	0.0764893
KIM_WT1_TARGETS_12HR_DN	1.63835	0.0771404
GOBP_MUSCLE_CELL_MIGRATION	1.63813	0.077215
GOMF_OXIDOREDUCTASE_ACTIVITY_ACTING_ON_THE_ALDEHYDE_OR_OXO_GROUP_OF_DONORS_NAD_OR_NADP_AS_ACCEPTOR	1.63742	0.0776588
GOBP_RIBONUCLEOSIDE_METABOLIC_PROCESS	1.63714	0.0778043
LI_WILMS_TUMOR_VS_FETAL_KIDNEY_2_DN	1.63585	0.0787478
GOBP_MESENCHYME_MORPHOGENESIS	1.63526	0.0791062
GOBP_PYRIMIDINE_NUCLEOSIDE_MONOPHOSPHATE_METABOLIC_PROCESS	1.63518	0.0790531
BERNARD_PPAPDC1B_TARGETS_DN	1.63505	0.0790532
GOBP_RELEASE_OF_SEQUESTERED_CALCIUM_ION_INTO_CYTOSOL_BY_ENDOPLASMIC_RETICULUM	1.63449	0.0793896
WATANABE_COLON_CANCER_MSI_VS_MSS_DN	1.63444	0.0793197
GOMF_SODIUM_ION_TRANSMEMBRANE_TRANSPORTER_ACTIVITY	1.63418	0.0794071
GOBP_POSITIVE_REGULATION_OF_GLYCOPROTEIN_METABOLIC_PROCESS	1.63403	0.0794492
GOBP_FEAR_RESPONSE	1.63353	0.0797309
HP_ABNORMAL_BLOOD_POTASSIUM_CONCENTRATION	1.6333	0.0798281
WP_CONSTITUTIVE_ANDROSTANE_RECEPTOR_PATHWAY	1.63319	0.0798212
BERTUCCI_MEDULLARY_VS_DUCTAL_BREAST_CANCER_UP	1.63304	0.0798385
GOBP_AORTA_MORPHOGENESIS	1.63266	0.0800627
GOBP_NEGATIVE_REGULATION_OF_ERK1_AND_ERK2_CASCADE	1.63265	0.0799687
CONRAD_STEM_CELL	1.63249	0.0800065
SCHAEFFER_PROSTATE_DEVELOPMENT_48HR_DN	1.63248	0.0799143
HP_B_LYMPHOCYTOPENIA	1.63244	0.0798403
GOMF_DEATH_RECEPTOR_BINDING	1.63243	0.079756
GOMF_STEROID_DEHYDROGENASE_ACTIVITY	1.63239	0.0796912
HALLMARK_XENOBIOTIC_METABOLISM	1.63213	0.0797707
HP_PREMATURE_LOSS_OF_TEETH	1.63159	0.0800888
GOBP_PEPTIDE_CATABOLIC_PROCESS	1.63121	0.0803173
GOBP_RESPONSE_TO_ESTRADIOL	1.6312	0.080227
HP_INCREASED_CIRCULATING_IGM_LEVEL	1.63104	0.0802523
MCDOWELL_ACUTE_LUNG_INJURY_UP	1.63021	0.0807752
GOBP_ANION_TRANSMEMBRANE_TRANSPORT	1.63011	0.0807493
GOBP_POSITIVE_REGULATION_OF_SMOOTH_MUSCLE_CELL_MIGRATION	1.62969	0.0809963
QI_PLASMACYTOMA_UP	1.62942	0.0811144
IRITANI_MAD1_TARGETS_DN	1.62932	0.0811
GOBP_RESPONSE_TO_DRUG	1.62928	0.0810242
GOBP_STEROID_METABOLIC_PROCESS	1.62916	0.0810219
GOBP_POSITIVE_REGULATION_OF_CELL_ACTIVATION	1.62892	0.081125
REACTOME_TRANSPORT_OF_VITAMINS_NUCLEOSIDES_AND_RELATED_MOLECULES	1.62842	0.0814279
KEGG_NOTCH_SIGNALING_PATHWAY	1.62791	0.081777
GOBP_METANEPHRIC_NEPHRON_MORPHOGENESIS	1.62728	0.0821745
GOBP_POSITIVE_REGULATION_OF_EXCITATORY_POSTSYNAPTIC_POTENTIAL	1.62667	0.0826074
NOUSHMEHR_GBM_SILENCED_BY_METHYLATION	1.62667	0.0825027
REACTOME_SMOOTH_MUSCLE_CONTRACTION	1.62596	0.0829804
HOSHIDA_LIVER_CANCER_SUBCLASS_S1	1.62592	0.0829133
REACTOME_TRANSPORT_OF_SMALL_MOLECULES	1.6258	0.0829014
GOBP_IONOTROPIC_GLUTAMATE_RECEPTOR_SIGNALING_PATHWAY	1.6258	0.0828011
HP_HYPERURICEMIA	1.62564	0.082821
KEGG_GLUTATHIONE_METABOLISM	1.62555	0.0827919
WP_DNA_REPLICATION	1.62548	0.0827384
LEIN_CHOROID_PLEXUS_MARKERS	1.62516	0.0829065
GOBP_PYRIMIDINE_NUCLEOTIDE_BIOSYNTHETIC_PROCESS	1.62499	0.0829233
GOTZMANN_EPITHELIAL_TO_MESENCHYMAL_TRANSITION_UP	1.62408	0.0835966
GOMF_HYDRO_LYASE_ACTIVITY	1.62405	0.0835093
GOBP_RESPONSE_TO_ATP	1.62389	0.0835526
GOBP_PURINE_NUCLEOBASE_METABOLIC_PROCESS	1.62361	0.0836903
GOBP_REGULATION_OF_PHOSPHOLIPASE_C_ACTIVITY	1.62353	0.0836546
REACTOME_RRNA_PROCESSING	1.62344	0.0836418
MOREIRA_RESPONSE_TO_TSA_UP	1.62317	0.0837673
WP_NOTCH_SIGNALING	1.62301	0.0838099
GOBP_NUCLEOBASE_BIOSYNTHETIC_PROCESS	1.62251	0.0841566
GOBP_AMEBOIDAL_TYPE_CELL_MIGRATION	1.62243	0.0841249
GOBP_PURINE_NUCLEOSIDE_BIOSYNTHETIC_PROCESS	1.62223	0.084198
KRASNOSELSKAYA_ILF3_TARGETS_UP	1.62212	0.0841918
GOBP_POSITIVE_REGULATION_OF_LOCOMOTION	1.62204	0.0841713
YANG_BREAST_CANCER_ESR1_BULK_DN	1.62172	0.0843334
GOCC_CILIARY_MEMBRANE	1.62152	0.084416
KUNINGER_IGF1_VS_PDGFB_TARGETS_UP	1.6207	0.0849801
GOBP_EMBRYONIC_ORGAN_DEVELOPMENT	1.6206	0.0849434
PID_UPA_UPAR_PATHWAY	1.62027	0.0851399
CAIRO_HEPATOBLASTOMA_DN	1.61983	0.0854104
GOBP_PROTEIN_PROCESSING	1.61981	0.0853242
GOCC_SMALL_SUBUNIT_PROCESSOME	1.61975	0.0852845
GOBP_SIGNAL_RELEASE	1.61964	0.0852995
HERNANDEZ_MITOTIC_ARREST_BY_DOCETAXEL_1_DN	1.61909	0.0856622
WP_TP53_NETWORK	1.6187	0.0858832
GOBP_DRUG_METABOLIC_PROCESS	1.61861	0.085861
ODONNELL_METASTASIS_DN	1.61855	0.0857902
SENESE_HDAC1_AND_HDAC2_TARGETS_DN	1.61847	0.0857599
GOCC_LEADING_EDGE_MEMBRANE	1.61775	0.0862768
NAKAYAMA_SOFT_TISSUE_TUMORS_PCA1_DN	1.61772	0.0861946
HP_GLYCOSURIA	1.61761	0.0861888
REACTOME_TRANSPORT_OF_INORGANIC_CATIONS_ANIONS_AND_AMINO_ACIDS_OLIGOPEPTIDES	1.6176	0.0860918
HP_ACUTE_HEPATIC_FAILURE	1.61741	0.0861816
GOBP_REGULATION_OF_LYMPHOCYTE_ACTIVATION	1.61738	0.0861083
GOMF_FATTY_ACID_BINDING	1.61707	0.0863083
MEBARKI_HCC_PROGENITOR_WNT_UP_BLOCKED_BY_FZD8CRD	1.61693	0.0863204
GOBP_PURINE_NUCLEOSIDE_MONOPHOSPHATE_BIOSYNTHETIC_PROCESS	1.61689	0.0862513
KOBAYASHI_EGFR_SIGNALING_24HR_DN	1.61686	0.0861741
HP_ABNORMAL_VASCULAR_PHYSIOLOGY	1.61665	0.0862494
GOBP_CELLULAR_MODIFIED_AMINO_ACID_BIOSYNTHETIC_PROCESS	1.61625	0.0864987
LEE_LIVER_CANCER_ACOX1_UP	1.61559	0.0869706
GOBP_NEUTROPHIL_CHEMOTAXIS	1.61545	0.0869913
GOBP_POTASSIUM_ION_IMPORT_ACROSS_PLASMA_MEMBRANE	1.6154	0.0869452
GOCC_BASEMENT_MEMBRANE	1.61532	0.0869086
GOBP_CELLULAR_RESPONSE_TO_RETINOIC_ACID	1.61495	0.0871542
GOBP_T_HELPER_1_TYPE_IMMUNE_RESPONSE	1.61487	0.0871297
GOMF_LIGAND_GATED_CALCIUM_CHANNEL_ACTIVITY	1.61473	0.0871474
GOBP_SMOOTH_MUSCLE_CELL_PROLIFERATION	1.61437	0.0873486
GOBP_DEVELOPMENT_OF_PRIMARY_SEXUAL_CHARACTERISTICS	1.6143	0.0872941
GOBP_RESPONSE_TO_ACETYLCHOLINE	1.61411	0.0873617
GOBP_INTRINSIC_APOPTOTIC_SIGNALING_PATHWAY_BY_P53_CLASS_MEDIATOR	1.6139	0.0874305
GOBP_REGULATION_OF_PHOSPHOLIPID_METABOLIC_PROCESS	1.61387	0.0873532
GOBP_REGULATION_OF_ACTION_POTENTIAL	1.6138	0.0873112
GOBP_CATECHOLAMINE_SECRETION	1.61362	0.0873743
GOCC_POSTSYNAPSE	1.61353	0.0873539
KEGG_CALCIUM_SIGNALING_PATHWAY	1.61296	0.0877454
GOBP_ENDODERMAL_CELL_DIFFERENTIATION	1.61271	0.0878791
REACTOME_DNA_REPLICATION_PRE_INITIATION	1.61262	0.0878553
GOBP_SECRETION_BY_TISSUE	1.61237	0.0879684
ALCALAY_AML_BY_NPM1_LOCALIZATION_UP	1.61227	0.0879433
HP_CAVUM_SEPTUM_PELLUCIDUM	1.61226	0.0878448
GOBP_MOLTING_CYCLE	1.61178	0.0881873
WANG_SMARCE1_TARGETS_DN	1.61098	0.0887905
WU_CELL_MIGRATION	1.6108	0.0888418
GOBP_MAMMARY_GLAND_MORPHOGENESIS	1.61025	0.0892817
TARTE_PLASMA_CELL_VS_PLASMABLAST_UP	1.60997	0.0894387
BENPORATH_MYC_TARGETS_WITH_EBOX	1.60965	0.089634
FRASOR_RESPONSE_TO_ESTRADIOL_DN	1.60956	0.0895901
GOBP_NUCLEOBASE_CONTAINING_SMALL_MOLECULE_INTERCONVERSION	1.60952	0.0895436
GOMF_NAD_P_H_DEHYDROGENASE_QUINONE_ACTIVITY	1.60917	0.0897777
REACTOME_RHO_GTPASES_ACTIVATE_IQGAPS	1.60883	0.089985
FURUKAWA_DUSP6_TARGETS_PCI35_UP	1.60803	0.0906087
GOBP_POSITIVE_REGULATION_OF_CHEMOKINE_PRODUCTION	1.60788	0.0906192
GOBP_DOPAMINE_TRANSPORT	1.60774	0.0906442
WP_TYROBP_CAUSAL_NETWORK	1.60673	0.0914862
GOBP_MULTICELLULAR_ORGANISMAL_SIGNALING	1.60601	0.0920628
GOBP_HEPATICOBILIARY_SYSTEM_DEVELOPMENT	1.60524	0.0926587
GOBP_RESPONSE_TO_BACTERIUM	1.60524	0.0925554
GOBP_POTASSIUM_ION_HOMEOSTASIS	1.60501	0.0926566
GOBP_POSITIVE_REGULATION_OF_RESPONSE_TO_WOUNDING	1.605	0.0925627
GOBP_NUCLEOBASE_CONTAINING_SMALL_MOLECULE_BIOSYNTHETIC_PROCESS	1.6049	0.0925656
YAO_TEMPORAL_RESPONSE_TO_PROGESTERONE_CLUSTER_9	1.60485	0.0924969
MIKKELSEN_IPS_HCP_WITH_H3_UNMETHYLATED	1.60469	0.0925248
AMIT_SERUM_RESPONSE_240_MCF10A	1.6036	0.0933367
HP_ELBOW_FLEXION_CONTRACTURE	1.60339	0.093443
GOMF_OXIDOREDUCTASE_ACTIVITY_ACTING_ON_PEROXIDE_AS_ACCEPTOR	1.60297	0.093749
GOMF_COLLAGEN_BINDING	1.6029	0.0937142
GOBP_EPITHELIAL_TUBE_MORPHOGENESIS	1.60283	0.0936693
FARMER_BREAST_CANCER_APOCRINE_VS_LUMINAL	1.6023	0.0940658
KEGG_LONG_TERM_DEPRESSION	1.60222	0.0940373
GOBP_PLATELET_DEGRANULATION	1.6014	0.0947032
GOBP_REGULATION_OF_CALCIUM_MEDIATED_SIGNALING	1.60128	0.0947141
HP_HYPERINSULINEMIC_HYPOGLYCEMIA	1.60123	0.0946554
FONTAINE_PAPILLARY_THYROID_CARCINOMA_UP	1.60116	0.0946187
BHATTACHARYA_EMBRYONIC_STEM_CELL	1.60103	0.0946297
GOBP_NEGATIVE_REGULATION_OF_IMMUNE_SYSTEM_PROCESS	1.60061	0.0949053
GOBP_REGULATION_OF_LIPASE_ACTIVITY	1.60044	0.0949569
GOBP_LEUKOCYTE_CELL_CELL_ADHESION	1.6003	0.0949905
GOBP_FATTY_ACID_TRANSPORT	1.60016	0.0949986
GOBP_INTERLEUKIN_2_PRODUCTION	1.60013	0.094917
GOBP_RIBOSOMAL_LARGE_SUBUNIT_ASSEMBLY	1.60005	0.0948866
MIKKELSEN_MEF_ICP_WITH_H3K27ME3	1.59992	0.0948999
CHARAFE_BREAST_CANCER_LUMINAL_VS_BASAL_UP	1.59949	0.0951986
GOBP_EPITHELIAL_CELL_DIFFERENTIATION_INVOLVED_IN_KIDNEY_DEVELOPMENT	1.59898	0.0955793
NAKAMURA_TUMOR_ZONE_PERIPHERAL_VS_CENTRAL_UP	1.59872	0.0956892
GOBP_PRESYNAPSE_ORGANIZATION	1.59852	0.0957586
GOCC_LAMELLIPODIUM_MEMBRANE	1.59847	0.0956946
GOBP_CELLULAR_BIOGENIC_AMINE_METABOLIC_PROCESS	1.59829	0.0957525
REACTOME_CELL_EXTRACELLULAR_MATRIX_INTERACTIONS	1.59763	0.0962484
GOBP_REGULATION_OF_GRANULOCYTE_CHEMOTAXIS	1.5975	0.0962524
BERENJENO_ROCK_SIGNALING_NOT_VIA_RHOA_UP	1.59745	0.0962007
HP_ABNORMALITY_OF_IMMUNE_SERUM_PROTEIN_PHYSIOLOGY	1.59743	0.0961063
REACTOME_LAMININ_INTERACTIONS	1.59728	0.096133
GOBP_RENAL_SYSTEM_PROCESS	1.59718	0.0961359
MUELLER_PLURINET	1.59695	0.0962316
GOBP_PYRIMIDINE_CONTAINING_COMPOUND_BIOSYNTHETIC_PROCESS	1.59656	0.0964732
TURASHVILI_BREAST_LOBULAR_CARCINOMA_VS_LOBULAR_NORMAL_UP	1.59619	0.0966969
KEGG_ECM_RECEPTOR_INTERACTION	1.59594	0.0968194
GOBP_METANEPHRIC_NEPHRON_DEVELOPMENT	1.59593	0.0967236
HOFFMANN_PRE_BI_TO_LARGE_PRE_BII_LYMPHOCYTE_DN	1.59585	0.096692
LIN_APC_TARGETS	1.59564	0.0968003
SMID_BREAST_CANCER_RELAPSE_IN_BONE_DN	1.59498	0.0973542
GOBP_CELLULAR_RESPONSE_TO_ORGANIC_CYCLIC_COMPOUND	1.59467	0.0975538
GOBP_REGULATION_OF_ALPHA_BETA_T_CELL_DIFFERENTIATION	1.59459	0.0975189
GOBP_REGULATION_OF_ACTIN_FILAMENT_BASED_MOVEMENT	1.59424	0.0977342
HP_ABDOMINAL_DISTENTION	1.5939	0.0979054
GOBP_POSITIVE_REGULATION_OF_DNA_BIOSYNTHETIC_PROCESS	1.59375	0.0979548
GOBP_RESPONSE_TO_AXON_INJURY	1.59341	0.0981627
HIERONYMUS AR	1.59337	0.0980901
GOBP_SEX_DIFFERENTIATION	1.59335	0.098014
LU_EZH2_TARGETS_UP	1.59297	0.0982607
GOBP_RIBOSOME_ASSEMBLY	1.59292	0.0982031
HP_ISCHEMIC_STROKE	1.59269	0.0983049
VANTVEER_BREAST_CANCER_POOR_PROGNOSIS	1.59238	0.0984838
PETRETTO_CARDIAC_HYPERTROPHY	1.59234	0.0984213
GOBP_CHEMOKINE_PRODUCTION	1.59199	0.0986527
HP_CARDIAC_ARREST	1.59198	0.0985532
HP_ABNORMALITY_OF_ALKALINE_PHOSPHATASE_LEVEL	1.59176	0.0986662
CHEN_LVAD_SUPPORT_OF_FAILING_HEART_DN	1.59129	0.0989835
HP_ABNORMAL_AORTIC_VALVE_PHYSIOLOGY	1.59123	0.0989391
GOBP_MUSCLE_SYSTEM_PROCESS	1.59116	0.0989022
LIM_MAMMARY_STEM_CELL_UP	1.59104	0.0989105
GOBP_OUTFLOW_TRACT_SEPTUM_MORPHOGENESIS	1.59103	0.0988162
LENAOUR_DENDRITIC_CELL_MATURATION_UP	1.591	0.0987527
GOBP_CALCIUM_DEPENDENT_CELL_CELL_ADHESION_VIA_PLASMA_MEMBRANE_CELL_ADHESION_MOLECULES	1.59097	0.0986759
GOBP_DICARBOXYLIC_ACID_TRANSPORT	1.59063	0.0989129
HP_RETICULOCYTOSIS	1.59038	0.0990441
REACTOME_ORC1_REMOVAL_FROM_CHROMATIN	1.59016	0.0991652
ALCALAY_AML_BY_NPM1_LOCALIZATION_DN	1.58988	0.0993551
GOCC_PROTEIN_COMPLEX_INVOLVED_IN_CELL_ADHESION	1.58969	0.0994198
MALTA_CURATED_STEMNESS_MARKERS	1.58968	0.0993222
GOCC_CAVEOLA	1.58956	0.0993444
REACTOME_SLC_TRANSPORTER_DISORDERS	1.58913	0.0996371
GOBP_NEGATIVE_REGULATION_OF_EXTRINSIC_APOPTOTIC_SIGNALING_PATHWAY	1.58906	0.0995963
HP_ABNORMAL_C_PEPTIDE_LEVEL	1.58863	0.0998821
OUYANG_PROSTATE_CANCER_MARKERS	1.58848	0.099946
HALLMARK_INTERFERON_ALPHA_RESPONSE	1.58834	0.0999615
HP_THIN_EYEBROW	1.58833	0.0998664
GOBP_LEUKOCYTE_PROLIFERATION	1.58822	0.0998603
GOMF_AMINOPEPTIDASE_ACTIVITY	1.58817	0.0998219
HP_SUBCUTANEOUS_HEMORRHAGE	1.5877	0.100146
GOBP_METANEPHROS_DEVELOPMENT	1.58769	0.100053
GOCC_INTRINSIC_COMPONENT_OF_SYNAPTIC_MEMBRANE	1.58746	0.100171
VALK_AML_WITH_EVI1	1.58735	0.100167
GOBP_REGULATION_OF_COMPLEMENT_ACTIVATION	1.58706	0.100332
REACTOME_NCAM1_INTERACTIONS	1.58677	0.100507
LIAO_HAVE_SOX4_BINDING_SITES	1.58644	0.100724
VERRECCHIA_EARLY_RESPONSE_TO_TGFB1	1.58632	0.100732
GOBP_RESPONSE_TO_DOPAMINE	1.5855	0.101346
REACTOME_MUSCLE_CONTRACTION	1.58527	0.101483
BASSO_B_LYMPHOCYTE_NETWORK	1.58522	0.101444
VERHAAK_AML_WITH_NPM1_MUTATED_UP	1.58513	0.101437
TURASHVILI_BREAST_LOBULAR_CARCINOMA_VS_DUCTAL_NORMAL_DN	1.58474	0.101704
GOBP_GLUTAMATE_RECEPTOR_SIGNALING_PATHWAY	1.58469	0.101656
GOBP_REGULATION_OF_CELL_ACTIVATION	1.5842	0.102019
GOBP_ESTABLISHMENT_OF_ENDOTHELIAL_BARRIER	1.58347	0.102613
HP_FETAL_DISTRESS	1.58255	0.103403
HP_BLUE_SCLERAE	1.58239	0.103432
GOBP_SKELETAL_SYSTEM_DEVELOPMENT	1.58165	0.104022
MEBARKI_HCC_PROGENITOR_WNT_UP_CTNNB1_DEPENDENT_BLOCKED_BY_FZD8CRD	1.58153	0.104026
GOBP_RESPONSE_TO_INTERFERON_BETA	1.58142	0.104031
WP_MICRORNAS_IN_CARDIOMYOCYTE_HYPERTROPHY	1.58138	0.103955
MATZUK_MALE_REPRODUCTION_SERTOLI	1.58137	0.103862
WP_PPAR_ALPHA_PATHWAY	1.5813	0.103833
GOBP_AMINE_METABOLIC_PROCESS	1.58119	0.103841
GOBP_REGULATION_OF_LEUKOCYTE_PROLIFERATION	1.58077	0.104175
GOBP_NEGATIVE_REGULATION_OF_IMMUNE_RESPONSE	1.58076	0.10407
GOBP_REGULATION_OF_PHOSPHATIDYLINOSITOL_3_KINASE_ACTIVITY	1.58065	0.104057
GOCC_PLASMA_MEMBRANE_RAFT	1.57959	0.105025
GOBP_EXTRACELLULAR_MATRIX_ASSEMBLY	1.57908	0.105388
GOBP_LIPID_EXPORT_FROM_CELL	1.57887	0.105486
HP_RICKETS	1.57884	0.105405
GOBP_POSITIVE_REGULATION_OF_POTASSIUM_ION_TRANSPORT	1.57862	0.105518
RICKMAN_METASTASIS_DN	1.57855	0.105482
ROZANOV_MMP14_TARGETS_SUBSET	1.57846	0.105455
GOBP_REGULATION_OF_PHOSPHOLIPASE_ACTIVITY	1.57812	0.105696
GOBP_POSITIVE_REGULATION_OF_BLOOD_VESSEL_ENDOTHELIAL_CELL_MIGRATION	1.57805	0.105657
GOMF_MODIFIED_AMINO_ACID_BINDING	1.57798	0.105611
HP_PALMAR_HYPERKERATOSIS	1.57793	0.105564
WP_PURINE_METABOLISM_AND_RELATED_DISORDERS	1.57781	0.105587
GOBP_PYRIMIDINE_RIBONUCLEOSIDE_TRIPHOSPHATE_METABOLIC_PROCESS	1.57727	0.105967
GOBP_MESONEPHROS_DEVELOPMENT	1.57713	0.105994
BRUINS_UVC_RESPONSE_VIA_TP53_GROUP_D	1.57708	0.105935
GOMF_DNA_REPLICATION_ORIGIN_BINDING	1.57701	0.105889
HP_CEREBELLAR_VERMIS_ATROPHY	1.57681	0.105957
HP_GASTROINTESTINAL_OBSTRUCTION	1.57672	0.105944
GOBP_CELLULAR_METABOLIC_COMPOUND_SALVAGE	1.57645	0.106104
HP_FOCAL_EMOTIONAL_SEIZURE	1.5762	0.106253
HP_ARTHRITIS	1.57615	0.106197
VALK_AML_CLUSTER_7	1.57614	0.106109
GOMF_VOLTAGE_GATED_CALCIUM_CHANNEL_ACTIVITY	1.57604	0.106104
IVANOVA_HEMATOPOIESIS_INTERMEDIATE_PROGENITOR	1.57599	0.106038
GOBP_REPRODUCTIVE_SYSTEM_DEVELOPMENT	1.57598	0.105942
PID_PS1_PATHWAY	1.57596	0.105846
GOCC_PROTEASOME_CORE_COMPLEX	1.57589	0.105809
HP_ABNORMAL_MITRAL_VALVE_MORPHOLOGY	1.57552	0.106114
GOBP_LIPID_LOCALIZATION	1.5755	0.106028
GOBP_CAMERA_TYPE_EYE_PHOTORECEPTOR_CELL_DIFFERENTIATION	1.5754	0.106029
NELSON_RESPONSE_TO_ANDROGEN_UP	1.57516	0.106152
ONO_AML1_TARGETS_DN	1.57497	0.106253
REACTOME_COMPLEMENT_CASCADE	1.57493	0.10619
HP_HYPOKETOTIC_HYPOGLYCEMIA	1.5749	0.10612
GOBP_SUBSTRATE_ADHESION_DEPENDENT_CELL_SPREADING	1.57403	0.106905
HP_ABNORMAL_SPINAL_MENINGEAL_MORPHOLOGY	1.574	0.106825
GOBP_REGULATION_OF_ACTIN_FILAMENT_BUNDLE_ASSEMBLY	1.57388	0.10683
GOBP_OSSIFICATION	1.57379	0.106811
MORI_PRE_BI_LYMPHOCYTE_UP	1.57377	0.106733
GOMF_OXIDOREDUCTASE_ACTIVITY_ACTING_ON_THE_ALDEHYDE_OR_OXO_GROUP_OF_DONORS	1.57339	0.107016
GOBP_DOPAMINE_SECRETION	1.57321	0.107126
GOBP_ISOPRENOID_METABOLIC_PROCESS	1.57273	0.107476
REACTOME_NON_INTEGRIN_MEMBRANE_ECM_INTERACTIONS	1.57272	0.107375
GOBP_SENSORY_PERCEPTION_OF_CHEMICAL_STIMULUS	1.57249	0.107484
GOBP_REGULATION_OF_THE_FORCE_OF_HEART_CONTRACTION	1.57229	0.107579
GOBP_AMINO_ACID_IMPORT	1.57192	0.107846
NIKOLSKY_BREAST_CANCER_16P13_AMPLICON	1.5712	0.108435
HP_EXCESSIVE_DAYTIME_SOMNOLENCE	1.5708	0.108718
GOBP_REGULATION_OF_EPITHELIAL_CELL_DIFFERENTIATION	1.57053	0.108876
GOBP_STRIATED_MUSCLE_CELL_PROLIFERATION	1.57046	0.108839
WU_HBX_TARGETS_3_UP	1.56968	0.109497
GOBP_SEMAPHORIN_PLEXIN_SIGNALING_PATHWAY	1.56942	0.109681
DARWICHE_SQUAMOUS_CELL_CARCINOMA_UP	1.56917	0.109833
GOBP_MAINTENANCE_OF_CELL_NUMBER	1.56881	0.110074
GOBP_SARCOPLASMIC_RETICULUM_CALCIUM_ION_TRANSPORT	1.56812	0.11063
GOBP_CELL_JUNCTION_ORGANIZATION	1.56799	0.110632
GOBP_EXCRETION	1.5677	0.110768
GOBP_TRANSEPITHELIAL_TRANSPORT	1.56769	0.110685
ZHAN_MULTIPLE_MYELOMA_LB_UP	1.56723	0.111045
FERRANDO_HOX11_NEIGHBORS	1.56679	0.111397
HP_ABNORMALITY_OF_THE_COAGULATION_CASCADE	1.56679	0.111295
ACOSTA_PROLIFERATION_INDEPENDENT_MYC_TARGETS_UP	1.56658	0.111364
GOBP_CARDIAC_MUSCLE_CELL_ACTION_POTENTIAL_INVOLVED_IN_CONTRACTION	1.5657	0.112146
GOBP_METAL_ION_HOMEOSTASIS	1.56557	0.112199
SHIN_B_CELL_LYMPHOMA_CLUSTER_8	1.5653	0.112363
CHICAS_RB1_TARGETS_CONFLUENT	1.5648	0.112801
HP_NEOPLASM_OF_THE_ORAL_CAVITY	1.56463	0.112886
GOBP_CARDIAC_CHAMBER_DEVELOPMENT	1.56453	0.112878
FOSTER_TOLERANT_MACROPHAGE_UP	1.56433	0.112954
GOBP_POSITIVE_REGULATION_OF_LIPID_LOCALIZATION	1.56415	0.113017
HP_SYNCOPE	1.56403	0.113035
JINESH_BLEBBISHIELD_TO_IMMUNE_CELL_FUSION_PBSHMS_DN	1.5639	0.11304
GOBP_CARBOHYDRATE_DERIVATIVE_TRANSPORT	1.56371	0.113133
GOBP_SKELETAL_MUSCLE_TISSUE_REGENERATION	1.56368	0.113058
GOBP_PYRIMIDINE_NUCLEOSIDE_METABOLIC_PROCESS	1.56364	0.112987
GOCC_PRERIBOSOME_LARGE_SUBUNIT_PRECURSOR	1.56357	0.112955
BROWN_MYELOID_CELL_DEVELOPMENT_DN	1.56347	0.112961
RODRIGUES_NTN1_TARGETS_DN	1.56336	0.112938
EBAUER_TARGETS_OF_PAX3_FOXO1_FUSION_UP	1.56303	0.11318
GOBP_CELLULAR_AMINO_ACID_METABOLIC_PROCESS	1.56294	0.113141
GOMF_OXIDOREDUCTASE_ACTIVITY_ACTING_ON_CH_OH_GROUP_OF_DONORS	1.56273	0.113249
HP_ABNORMALITY_OF_MALE_INTERNAL_GENITALIA	1.56252	0.113355
GOBP_HEART_PROCESS	1.5624	0.113362
GOBP_NEGATIVE_REGULATION_OF_PRODUCTION_OF_MOLECULAR_MEDIATOR_OF_IMMUNE_RESPONSE	1.562	0.113679
REACTOME_ANTI_INFLAMMATORY_RESPONSE_FAVOURING_LEISHMANIA_PARASITE_INFECTION	1.56197	0.113601
GOBP_NEGATIVE_REGULATION_OF_INFLAMMATORY_RESPONSE	1.56141	0.114123
GOBP_CELL_FATE_DETERMINATION	1.56139	0.114043
GOBP_MAMMARY_GLAND_DUCT_MORPHOGENESIS	1.56135	0.113966
GOCC_COLLAGEN_TRIMER	1.56081	0.114456
SHETH_LIVER_CANCER_VS_TXNIP_LOSS_PAM1	1.56076	0.1144
BIOCARTA_TEL_PATHWAY	1.5605	0.11458
GOBP_REGULATION_OF_ORGAN_GROWTH	1.56036	0.114599
GOBP_REGULATION_OF_CYTOPLASMIC_TRANSPORT	1.56027	0.114587
HP_NON_HODGKIN_LYMPHOMA	1.55994	0.114826
GOBP_CARDIAC_CONDUCTION	1.55986	0.114806
REACTOME_NUCLEOTIDE_SALVAGE	1.55969	0.114852
GOBP_ADAPTIVE_IMMUNE_RESPONSE_BASED_ON_SOMATIC_RECOMBINATION_OF_IMMUNE_RECEPTORS_BUILT_FROM_IMMUNOGLOBULIN_SUPERFAMILY_DOMAINS	1.55969	0.114749
MATZUK_IMPLANTATION_AND_UTERINE	1.55967	0.114658
SCHLINGEMANN_SKIN_CARCINOGENESIS_TPA_DN	1.55909	0.115171
GOBP_PROTEIN_KINASE_C_ACTIVATING_G_PROTEIN_COUPLED_RECEPTOR_SIGNALING_PATHWAY	1.55898	0.115186
HP_ABNORMALITY_OF_THE_CEREBRAL_VASCULATURE	1.55871	0.115354
GOBP_REGULATION_OF_BLOOD_CIRCULATION	1.55837	0.1156
GOCC_SNO_S_RNA_CONTAINING_RIBONUCLEOPROTEIN_COMPLEX	1.55827	0.115603
AFFAR_YY1_TARGETS_DN	1.55824	0.115517
GOBP_MUSCLE_CELL_DEVELOPMENT	1.5578	0.115888
VALK_AML_WITH_CEBPA	1.55776	0.115818
GOBP_METANEPHROS_MORPHOGENESIS	1.55744	0.116056
HP_WADDLING_GAIT	1.55728	0.116104
GOBP_VENTRICULAR_CARDIAC_MUSCLE_CELL_ACTION_POTENTIAL	1.55716	0.116121
KIM_MYC_AMPLIFICATION_TARGETS_UP	1.55704	0.116112
PID_INTEGRIN1_PATHWAY	1.55697	0.116077
GOBP_POSITIVE_REGULATION_OF_VASCULATURE_DEVELOPMENT	1.55693	0.116014
GOBP_SYNAPSE_ORGANIZATION	1.5569	0.11595
GOBP_ACID_SECRETION	1.55645	0.116299
GOBP_POSITIVE_REGULATION_OF_INTERFERON_GAMMA_PRODUCTION	1.55643	0.116212
GOBP_ION_HOMEOSTASIS	1.55627	0.116255
HP_ABNORMALITY_OF_THE_HEPATIC_VASCULATURE	1.55626	0.116165
GOBP_ACTIVATION_OF_NF_KAPPAB_INDUCING_KINASE_ACTIVITY	1.55603	0.116307
WIERENGA_STAT5A_TARGETS_UP	1.55602	0.11621
TAKEDA_TARGETS_OF_NUP98_HOXA9_FUSION_8D_UP	1.55592	0.116196
GOMF_PURINE_NUCLEOTIDE_TRANSMEMBRANE_TRANSPORTER_ACTIVITY	1.55578	0.116248
GOBP_NEGATIVE_REGULATION_OF_EPITHELIAL_CELL_APOPTOTIC_PROCESS	1.55577	0.11617
REACTOME_ACTIVATION_OF_KAINATE_RECEPTORS_UPON_GLUTAMATE_BINDING	1.55564	0.116197
GOBP_RENAL_TUBULE_DEVELOPMENT	1.55561	0.116134
HOFFMANN_SMALL_PRE_BII_TO_IMMATURE_B_LYMPHOCYTE_UP	1.55492	0.1168
GOMF_FIBRONECTIN_BINDING	1.55479	0.116828
GOBP_CD4_POSITIVE_ALPHA_BETA_T_CELL_ACTIVATION	1.55478	0.11673
GOBP_HYDROGEN_PEROXIDE_CATABOLIC_PROCESS	1.55456	0.116858
MEISSNER_BRAIN_HCP_WITH_H3K4ME2_AND_H3K27ME3	1.55433	0.116969
HALLMARK_ESTROGEN_RESPONSE_LATE	1.55413	0.117062
GOMF_PEPTIDE_HORMONE_BINDING	1.554	0.117088
BLANCO_MELO_COVID19_BRONCHIAL_EPITHELIAL_CELLS_SARS_COV_2_INFECTION_UP	1.55374	0.117235
LEE_TARGETS_OF_PTCH1_AND_SUFU_UP	1.55332	0.117577
OLSSON_E2F3_TARGETS_UP	1.55324	0.117541
LIU_VAV3_PROSTATE_CARCINOGENESIS_UP	1.55236	0.118419
GOBP_ADAPTIVE_IMMUNE_RESPONSE	1.55234	0.118338
GOBP_DNA_MODIFICATION	1.5522	0.118379
GOBP_POSITIVE_REGULATION_OF_PROTEIN_KINASE_B_SIGNALING	1.55209	0.118418
HOSHIDA_LIVER_CANCER_SUBCLASS_S3	1.55188	0.118547
HP_CUBITUS_VALGUS	1.55171	0.118613
HP_PANCREATIC_HYPOPLASIA	1.55156	0.118675
GOBP_NEUROTRANSMITTER_UPTAKE	1.55139	0.118729
GOBP_REGULATION_OF_HEART_CONTRACTION	1.55133	0.118671
HP_FEVER	1.55114	0.118794
GOBP_MATERNAL_PLACENTA_DEVELOPMENT	1.55085	0.119001
GOBP_RESPONSE_TO_MOLECULE_OF_BACTERIAL_ORIGIN	1.55083	0.118905
GOBP_COMPLEMENT_ACTIVATION	1.55072	0.118923
MARKEY_RB1_CHRONIC_LOF_UP	1.55043	0.119124
HALLMARK_IL2_STAT5_SIGNALING	1.5501	0.119381
GOBP_NEGATIVE_REGULATION_OF_MYELOID_LEUKOCYTE_DIFFERENTIATION	1.54987	0.119528
MOREAUX_MULTIPLE_MYELOMA_BY_TACI_UP	1.54976	0.119538
HP_ABNORMAL_ATRIOVENTRICULAR_VALVE_MORPHOLOGY	1.54955	0.119658
GOCC_NEURON_PROJECTION_TERMINUS	1.54923	0.119893
CAIRO_PML_TARGETS_BOUND_BY_MYC_UP	1.54917	0.119857
GOBP_MORPHOGENESIS_OF_AN_EPITHELIUM	1.54906	0.119862
NUTT_GBM_VS_AO_GLIOMA_UP	1.54825	0.120654
GOBP_BLOOD_VESSEL_MORPHOGENESIS	1.54817	0.12064
BOSCO_ALLERGEN_INDUCED_TH2_ASSOCIATED_MODULE	1.54788	0.120845
GAJATE_RESPONSE_TO_TRABECTEDIN_DN	1.54763	0.121004
GOBP_LYMPHOCYTE_ACTIVATION	1.54759	0.120933
GOCC_PROTEIN_LIPID_COMPLEX	1.54756	0.120874
WP_BLADDER_CANCER	1.54739	0.120947
HP_LATE_ONSET	1.54738	0.120853
GOBP_RESPONSE_TO_DEXAMETHASONE	1.54686	0.121321
GOBP_THYROID_GLAND_DEVELOPMENT	1.54606	0.122061
HALLMARK_KRAS_SIGNALING_UP	1.54604	0.121974
GOBP_OVULATION_CYCLE	1.54589	0.122048
STEIN_ESR1_TARGETS	1.54538	0.12251
HP_ABNORMAL_DELIVERY	1.54519	0.122617
HP_FATIGUE	1.54512	0.122574
REACTOME_NCAM_SIGNALING_FOR_NEURITE_OUT_GROWTH	1.54504	0.122549
GOBP_POSITIVE_REGULATION_OF_VASCULAR_ASSOCIATED_SMOOTH_MUSCLE_CELL_PROLIFERATION	1.5449	0.122581
GOBP_INNER_EAR_MORPHOGENESIS	1.54427	0.12314
GOBP_NAD_METABOLIC_PROCESS	1.54407	0.12329
WP_FGFR3_SIGNALLING_IN_CHONDROCYTE_PROLIFERATION_AND_TERMINAL_DIFFERENTIATION	1.54403	0.123233
REACTOME_DNA_REPLICATION	1.54367	0.123536
WIERENGA_STAT5A_TARGETS_DN	1.54328	0.123801
GOMF_ENDOPEPTIDASE_ACTIVITY	1.543	0.124005
TAKEDA_TARGETS_OF_NUP98_HOXA9_FUSION_10D_DN	1.54299	0.123908
GOBP_GLUTAMINE_FAMILY_AMINO_ACID_METABOLIC_PROCESS	1.54249	0.124346
CROONQUIST_NRAS_SIGNALING_UP	1.5416	0.125196
GOBP_NADH_DEHYDROGENASE_COMPLEX_ASSEMBLY	1.54148	0.125208
REACTOME_RUNX1_REGULATES_TRANSCRIPTION_OF_GENES_INVOLVED_IN_DIFFERENTIATION_OF_HSCS	1.54097	0.125661
GOBP_REGULATION_OF_LIPID_LOCALIZATION	1.54089	0.125639
HP_HETEROGENEOUS	1.54082	0.12562
GOBP_POSITIVE_REGULATION_OF_LIPID_KINASE_ACTIVITY	1.54079	0.125541
HP_DIARRHEA	1.54072	0.125508
LIM_MAMMARY_STEM_CELL_DN	1.54037	0.12576
CASTELLANO_NRAS_TARGETS_UP	1.54012	0.12593
OSADA_ASCL1_TARGETS_UP	1.53978	0.126205
HP_ABNORMAL_CIRCULATING_DICARBOXYLIC_ACID_CONCENTRATION	1.53926	0.126697
GOBP_EPIDERMAL_CELL_DIFFERENTIATION	1.53918	0.126697
TSENG_IRS1_TARGETS_DN	1.53901	0.12679
WHITEFORD_PEDIATRIC_CANCER_MARKERS	1.5385	0.127226
ZHAN_MULTIPLE_MYELOMA_MF_UP	1.53843	0.127189
GOBP_POSITIVE_REGULATION_OF_RESPONSE_TO_CYTOKINE_STIMULUS	1.5381	0.127448
GOBP_REGULATION_OF_EPITHELIAL_CELL_MIGRATION	1.53787	0.127587
GOBP_EMBRYONIC_MORPHOGENESIS	1.53784	0.127511
MIKKELSEN_MCV6_LCP_WITH_H3K4ME3	1.5375	0.127737
REACTOME_RESPONSE_TO_ELEVATED_PLATELET_CYTOSOLIC_CA2	1.53749	0.127654
WALLACE_PROSTATE_CANCER_UP	1.53747	0.127566
HP_SPARSE_SCALP_HAIR	1.53719	0.127789
CHICAS_RB1_TARGETS_SENESCENT	1.53687	0.128015
MARTIN_NFKB_TARGETS_UP	1.53677	0.128021
KLEIN_PRIMARY_EFFUSION_LYMPHOMA_DN	1.53666	0.128021
GOBP_MEMBRANE_REPOLARIZATION_DURING_ACTION_POTENTIAL	1.53647	0.12813
GOMF_HEPARIN_BINDING	1.53637	0.128166
GOBP_RIBOSOME_BIOGENESIS	1.53628	0.128171
GOBP_HYPEROSMOTIC_RESPONSE	1.5361	0.128271
REACTOME_ASSEMBLY_AND_CELL_SURFACE_PRESENTATION_OF_NMDA_RECEPTORS	1.5358	0.12853
GOBP_GLIAL_CELL_MIGRATION	1.53576	0.12846
YAMAZAKI_TCEB3_TARGETS_UP	1.53572	0.128402
HP_ASCITES	1.5356	0.128432
GOBP_NEGATIVE_REGULATION_OF_CELL_JUNCTION_ASSEMBLY	1.53557	0.128351
GOBP_MESENCHYME_DEVELOPMENT	1.5355	0.12831
GOBP_CELL_CELL_SIGNALING_INVOLVED_IN_CARDIAC_CONDUCTION	1.53544	0.128255
ZHAN_MULTIPLE_MYELOMA_CD1_VS_CD2_DN	1.5352	0.128404
GOBP_REGULATION_OF_LEUKOCYTE_DIFFERENTIATION	1.53474	0.128812
LINDVALL_IMMORTALIZED_BY_TERT_UP	1.53461	0.128848
GOBP_DNA_DEMETHYLATION	1.53452	0.128837
GOBP_EXTRINSIC_APOPTOTIC_SIGNALING_PATHWAY_VIA_DEATH_DOMAIN_RECEPTORS	1.53444	0.128817
DOANE_BREAST_CANCER_CLASSES_DN	1.53444	0.128715
GOBP_MESODERMAL_CELL_DIFFERENTIATION	1.53403	0.129051
GOBP_RESPONSE_TO_PROSTAGLANDIN	1.53401	0.128951
HP_ALKALOSIS	1.53386	0.129026
GOBP_LEUKOCYTE_DIFFERENTIATION	1.53383	0.12895
GOBP_POSITIVE_REGULATION_OF_ENDOTHELIAL_CELL_PROLIFERATION	1.53352	0.129172
HP_HYPOKALEMIA	1.53346	0.12912
MCBRYAN_PUBERTAL_BREAST_5_6WK_UP	1.53345	0.129025
GOBP_NUCLEOBASE_CONTAINING_SMALL_MOLECULE_METABOLIC_PROCESS	1.53328	0.129103
REACTOME_RAS_ACTIVATION_UPON_CA2_INFLUX_THROUGH_NMDA_RECEPTOR	1.53315	0.129155
GOBP_HOMOPHILIC_CELL_ADHESION_VIA_PLASMA_MEMBRANE_ADHESION_MOLECULES	1.53292	0.129316
GOCC_RESPIRASOME	1.53286	0.12927
HP_NEOPLASM_OF_THE_GASTROINTESTINAL_TRACT	1.53284	0.12918
GOBP_RESPONSE_TO_CALCIUM_ION	1.53249	0.129466
BOYLAN_MULTIPLE_MYELOMA_PCA1_UP	1.53193	0.129999
GOCC_MEMBRANE_MICRODOMAIN	1.5319	0.129929
GOBP_REGULATION_OF_CATION_CHANNEL_ACTIVITY	1.53167	0.130071
GOMF_SPECTRIN_BINDING	1.53146	0.1302
WAMUNYOKOLI_OVARIAN_CANCER_LMP_UP	1.53105	0.13054
GOBP_PYRIMIDINE_NUCLEOTIDE_CATABOLIC_PROCESS	1.53091	0.130578
GOBP_REGULATION_OF_DNA_METHYLATION	1.53043	0.131016
HP_APLASIA_HYPOPLASIA_OF_THE_EYEBROW	1.53032	0.131047
GOCC_SYNAPTIC_MEMBRANE	1.5302	0.131095
GOBP_CARDIAC_CHAMBER_MORPHOGENESIS	1.52994	0.1313
GOBP_POSITIVE_REGULATION_OF_STRESS_FIBER_ASSEMBLY	1.52991	0.131212
GOBP_LONG_CHAIN_FATTY_ACID_METABOLIC_PROCESS	1.52985	0.131182
HP_SUDDEN_DEATH	1.52969	0.131259
GOBP_NEGATIVE_REGULATION_OF_CYTOKINE_PRODUCTION	1.52946	0.131437
GOMF_THREONINE_TYPE_PEPTIDASE_ACTIVITY	1.52927	0.131563
GOBP_POSITIVE_REGULATION_OF_EPITHELIAL_CELL_MIGRATION	1.5292	0.13154
LI_WILMS_TUMOR	1.52919	0.131433
KEGG_VASCULAR_SMOOTH_MUSCLE_CONTRACTION	1.52905	0.13149
GOBP_POSITIVE_REGULATION_OF_PROTEIN_AUTOPHOSPHORYLATION	1.52885	0.131612
GOBP_RESPONSE_TO_RETINOIC_ACID	1.52883	0.131529
GOBP_ORGANOPHOSPHATE_CATABOLIC_PROCESS	1.52875	0.131498
GOBP_POSITIVE_REGULATION_OF_MAPK_CASCADE	1.52863	0.131505
WP_EXTRACELLULAR_VESICLEMEDIATED_SIGNALING_IN_RECIPIENT_CELLS	1.52824	0.131834
GOBP_REGULATION_OF_PEPTIDYL_TYROSINE_PHOSPHORYLATION	1.5282	0.131778
HP_DECREASED_ACTIVITY_OF_MITOCHONDRIAL_COMPLEX_I	1.52806	0.131822
HP_ABNORMAL_T_CELL_SUBSET_DISTRIBUTION	1.52775	0.132061
HP_FIBULAR_HYPOPLASIA	1.52773	0.131975
GOBP_REGULATION_OF_LIPID_KINASE_ACTIVITY	1.5276	0.132011
GOBP_COCHLEA_DEVELOPMENT	1.52726	0.132292
GOBP_MONOCARBOXYLIC_ACID_METABOLIC_PROCESS	1.52725	0.132188
GOBP_REGULATION_OF_TRANSPORTER_ACTIVITY	1.52717	0.132173
GOBP_ACTIN_FILAMENT_BUNDLE_ORGANIZATION	1.52707	0.132173
WONG_MITOCHONDRIA_GENE_MODULE	1.52678	0.132429
CHICAS_RB1_TARGETS_GROWING	1.5265	0.132652
GOBP_REGULATION_OF_EPITHELIAL_CELL_APOPTOTIC_PROCESS	1.52649	0.132547
GOBP_AMINO_ACID_TRANSPORT	1.52649	0.132448
CLASPER_LYMPHATIC_VESSELS_DURING_METASTASIS_DN	1.52645	0.132395
GOBP_REGULATION_OF_MONOOXYGENASE_ACTIVITY	1.52644	0.132292
HP_MITRAL_STENOSIS	1.52635	0.132294
KAAB_FAILED_HEART_VENTRICLE_DN	1.5252	0.133552
GOBP_PHOSPHOLIPID_CATABOLIC_PROCESS	1.52513	0.133544
HP_ESOPHAGITIS	1.5248	0.133825
GOBP_SOMATIC_STEM_CELL_POPULATION_MAINTENANCE	1.52461	0.133935
MASSARWEH_TAMOXIFEN_RESISTANCE_DN	1.52459	0.133843
MOOTHA_VOXPHOS	1.52458	0.133754
CAVARD_LIVER_CANCER_MALIGNANT_VS_BENIGN	1.52448	0.133771
KIM_GASTRIC_CANCER_CHEMOSENSITIVITY	1.52448	0.133667
GOBP_PROTEIN_LOCALIZATION_TO_ENDOSOME	1.52419	0.133897
GOBP_CELLULAR_RESPONSE_TO_LIPID	1.52405	0.133962
GOBP_NEGATIVE_REGULATION_OF_LYMPHOCYTE_ACTIVATION	1.52403	0.133876
REACTOME_EUKARYOTIC_TRANSLATION_ELONGATION	1.52378	0.134064
YAO_TEMPORAL_RESPONSE_TO_PROGESTERONE_CLUSTER_16	1.52375	0.133994
REACTOME_POST_CHAPERONIN_TUBULIN_FOLDING_PATHWAY	1.52375	0.133889
GOBP_ANIMAL_ORGAN_FORMATION	1.52374	0.133796
DESERT_PERIPORTAL_HEPATOCELLULAR_CARCINOMA_SUBCLASS_UP	1.52362	0.133829
HP_ABNORMALITY_OF_HUMORAL_IMMUNITY	1.52313	0.134267
GOBP_ACTIN_FILAMENT_ORGANIZATION	1.52308	0.134215
GOBP_RETINOL_METABOLIC_PROCESS	1.52304	0.134161
GOBP_MONONUCLEAR_CELL_DIFFERENTIATION	1.5229	0.134206
GOBP_XENOBIOTIC_TRANSPORT	1.52288	0.134119
SERVITJA_LIVER_HNF1A_TARGETS_DN	1.52268	0.134238
GOBP_ACTION_POTENTIAL	1.52242	0.13442
GOBP_SPECIFICATION_OF_ANIMAL_ORGAN_IDENTITY	1.52224	0.1345
GOBP_STEM_CELL_DIFFERENTIATION	1.52214	0.134519
BECKER_TAMOXIFEN_RESISTANCE_UP	1.52131	0.135303
GOBP_POSITIVE_REGULATION_OF_LIPASE_ACTIVITY	1.52125	0.135271
GOBP_EPIBOLY	1.52115	0.135285
GOBP_MATERNAL_PROCESS_INVOLVED_IN_FEMALE_PREGNANCY	1.52103	0.135318
REACTOME_KERATAN_SULFATE_BIOSYNTHESIS	1.52101	0.135251
GOBP_REGENERATION	1.52096	0.135198
HP_ABNORMALITY_OF_BLOOD_VOLUME_HOMEOSTASIS	1.52092	0.135139
WANG_RESPONSE_TO_GSK3_INHIBITOR_SB216763_DN	1.5207	0.135296
WP_ADIPOGENESIS	1.52005	0.135974
GOBP_CELL_DIFFERENTIATION_INVOLVED_IN_EMBRYONIC_PLACENTA_DEVELOPMENT	1.51944	0.136594
GOBP_CELLULAR_ION_HOMEOSTASIS	1.51913	0.136852
GOBP_POSITIVE_REGULATION_OF_OXIDOREDUCTASE_ACTIVITY	1.519	0.136913
LEE_LIVER_CANCER_MYC_UP	1.5189	0.136929
GOBP_MAST_CELL_ACTIVATION	1.51861	0.137169
REACTOME_SYNDECAN_INTERACTIONS	1.51843	0.137287
KEGG_PURINE_METABOLISM	1.51832	0.137297
REACTOME_TRANSLATION_OF_SARS_COV_1_STRUCTURAL_PROTEINS	1.51821	0.137314
WP_DIFFERENTIATION_PATHWAY	1.51802	0.137432
GOBP_NEGATIVE_REGULATION_OF_HEMOPOIESIS	1.51799	0.137346
WP_UREA_CYCLE_AND_METABOLISM_OF_AMINO_GROUPS	1.51793	0.137318
WP_SARSCOV2_MITOCHONDRIAL_INTERACTIONS	1.51778	0.137384
GOBP_PYRIMIDINE_RIBONUCLEOTIDE_METABOLIC_PROCESS	1.51756	0.137521
GOBP_SMOOTH_MUSCLE_CELL_MIGRATION	1.51751	0.137475
GOBP_ORGANIC_ACID_BIOSYNTHETIC_PROCESS	1.51749	0.137394
HP_VERTEBRAL_COMPRESSION_FRACTURES	1.51739	0.137414
GOBP_RESPONSE_TO_PURINE_CONTAINING_COMPOUND	1.51734	0.137377
GOBP_TISSUE_MORPHOGENESIS	1.51709	0.137563
LIAO_METASTASIS	1.51692	0.137653
GOBP_REGULATION_OF_T_CELL_ACTIVATION	1.5162	0.138432
GOBP_REGULATION_OF_HUMORAL_IMMUNE_RESPONSE	1.51543	0.139288
GOBP_HEART_FORMATION	1.51448	0.140317
GOBP_REGULATION_OF_NEUTROPHIL_MIGRATION	1.5141	0.140626
WOOD_EBV_EBNA1_TARGETS_DN	1.51402	0.140624
HP_EMPHYSEMA	1.51386	0.14068
REACTOME_NETRIN_1_SIGNALING	1.5137	0.140771
HP_ABNORMALITY_OF_PROTHROMBIN	1.51281	0.141726
GOBP_RESPONSE_TO_CORTICOSTEROID	1.51273	0.141714
GOMF_STRUCTURAL_CONSTITUENT_OF_RIBOSOME	1.51256	0.141804
REACTOME_FATTY_ACID_METABOLISM	1.51255	0.141705
HP_INCREASED_CSF_LACTATE	1.51254	0.141606
GOBP_VASCULATURE_DEVELOPMENT	1.51239	0.141689
GOBP_KERATAN_SULFATE_BIOSYNTHETIC_PROCESS	1.51202	0.142022
CORRE_MULTIPLE_MYELOMA_DN	1.51133	0.142767
GOBP_NEGATIVE_REGULATION_OF_TOLL_LIKE_RECEPTOR_SIGNALING_PATHWAY	1.51124	0.14276
GOBP_OUTFLOW_TRACT_MORPHOGENESIS	1.51116	0.142763
GOBP_REGULATION_OF_T_CELL_DIFFERENTIATION	1.5111	0.142755
GOBP_PYRIMIDINE_RIBONUCLEOTIDE_BIOSYNTHETIC_PROCESS	1.50997	0.144044
GOBP_REGULATION_OF_SYNAPSE_STRUCTURE_OR_ACTIVITY	1.5096	0.144404
GOMF_PHOSPHOTRANSFERASE_ACTIVITY_PHOSPHATE_GROUP_AS_ACCEPTOR	1.50923	0.144806
GOBP_CYTOKINE_PRODUCTION	1.50881	0.145215
HUANG_DASATINIB_SENSITIVITY_UP	1.50872	0.145223
HOLLERN_SOLID_NODULAR_BREAST_TUMOR_DN	1.50831	0.145664
KYNG_DNA_DAMAGE_DN	1.50824	0.145634
HP_PAIN	1.50813	0.14565
ENK_UV_RESPONSE_EPIDERMIS_UP	1.50802	0.145667
CAIRO_LIVER_DEVELOPMENT_UP	1.50795	0.145652
WANG_BARRETTS_ESOPHAGUS_AND_ESOPHAGUS_CANCER_UP	1.50793	0.145569
DANG_REGULATED_BY_MYC_UP	1.50791	0.145473
GOBP_EPIDERMIS_DEVELOPMENT	1.50791	0.145366
AMIT_EGF_RESPONSE_120_MCF10A	1.50789	0.145279
GOBP_RESPIRATORY_SYSTEM_DEVELOPMENT	1.50786	0.145213
YORDY_RECIPROCAL_REGULATION_BY_ETS1_AND_SP100_UP	1.50778	0.145196
GOBP_CELLULAR_RESPONSE_TO_KETONE	1.50735	0.145629
WEST_ADRENOCORTICAL_TUMOR_DN	1.5073	0.145576
HOSHIDA_LIVER_CANCER_SURVIVAL_UP	1.50721	0.145572
ROVERSI_GLIOMA_LOH_REGIONS	1.5068	0.145954
HALLMARK_COMPLEMENT	1.5067	0.145976
YAGI_AML_RELAPSE_PROGNOSIS	1.50652	0.146095
GOBP_UROGENITAL_SYSTEM_DEVELOPMENT	1.50632	0.146256
HP_INTRACRANIAL_HEMORRHAGE	1.50615	0.146352
GOCC_NUCLEAR_OUTER_MEMBRANE	1.50537	0.14722
GOBP_REGULATION_OF_CD4_POSITIVE_ALPHA_BETA_T_CELL_DIFFERENTIATION	1.50534	0.147147
NELSON_RESPONSE_TO_ANDROGEN_DN	1.50529	0.1471
GOBP_CELLULAR_RESPONSE_TO_CORTICOSTEROID_STIMULUS	1.50489	0.147492
GOBP_CELL_DIFFERENTIATION_INVOLVED_IN_METANEPHROS_DEVELOPMENT	1.50453	0.147828
GOBP_REGULATION_OF_MYELINATION	1.50447	0.147772
GOBP_REGULATION_OF_RECEPTOR_INTERNALIZATION	1.50445	0.147693
GOCC_NADH_DEHYDROGENASE_COMPLEX	1.50442	0.147626
DELACROIX_RAR_TARGETS_UP	1.50439	0.147543
GOBP_CARDIAC_MUSCLE_CELL_MEMBRANE_REPOLARIZATION	1.50428	0.147588
MARCHINI_TRABECTEDIN_RESISTANCE_UP	1.50408	0.147715
NIKOLSKY_BREAST_CANCER_20Q12_Q13_AMPLICON	1.50398	0.147739
KIM_LIVER_CANCER_POOR_SURVIVAL_DN	1.50358	0.148104
HP_ABNORMAL_RETICULOCYTE_MORPHOLOGY	1.50355	0.148033
CHIANG_LIVER_CANCER_SUBCLASS_PROLIFERATION_DN	1.50306	0.148547
HP_ABNORMAL_BLOOD_SODIUM_CONCENTRATION	1.50296	0.148576
GOBP_REGULATION_OF_POTASSIUM_ION_TRANSPORT	1.50275	0.148701
REACTOME_SYNAPTIC_ADHESION_LIKE_MOLECULES	1.50264	0.148759
ACOSTA_PROLIFERATION_INDEPENDENT_MYC_TARGETS_DN	1.50256	0.148765
HP_ABNORMAL_BLOOD_MONOVALENT_INORGANIC_CATION_CONCENTRATION	1.50249	0.148739
GOBP_NEUROTRANSMITTER_REUPTAKE	1.50238	0.148782
HP_ABNORMAL_SCLERA_MORPHOLOGY	1.50236	0.14871
HP_ABNORMALITY_OF_COAGULATION	1.50233	0.148632
GOBP_POSITIVE_REGULATION_OF_SMOOTH_MUSCLE_CELL_PROLIFERATION	1.50159	0.14939
HP_TYPICAL_ABSENCE_SEIZURE	1.50139	0.149522
GOMF_PEPTIDE_BINDING	1.50131	0.149516
GOCC_CELL_SUBSTRATE_JUNCTION	1.50126	0.149472
GOBP_NEUROTRANSMITTER_TRANSPORT	1.50121	0.149425
REACTOME_ACTIVATION_OF_ATR_IN_RESPONSE_TO_REPLICATION_STRESS	1.50113	0.14941
GOBP_NEGATIVE_REGULATION_OF_CELL_ACTIVATION	1.50075	0.149752
GOBP_POSITIVE_REGULATION_OF_TRANSPORTER_ACTIVITY	1.50055	0.149916
GOBP_CARDIAC_MUSCLE_CELL_CONTRACTION	1.5004	0.149977
MCBRYAN_PUBERTAL_BREAST_6_7WK_DN	1.50009	0.150226
GOBP_REGULATION_OF_POTASSIUM_ION_TRANSMEMBRANE_TRANSPORTER_ACTIVITY	1.50004	0.150185
GOBP_EPITHELIAL_CELL_PROLIFERATION	1.49991	0.150243
GOBP_POSITIVE_REGULATION_OF_FIBROBLAST_PROLIFERATION	1.4999	0.150147
KEGG_MELANOMA	1.49967	0.150328
HOWLIN_PUBERTAL_MAMMARY_GLAND	1.49926	0.150695
GOBP_BIOLOGICAL_PROCESS_INVOLVED_IN_INTRASPECIES_INTERACTION_BETWEEN_ORGANISMS	1.49904	0.150845
MADAN_DPPA4_TARGETS	1.49893	0.150877
ZHONG_SECRETOME_OF_LUNG_CANCER_AND_ENDOTHELIUM	1.4989	0.150804
REACTOME_AUF1_HNRNP_D0_BINDS_AND_DESTABILIZES_MRNA	1.49877	0.15088
DER_IFN_ALPHA_RESPONSE_UP	1.49847	0.151144
GOBP_VISUAL_BEHAVIOR	1.49834	0.151196
FARMER_BREAST_CANCER_BASAL_VS_LULMINAL	1.49806	0.151431
GOBP_CELL_DIFFERENTIATION_INVOLVED_IN_KIDNEY_DEVELOPMENT	1.49794	0.151485
GOCC_GABA_ERGIC_SYNAPSE	1.49778	0.151566
GOBP_ACTIVATION_OF_ADENYLATE_CYCLASE_ACTIVITY	1.49776	0.151482
TSAI_RESPONSE_TO_RADIATION_THERAPY	1.49774	0.151402
CHIANG_LIVER_CANCER_SUBCLASS_INTERFERON_DN	1.49743	0.151689
PID_TOLL_ENDOGENOUS_PATHWAY	1.49678	0.152425
VANASSE_BCL2_TARGETS_DN	1.49663	0.152495
GOBP_MONOCARBOXYLIC_ACID_BIOSYNTHETIC_PROCESS	1.49646	0.152588
GOBP_RESPONSE_TO_FATTY_ACID	1.49624	0.152745
ZHAN_MULTIPLE_MYELOMA_MS_DN	1.49612	0.152801
GOBP_EPITHELIAL_CELL_DEVELOPMENT	1.49579	0.153096
GOBP_INTRINSIC_APOPTOTIC_SIGNALING_PATHWAY_IN_RESPONSE_TO_DNA_DAMAGE_BY_P53_CLASS_MEDIATOR	1.49576	0.153025
HP_ABNORMAL_CORONARY_ARTERY_MORPHOLOGY	1.49576	0.152918
GOBP_SKIN_EPIDERMIS_DEVELOPMENT	1.49536	0.153309
GRADE_COLON_AND_RECTAL_CANCER_UP	1.49522	0.153377
VALK_AML_CLUSTER_15	1.49513	0.153385
GOBP_CONNECTIVE_TISSUE_DEVELOPMENT	1.4949	0.153542
GOMF_EXTRACELLULAR_MATRIX_BINDING	1.49462	0.153772
CHIANG_LIVER_CANCER_SUBCLASS_PROLIFERATION_UP	1.49444	0.153878
HP_SEVERE_POSTNATAL_GROWTH_RETARDATION	1.49416	0.154118
GOCC_BASOLATERAL_PLASMA_MEMBRANE	1.49381	0.154454
PASINI_SUZ12_TARGETS_DN	1.49376	0.154405
GOCC_CONTRACTILE_FIBER	1.49372	0.154343
MARTIN_VIRAL_GPCR_SIGNALING_UP	1.49369	0.154278
KORKOLA_YOLK_SAC_TUMOR	1.49361	0.154268
ICHIBA_GRAFT_VERSUS_HOST_DISEASE_D7_DN	1.49361	0.15417
GOBP_REGULATION_OF_MAPK_CASCADE	1.49315	0.154641
GOMF_EXOPEPTIDASE_ACTIVITY	1.49311	0.15459
HP_ABNORMAL_AORTIC_VALVE_MORPHOLOGY	1.49294	0.154696
REACTOME_FORMATION_OF_THE_BETA_CATENIN_TCF_TRANSACTIVATING_COMPLEX	1.49277	0.154786
GOBP_HOMEOSTASIS_OF_NUMBER_OF_CELLS_WITHIN_A_TISSUE	1.49277	0.154686
GOMF_CYTOKINE_RECEPTOR_ACTIVITY	1.49276	0.154583
GOMF_STRUCTURAL_MOLECULE_ACTIVITY	1.49275	0.154484
JOSEPH_RESPONSE_TO_SODIUM_BUTYRATE_DN	1.49242	0.154792
HP_RETINAL_DETACHMENT	1.4919	0.155327
WP_PROXIMAL_TUBULE_TRANSPORT	1.49171	0.155435
DOANE_RESPONSE_TO_ANDROGEN_DN	1.49157	0.155488
GOBP_GLUTATHIONE_DERIVATIVE_METABOLIC_PROCESS	1.49147	0.155498
HP_OPTIC_NEUROPATHY	1.49139	0.15548
KEGG_REGULATION_OF_ACTIN_CYTOSKELETON	1.49135	0.155421
GOBP_GLUTATHIONE_METABOLIC_PROCESS	1.49133	0.155334
MIKKELSEN_ES_HCP_WITH_H3_UNMETHYLATED	1.49129	0.155276
DARWICHE_SKIN_TUMOR_PROMOTER_UP	1.4912	0.15529
GOBP_NEGATIVE_REGULATION_OF_ENDOTHELIAL_CELL_APOPTOTIC_PROCESS	1.4905	0.156058
GOMF_ORGANIC_HYDROXY_COMPOUND_TRANSMEMBRANE_TRANSPORTER_ACTIVITY	1.49036	0.156107
GOBP_CYCLIC_NUCLEOTIDE_METABOLIC_PROCESS	1.49023	0.156155
GOBP_ORGANIC_HYDROXY_COMPOUND_METABOLIC_PROCESS	1.49023	0.156052
DAVICIONI_TARGETS_OF_PAX_FOXO1_FUSIONS_UP	1.49017	0.156022
GOBP_REGULATION_OF_OSTEOBLAST_DIFFERENTIATION	1.48999	0.156144
RYAN_MANTLE_CELL_LYMPHOMA_NOTCH_DIRECT_UP	1.48995	0.156093
GOMF_LIPID_BINDING	1.48916	0.156979
PID_WNT_SIGNALING_PATHWAY	1.48903	0.157036
PID_INTEGRIN3_PATHWAY	1.48893	0.157053
GOBP_POSITIVE_REGULATION_OF_PEPTIDE_SECRETION	1.48889	0.156991
GOBP_REGULATION_OF_IMMUNE_EFFECTOR_PROCESS	1.48876	0.157044
KIM_BIPOLAR_DISORDER_OLIGODENDROCYTE_DENSITY_CORR_DN	1.48846	0.157307
GOBP_DNA_METHYLATION_OR_DEMETHYLATION	1.48845	0.157214
GOBP_IRON_ION_TRANSMEMBRANE_TRANSPORT	1.48814	0.157508
GOBP_REGULATION_OF_DEFENSE_RESPONSE	1.48796	0.157606
GOBP_OVULATION_CYCLE_PROCESS	1.4879	0.157572
WP_FOCAL_ADHESIONPI3KAKTMTORSIGNALING_PATHWAY	1.48765	0.15781
GOBP_RRNA_MODIFICATION	1.48763	0.157727
GOBP_CARDIAC_MUSCLE_CELL_PROLIFERATION	1.48754	0.157726
WP_SIGNAL_TRANSDUCTION_OF_S1P_RECEPTOR	1.48742	0.157793
GOMF_L_AMINO_ACID_TRANSMEMBRANE_TRANSPORTER_ACTIVITY	1.48717	0.158005
GOBP_POSITIVE_REGULATION_OF_HEMOPOIESIS	1.48708	0.158009
GOMF_E_BOX_BINDING	1.48668	0.158418
GOBP_B_CELL_ACTIVATION	1.48661	0.158421
WP_NOCGMPPKG_MEDIATED_NEUROPROTECTION	1.48657	0.158365
GOBP_HEMATOPOIETIC_STEM_CELL_DIFFERENTIATION	1.48629	0.158604
REACTOME_SYNTHESIS_OF_BILE_ACIDS_AND_BILE_SALTS_VIA_7ALPHA_HYDROXYCHOLESTEROL	1.48622	0.1586
PID_SYNDECAN_4_PATHWAY	1.48621	0.158511
GOBP_HORMONE_TRANSPORT	1.48561	0.159194
GOBP_REGULATION_OF_FATTY_ACID_BIOSYNTHETIC_PROCESS	1.48549	0.159223
GOBP_METHYLATION	1.48543	0.159182
HELLER_SILENCED_BY_METHYLATION_UP	1.48541	0.159098
HP_PRURITUS	1.48532	0.1591
HP_ABNORMAL_CIRCULATING_NUCLEOBASE_CONCENTRATION	1.48516	0.159187
GOBP_METAL_ION_TRANSPORT	1.48514	0.15911
BILANGES_RAPAMYCIN_SENSITIVE_VIA_TSC1_AND_TSC2	1.48502	0.159144
REACTOME_G_PROTEIN_BETA_GAMMA_SIGNALLING	1.48488	0.15922
AIYAR_COBRA1_TARGETS_DN	1.48481	0.15919
GOBP_OSTEOBLAST_DIFFERENTIATION	1.48481	0.159088
GOBP_MULTI_MULTICELLULAR_ORGANISM_PROCESS	1.4848	0.158987
GOBP_POSITIVE_REGULATION_OF_HORMONE_SECRETION	1.48452	0.159241
HP_ABNORMAL_BLOOD_PHOSPHATE_CONCENTRATION	1.48432	0.159395
PEDERSEN_TARGETS_OF_611CTF_ISOFORM_OF_ERBB2	1.48404	0.1597
REACTOME_COMPLEX_I_BIOGENESIS	1.48397	0.159663
GOBP_REGULATION_OF_PROTEIN_MATURATION	1.48382	0.159737
SANSOM_APC_TARGETS_DN	1.48362	0.159891
GOBP_POSITIVE_REGULATION_OF_TRANSCRIPTION_BY_RNA_POLYMERASE_I	1.48355	0.159867
GOBP_REGULATION_OF_LONG_TERM_NEURONAL_SYNAPTIC_PLASTICITY	1.48326	0.160133
GOBP_EXPORT_ACROSS_PLASMA_MEMBRANE	1.48305	0.160313
HP_T_LYMPHOCYTOPENIA	1.4828	0.160517
GOBP_TYROSINE_PHOSPHORYLATION_OF_STAT_PROTEIN	1.48259	0.160705
GOBP_REGULATION_OF_VASOCONSTRICTION	1.48242	0.16085
GOBP_FEMALE_SEX_DIFFERENTIATION	1.48236	0.160837
CHNG_MULTIPLE_MYELOMA_HYPERPLOID_UP	1.48157	0.161775
KIM_WT1_TARGETS_UP	1.48155	0.161712
HP_ACUTE_PHASE_RESPONSE	1.48126	0.161989
GOBP_POSITIVE_REGULATION_OF_NIK_NF_KAPPAB_SIGNALING	1.48111	0.162104
FONTAINE_FOLLICULAR_THYROID_ADENOMA_DN	1.48094	0.162237
SEITZ_NEOPLASTIC_TRANSFORMATION_BY_8P_DELETION_UP	1.48087	0.162235
IGARASHI_ATF4_TARGETS_DN	1.4808	0.162212
GOBP_PROTEASOMAL_UBIQUITIN_INDEPENDENT_PROTEIN_CATABOLIC_PROCESS	1.48052	0.162454
GOMF_AMIDE_TRANSMEMBRANE_TRANSPORTER_ACTIVITY	1.48042	0.16247
HP_BRITTLE_HAIR	1.48013	0.162728
GOBP_CELL_FATE_SPECIFICATION	1.47998	0.162819
WP_MYOMETRIAL_RELAXATION_AND_CONTRACTION_PATHWAYS	1.47945	0.163385
REACTOME_TRANSCRIPTIONAL_REGULATION_BY_RUNX3	1.47944	0.163303
WU_HBX_TARGETS_2_UP	1.47924	0.163446
WP_COMPLEMENT_AND_COAGULATION_CASCADES	1.47919	0.163409
GOBP_REGULATION_OF_ACTIN_FILAMENT_BASED_PROCESS	1.47872	0.163915
HP_LYMPHOMA	1.47862	0.163935
REACTOME_TRANSPORT_OF_BILE_SALTS_AND_ORGANIC_ACIDS_METAL_IONS_AND_AMINE_COMPOUNDS	1.47837	0.164134
GILDEA_METASTASIS	1.47828	0.164161
HANN_RESISTANCE_TO_BCL2_INHIBITOR_UP	1.47825	0.164095
GOBP_HEME_METABOLIC_PROCESS	1.47813	0.16415
GOBP_MEMBRANE_REPOLARIZATION	1.47801	0.164193
REACTOME_INTERLEUKIN_4_AND_INTERLEUKIN_13_SIGNALING	1.47795	0.164161
WALLACE_JAK2_TARGETS_UP	1.47756	0.164566
GOBP_REGULATION_OF_GLIAL_CELL_PROLIFERATION	1.47755	0.164486
CERVERA_SDHB_TARGETS_2	1.47721	0.164794
WILLIAMS_ESR1_TARGETS_UP	1.47686	0.165148
GOBP_KERATINOCYTE_DIFFERENTIATION	1.47682	0.165087
BENPORATH_ES_2	1.47678	0.16502
SCHAEFFER_SOX9_TARGETS_IN_PROSTATE_DEVELOPMENT_DN	1.47612	0.165783
PUIFFE_INVASION_INHIBITED_BY_ASCITES_UP	1.47596	0.165909
HP_SUBARACHNOID_HEMORRHAGE	1.47561	0.16625
ONO_FOXP3_TARGETS_DN	1.47559	0.166176
REACTOME_TRANSMISSION_ACROSS_CHEMICAL_SYNAPSES	1.47556	0.166108
HP_NEUROFIBROMAS	1.47543	0.166152
HP_DEHYDRATION	1.47541	0.166068
GOBP_ENDOCARDIAL_CUSHION_MORPHOGENESIS	1.47519	0.166261
GOBP_POSITIVE_REGULATION_OF_BINDING	1.47481	0.166691
GOBP_HAIR_CELL_DIFFERENTIATION	1.47463	0.166813
REACTOME_UNBLOCKING_OF_NMDA_RECEPTORS_GLUTAMATE_BINDING_AND_ACTIVATION	1.47462	0.166711
GOCC_RUFFLE_MEMBRANE	1.47453	0.166718
TAKEDA_TARGETS_OF_NUP98_HOXA9_FUSION_16D_DN	1.47453	0.16661
ZWANG_EGF_PERSISTENTLY_DN	1.47444	0.166632
GOBP_DIVALENT_INORGANIC_CATION_HOMEOSTASIS	1.47443	0.166539
TAKEDA_TARGETS_OF_NUP98_HOXA9_FUSION_10D_UP	1.47436	0.166515
UDAYAKUMAR_MED1_TARGETS_UP	1.47416	0.166665
GOBP_POSITIVE_REGULATION_OF_ALPHA_BETA_T_CELL_DIFFERENTIATION	1.47415	0.166563
GOBP_CALCIUM_ION_TRANSPORT	1.47382	0.166874
GOBP_BRANCHING_INVOLVED_IN_BLOOD_VESSEL_MORPHOGENESIS	1.47363	0.167009
GAL_LEUKEMIC_STEM_CELL_DN	1.47335	0.167255
GOBP_NEGATIVE_REGULATION_OF_APOPTOTIC_SIGNALING_PATHWAY	1.47312	0.16745
GOMF_ACTIN_BINDING	1.4729	0.167648
GOBP_REGULATION_OF_CELL_CELL_ADHESION	1.47288	0.167571
REACTOME_ION_CHANNEL_TRANSPORT	1.47262	0.167812
GOBP_POSITIVE_REGULATION_OF_LYMPHOCYTE_DIFFERENTIATION	1.4725	0.167862
SHETH_LIVER_CANCER_VS_TXNIP_LOSS_PAM4	1.47247	0.167797
SCHAEFFER_PROSTATE_DEVELOPMENT_12HR_UP	1.47225	0.167968
GOBP_T_CELL_SELECTION	1.47208	0.168095
HP_APLASIA_HYPOPLASIA_OF_THE_UTERUS	1.47203	0.168048
HP_ABNORMAL_LYMPHOCYTE_PHYSIOLOGY	1.47201	0.167962
HP_ABNORMAL_EYELASH_MORPHOLOGY	1.4719	0.168026
HP_HEMOPTYSIS	1.47156	0.16836
HP_OCULOMOTOR_NERVE_PALSY	1.4715	0.168352
GOBP_EAR_MORPHOGENESIS	1.47136	0.168417
GOBP_ENDOCRINE_SYSTEM_DEVELOPMENT	1.47134	0.168334
HP_NAUSEA_AND_VOMITING	1.47131	0.168278
HP_FOCAL_NON_MOTOR_SEIZURE	1.47115	0.168356
GOBP_STEROL_HOMEOSTASIS	1.47056	0.169047
GOBP_FILOPODIUM_ASSEMBLY	1.47054	0.168956
SANSOM_APC_TARGETS	1.47021	0.169287
HP_CUTIS_MARMORATA	1.46971	0.169834
WINNEPENNINCKX_MELANOMA_METASTASIS_DN	1.46969	0.169753
GOBP_FATTY_ACID_DERIVATIVE_BIOSYNTHETIC_PROCESS	1.46958	0.169792
PID_E2F_PATHWAY	1.46904	0.170353
GOBP_REGULATION_OF_PH	1.469	0.170297
GOBP_PROTEIN_MATURATION	1.46887	0.170364
HOFFMANN_LARGE_TO_SMALL_PRE_BII_LYMPHOCYTE_DN	1.46882	0.170322
ROESSLER_LIVER_CANCER_METASTASIS_UP	1.46868	0.170403
WP_MAMMARY_GLAND_DEVELOPMENT_PATHWAY_PREGNANCY_AND_LACTATION_STAGE_3_OF_4	1.46827	0.170847
REACTOME_NEUROTRANSMITTER_RECEPTORS_AND_POSTSYNAPTIC_SIGNAL_TRANSMISSION	1.46787	0.171281
MIKKELSEN_MEF_HCP_WITH_H3_UNMETHYLATED	1.46737	0.171862
HP_RETINAL_HEMORRHAGE	1.46731	0.171816
REACTOME_METAL_ION_SLC_TRANSPORTERS	1.46699	0.172166
GOBP_DETECTION_OF_CHEMICAL_STIMULUS	1.46699	0.172059
HP_VASCULAR_SKIN_ABNORMALITY	1.46691	0.172054
HP_STROKE	1.46685	0.172015
HP_ABNORMAL_BLOOD_ION_CONCENTRATION	1.46678	0.171989
HP_DROWSINESS	1.46669	0.172015
GOBP_REGULATION_OF_MORPHOGENESIS_OF_A_BRANCHING_STRUCTURE	1.46666	0.171942
MANNE_COVID19_NONICU_VS_HEALTHY_DONOR_PLATELETS_UP	1.46653	0.172018
HP_INCOMPLETE_PENETRANCE	1.46653	0.171914
GRAESSMANN_RESPONSE_TO_MC_AND_SERUM_DEPRIVATION_UP	1.46643	0.171944
HP_LIMITED_ELBOW_MOVEMENT	1.46642	0.171845
GOBP_POSITIVE_REGULATION_OF_NOTCH_SIGNALING_PATHWAY	1.46606	0.172228
HP_ABNORMAL_THALAMIC_MRI_SIGNAL_INTENSITY	1.46583	0.172409
HP_AORTIC_VALVE_STENOSIS	1.46567	0.172519
HALLMARK_HEDGEHOG_SIGNALING	1.46562	0.172476
GOBP_REGULATION_OF_RHO_PROTEIN_SIGNAL_TRANSDUCTION	1.4656	0.172394
HP_VISUAL_ACUITY_TEST_ABNORMALITY	1.46549	0.172441
GOBP_STRESS_FIBER_ASSEMBLY	1.46541	0.172443
HP_ABNORMAL_ARTERIAL_PHYSIOLOGY	1.46521	0.172594
GOMF_CYTOKINE_BINDING	1.46513	0.17261
GOBP_REGULATION_OF_TYPE_2_IMMUNE_RESPONSE	1.46488	0.172832
RHEIN_ALL_GLUCOCORTICOID_THERAPY_DN	1.46476	0.172876
GOBP_ACTIVATION_OF_MAPK_ACTIVITY	1.46474	0.172789
GOBP_SULFUR_COMPOUND_TRANSPORT	1.46471	0.172725
ZHONG_SECRETOME_OF_LUNG_CANCER_AND_MACROPHAGE	1.46465	0.172697
HP_EYELID_MYOCLONUS	1.46423	0.17317
LIM_MAMMARY_LUMINAL_MATURE_UP	1.46408	0.173253
VECCHI_GASTRIC_CANCER_EARLY_DN	1.46408	0.173148
CLASPER_LYMPHATIC_VESSELS_DURING_METASTASIS_UP	1.46395	0.173215
NIKOLSKY_BREAST_CANCER_11Q12_Q14_AMPLICON	1.46391	0.173154
WANG_SMARCE1_TARGETS_UP	1.46353	0.173565
BREDEMEYER_RAG_SIGNALING_NOT_VIA_ATM_UP	1.46332	0.173768
GOBP_REGULATION_OF_DNA_BIOSYNTHETIC_PROCESS	1.46312	0.173947
PAL_PRMT5_TARGETS_UP	1.46308	0.173895
HOSHIDA_LIVER_CANCER_SURVIVAL_DN	1.46289	0.174062
GOBP_DNA_REPLICATION_INITIATION	1.46227	0.174763
GRUETZMANN_PANCREATIC_CANCER_UP	1.46222	0.174723
MASSARWEH_TAMOXIFEN_RESISTANCE_UP	1.46203	0.174861
GOBP_LACTATION	1.46183	0.175021
WATANABE_RECTAL_CANCER_RADIOTHERAPY_RESPONSIVE_DN	1.4618	0.174954
GOBP_PIGMENT_METABOLIC_PROCESS	1.46179	0.174856
PID_ECADHERIN_STABILIZATION_PATHWAY	1.46176	0.174784
PROVENZANI_METASTASIS_DN	1.46173	0.174731
COLLER_MYC_TARGETS_UP	1.46166	0.174723
HP_ABNORMAL_CIRCULATING_FERRITIN_CONCENTRATION	1.46141	0.174957
HP_TRANSIENT_GLOBAL_AMNESIA	1.46132	0.17495
GOBP_AMINE_BIOSYNTHETIC_PROCESS	1.4609	0.175411
GOBP_ADULT_BEHAVIOR	1.46083	0.175407
HP_ABNORMALITY_OF_THE_LYMPH_NODES	1.46009	0.176324
GOBP_AMINO_ACID_TRANSMEMBRANE_TRANSPORT	1.46	0.17633
NIKOLSKY_BREAST_CANCER_1Q21_AMPLICON	1.45999	0.176231
GOBP_CELLULAR_MONOVALENT_INORGANIC_CATION_HOMEOSTASIS	1.45992	0.176209
REACTOME_CROSS_PRESENTATION_OF_SOLUBLE_EXOGENOUS_ANTIGENS_ENDOSOMES	1.45986	0.176189
REACTOME_S_PHASE	1.45942	0.176648
GOMF_FRIZZLED_BINDING	1.45938	0.176612
GOBP_DETOXIFICATION	1.45933	0.176558
HP_CIRRHOSIS	1.45928	0.176526
HALLMARK_APICAL_SURFACE	1.45908	0.176701
REACTOME_RECEPTOR_TYPE_TYROSINE_PROTEIN_PHOSPHATASES	1.4589	0.176835
GOBP_BRANCHING_INVOLVED_IN_MAMMARY_GLAND_DUCT_MORPHOGENESIS	1.45888	0.176762
BLANCO_MELO_COVID19_BRONCHIAL_EPITHELIAL_CELLS_SARS_COV_2_INFECTION_DN	1.45875	0.176819
GOBP_CARTILAGE_DEVELOPMENT	1.45875	0.176716
GOBP_NECROTIC_CELL_DEATH	1.45847	0.17703
WANG_TARGETS_OF_MLL_CBP_FUSION_DN	1.45831	0.177134
HP_HYPOPLASTIC_HEART	1.45812	0.177296
GOBP_REGULATION_OF_HEART_RATE	1.45807	0.177262
STEIN_ESRRA_TARGETS_RESPONSIVE_TO_ESTROGEN_UP	1.45767	0.177681
GOCC_MAIN_AXON	1.45759	0.177681
GOBP_NEGATIVE_REGULATION_OF_TRANSPORT	1.45744	0.177787
HP_CEREBRAL_PALSY	1.45692	0.17843
GOBP_ORGANIC_ACID_TRANSMEMBRANE_TRANSPORT	1.45674	0.178577
REACTOME_NEUREXINS_AND_NEUROLIGINS	1.45653	0.178755
HP_TRUNCAL_ATAXIA	1.45652	0.178663
CREIGHTON_ENDOCRINE_THERAPY_RESISTANCE_4	1.45646	0.178625
REACTOME_NEGATIVE_REGULATION_OF_FGFR3_SIGNALING	1.45625	0.178809
GOBP_POSITIVE_REGULATION_OF_PROTEIN_MATURATION	1.456	0.179052
GOBP_MODULATION_BY_SYMBIONT_OF_ENTRY_INTO_HOST	1.45596	0.178988
HP_MYOPATHIC_FACIES	1.45593	0.178925
KEGG_ARGININE_AND_PROLINE_METABOLISM	1.45556	0.179352
GOBP_REGULATION_OF_LIPID_TRANSPORT	1.45545	0.179393
GOBP_CARDIAC_MUSCLE_CELL_ACTION_POTENTIAL	1.45521	0.179613
GOBP_POSITIVE_REGULATION_OF_LIPID_STORAGE	1.45481	0.180065
WP_VITAMIN_A_AND_CAROTENOID_METABOLISM	1.45477	0.180023
CHARAFE_BREAST_CANCER_LUMINAL_VS_MESENCHYMAL_DN	1.45474	0.179943
HP_ARNOLD_CHIARI_MALFORMATION	1.4546	0.18002
KEGG_FOCAL_ADHESION	1.45439	0.180207
HP_OCULOGYRIC_CRISIS	1.45438	0.180112
GOBP_ODONTOGENESIS	1.45413	0.18035
LEE_LIVER_CANCER_DENA_UP	1.45398	0.18045
HP_HYPOGONADOTROPIC_HYPOGONADISM	1.45391	0.180445
DELACROIX_RAR_BOUND_ES	1.45385	0.180416
GOCC_A_BAND	1.45378	0.180396
GOCC_NEURON_TO_NEURON_SYNAPSE	1.45337	0.180843
GOBP_T_CELL_MEDIATED_IMMUNITY	1.45272	0.181611
WP_FOCAL_ADHESION	1.4527	0.181542
HP_PURPURA	1.45169	0.182867
WP_EPITHELIAL_TO_MESENCHYMAL_TRANSITION_IN_COLORECTAL_CANCER	1.45162	0.182859
GOBP_GLYCOSIDE_METABOLIC_PROCESS	1.45154	0.182874
SHIPP_DLBCL_VS_FOLLICULAR_LYMPHOMA_DN	1.45153	0.182776
GOBP_REGULATION_OF_FATTY_ACID_TRANSPORT	1.45136	0.182898
GOBP_MONONUCLEAR_CELL_MIGRATION	1.45126	0.182917
MEBARKI_HCC_PROGENITOR_WNT_UP	1.4512	0.182907
GOBP_BIOLOGICAL_PROCESS_INVOLVED_IN_INTERACTION_WITH_HOST	1.45067	0.183535
GOBP_POSITIVE_REGULATION_OF_DEVELOPMENTAL_GROWTH	1.45036	0.183856
VIETOR_IFRD1_TARGETS	1.44958	0.184879
HP_CORONARY_ARTERY_ATHEROSCLEROSIS	1.4495	0.18488
GOBP_LUNG_CELL_DIFFERENTIATION	1.44942	0.18489
GOBP_NEPHRON_DEVELOPMENT	1.44942	0.184784
REACTOME_PEPTIDE_HORMONE_METABOLISM	1.44937	0.184736
GOBP_L_ALPHA_AMINO_ACID_TRANSMEMBRANE_TRANSPORT	1.44928	0.184743
HP_SUPRAVENTRICULAR_ARRHYTHMIA	1.44878	0.185313
GOBP_BIOMINERALIZATION	1.44872	0.185282
MULLIGHAN_NPM1_SIGNATURE_3_DN	1.44862	0.185316
HP_OLIGODONTIA	1.4482	0.185824
GOBP_NEGATIVE_REGULATION_OF_CHEMOTAXIS	1.44815	0.185792
GOBP_ALPHA_AMINO_ACID_METABOLIC_PROCESS	1.44814	0.18569
GOBP_POSITIVE_REGULATION_OF_MONOOXYGENASE_ACTIVITY	1.4478	0.186053
JAZAG_TGFB1_SIGNALING_VIA_SMAD4_UP	1.44768	0.186101
SARRIO_EPITHELIAL_MESENCHYMAL_TRANSITION_UP	1.44759	0.186132
WOO_LIVER_CANCER_RECURRENCE_UP	1.44752	0.186124
GOBP_POSITIVE_REGULATION_OF_INTERLEUKIN_8_PRODUCTION	1.44747	0.186078
HP_SCAPULAR_WINGING	1.44738	0.186104
PID_LKB1_PATHWAY	1.4473	0.186116
GOBP_INTRINSIC_APOPTOTIC_SIGNALING_PATHWAY_IN_RESPONSE_TO_DNA_DAMAGE	1.44721	0.186143
WP_RETINOBLASTOMA_GENE_IN_CANCER	1.44714	0.186132
HP_TETRAPARESIS	1.44712	0.186045
GOMF_LYASE_ACTIVITY	1.44701	0.186099
HOFFMANN_IMMATURE_TO_MATURE_B_LYMPHOCYTE_DN	1.44696	0.186045
GOMF_CALCIUM_ION_BINDING	1.44683	0.186157
FARMER_BREAST_CANCER_APOCRINE_VS_BASAL	1.44668	0.186238
GOBP_MUSCLE_CELL_DIFFERENTIATION	1.44664	0.186191
LEIN_MIDBRAIN_MARKERS	1.44657	0.186182
GOMF_MODIFIED_AMINO_ACID_TRANSMEMBRANE_TRANSPORTER_ACTIVITY	1.44636	0.186357
HP_ABNORMALITY_OF_PULMONARY_CIRCULATION	1.446	0.186761
HP_ABNORMALITY_OF_TEMPERATURE_REGULATION	1.44595	0.186721
GOBP_GLYCEROPHOSPHOLIPID_CATABOLIC_PROCESS	1.44579	0.186847
GOMF_SULFUR_COMPOUND_BINDING	1.44535	0.187347
GOBP_POSITIVE_REGULATION_OF_RESPONSE_TO_EXTERNAL_STIMULUS	1.44526	0.187366
HP_ABNORMALITY_OF_THE_ELBOW	1.44512	0.18746
GOBP_NEGATIVE_REGULATION_OF_GLIOGENESIS	1.44494	0.187582
HP_ABNORMALITY_OF_THE_GASTRIC_MUCOSA	1.4448	0.187687
GOBP_MITOCHONDRIAL_TRANSLATIONAL_TERMINATION	1.44473	0.18768
GOBP_REGULATION_OF_ACTIN_FILAMENT_ORGANIZATION	1.44461	0.18773
REACTOME_L1CAM_INTERACTIONS	1.44428	0.188096
BOYLAN_MULTIPLE_MYELOMA_C_CLUSTER_UP	1.44415	0.188172
GOBP_REGULATION_OF_WATER_LOSS_VIA_SKIN	1.44385	0.188465
GOBP_DEMETHYLATION	1.44383	0.188396
GOBP_REGULATION_OF_CARDIAC_MUSCLE_CONTRACTION_BY_CALCIUM_ION_SIGNALING	1.44347	0.188794
GOMF_IMMUNE_RECEPTOR_ACTIVITY	1.44319	0.189064
GOCC_NEURON_SPINE	1.44309	0.189084
GOBP_SKELETAL_SYSTEM_MORPHOGENESIS	1.44296	0.189171
CAIRO_LIVER_DEVELOPMENT_DN	1.44284	0.18925
GOMF_CARBOHYDRATE_DERIVATIVE_TRANSMEMBRANE_TRANSPORTER_ACTIVITY	1.44282	0.189157
BLANCO_MELO_BRONCHIAL_EPITHELIAL_CELLS_INFLUENZA_A_DEL_NS1_INFECTION_DN	1.44229	0.18979
GOBP_REGULATION_OF_CARDIAC_MUSCLE_CONTRACTION_BY_REGULATION_OF_THE_RELEASE_OF_SEQUESTERED_CALCIUM_ION	1.44218	0.189835
HP_PLEURAL_EFFUSION	1.44216	0.189742
WP_SUDDEN_INFANT_DEATH_SYNDROME_SIDS_SUSCEPTIBILITY_PATHWAYS	1.44204	0.189802
GOBP_REGULATION_OF_CELL_MORPHOGENESIS	1.44177	0.19007
MIKKELSEN_MEF_LCP_WITH_H3K4ME3	1.44157	0.190263
HP_AORTIC_DISSECTION	1.44156	0.190174
REACTOME_NEGATIVE_REGULATION_OF_FGFR1_SIGNALING	1.44146	0.190192
HP_SENSORIMOTOR_NEUROPATHY	1.44142	0.190129
GOMF_ANION_CHANNEL_ACTIVITY	1.4414	0.190055
HP_KETOACIDOSIS	1.441	0.190548
GOBP_GRANULOCYTE_DIFFERENTIATION	1.44062	0.191004
GOMF_NUCLEOBASE_CONTAINING_COMPOUND_KINASE_ACTIVITY	1.44043	0.191182
VANTVEER_BREAST_CANCER_ESR1_DN	1.44039	0.191136
GOBP_NEGATIVE_REGULATION_OF_B_CELL_ACTIVATION	1.44021	0.191274
REACTOME_TRANSCRIPTIONAL_REGULATION_OF_GRANULOPOIESIS	1.44015	0.191239
REACTOME_CELL_JUNCTION_ORGANIZATION	1.43994	0.191446
GOBP_PROTEIN_KINASE_B_SIGNALING	1.43982	0.191518
GOBP_GLIAL_CELL_PROLIFERATION	1.43956	0.191786
HP_ARNOLD_CHIARI_TYPE_I_MALFORMATION	1.43941	0.191888
GOMF_EXCITATORY_EXTRACELLULAR_LIGAND_GATED_ION_CHANNEL_ACTIVITY	1.43913	0.192169
GOBP_REGULATION_OF_ENDOCRINE_PROCESS	1.43884	0.192522
HALLMARK_PANCREAS_BETA_CELLS	1.43861	0.19275
KEGG_COMPLEMENT_AND_COAGULATION_CASCADES	1.4386	0.192651
REACTOME_SIGNALLING_TO_RAS	1.43785	0.193635
HP_GANGRENE	1.43774	0.19368
GOBP_SYNCYTIUM_FORMATION	1.4377	0.193625
GOBP_PROTEIN_O_LINKED_GLYCOSYLATION	1.43753	0.193751
HP_CONGENITAL_MALFORMATION_OF_THE_LEFT_HEART	1.43745	0.193754
KEGG_PROTEASOME	1.43738	0.193748
GOBP_POSTSYNAPSE_ASSEMBLY	1.43738	0.193642
GOBP_FATTY_ACID_METABOLIC_PROCESS	1.43735	0.193572
GOBP_RIBOSOMAL_SMALL_SUBUNIT_BIOGENESIS	1.43734	0.193472
MOOTHA_GLYCOLYSIS	1.43733	0.193371
GOBP_REGULATION_OF_MUSCLE_CONTRACTION	1.43721	0.193465
GOBP_CELLULAR_RESPONSE_TO_DEXAMETHASONE_STIMULUS	1.43707	0.193569
DOUGLAS_BMI1_TARGETS_UP	1.43687	0.193737
GOBP_REGULATION_OF_NMDA_RECEPTOR_ACTIVITY	1.43673	0.193852
PELLICCIOTTA_HDAC_IN_ANTIGEN_PRESENTATION_DN	1.4366	0.193932
HENDRICKS_SMARCA4_TARGETS_DN	1.4365	0.193977
GOBP_COLLAGEN_FIBRIL_ORGANIZATION	1.43638	0.194045
GOBP_PURINE_CONTAINING_COMPOUND_METABOLIC_PROCESS	1.43621	0.194202
WP_OXIDATIVE_PHOSPHORYLATION	1.4362	0.194101
GOBP_PHOSPHATIDYLCHOLINE_METABOLIC_PROCESS	1.43617	0.19404
GOBP_NEGATIVE_REGULATION_OF_ENDOCYTOSIS	1.43617	0.193934
GOBP_RESPONSE_TO_CATECHOLAMINE	1.43607	0.193981
GOBP_ORGANOPHOSPHATE_ESTER_TRANSPORT	1.43602	0.193945
BLANCO_MELO_MERS_COV_INFECTION_MCR5_CELLS_DN	1.43597	0.193928
GOBP_OSTEOBLAST_PROLIFERATION	1.43588	0.193937
HALLMARK_E2F_TARGETS	1.43587	0.193834
XU_HGF_TARGETS_REPRESSED_BY_AKT1_DN	1.43567	0.194037
SHEDDEN_LUNG_CANCER_GOOD_SURVIVAL_A4	1.43519	0.194603
GOBP_CELLULAR_RESPONSE_TO_CAMP	1.43469	0.195232
GOBP_NEGATIVE_REGULATION_OF_CELL_DIFFERENTIATION	1.43467	0.195135
HP_AORTIC_REGURGITATION	1.43457	0.195166
KEGG_VEGF_SIGNALING_PATHWAY	1.43449	0.195176
HP_ABNORMAL_AORTIC_VALVE_CUSP_MORPHOLOGY	1.43446	0.195101
GOBP_MAMMARY_GLAND_EPITHELIUM_DEVELOPMENT	1.43435	0.195164
GOBP_CELL_COMMUNICATION_INVOLVED_IN_CARDIAC_CONDUCTION	1.43428	0.195153
GOBP_RECEPTOR_SIGNALING_PATHWAY_VIA_STAT	1.43404	0.195404
GOBP_ORGAN_GROWTH	1.43399	0.195375
FOURNIER_ACINAR_DEVELOPMENT_LATE_2	1.43378	0.19555
TARTE_PLASMA_CELL_VS_PLASMABLAST_DN	1.43376	0.195479
GOBP_POSITIVE_REGULATION_OF_CYTOSKELETON_ORGANIZATION	1.43374	0.195399
REACTOME_ADORA2B_MEDIATED_ANTI_INFLAMMATORY_CYTOKINES_PRODUCTION	1.43369	0.195365
REACTOME_ABC_TRANSPORTER_DISORDERS	1.43364	0.19533
KEGG_BUTANOATE_METABOLISM	1.4335	0.195402
GOBP_PEPTIDE_SECRETION	1.43327	0.195662
REACTOME_CYCLIN_A_CDK2_ASSOCIATED_EVENTS_AT_S_PHASE_ENTRY	1.43285	0.196167
GOBP_DEVELOPMENT_OF_PRIMARY_FEMALE_SEXUAL_CHARACTERISTICS	1.43276	0.196187
GOBP_CELL_COMMUNICATION_BY_ELECTRICAL_COUPLING_INVOLVED_IN_CARDIAC_CONDUCTION	1.4324	0.196613
GOBP_REGULATION_OF_HORMONE_SECRETION	1.43218	0.196836
HP_CARDIOVASCULAR_CALCIFICATION	1.43135	0.197918
CORRE_MULTIPLE_MYELOMA_UP	1.43132	0.197856
GOMF_NUCLEOTIDE_TRANSMEMBRANE_TRANSPORTER_ACTIVITY	1.43131	0.197761
REACTOME_NICOTINATE_METABOLISM	1.43111	0.197939
WP_IL18_SIGNALING_PATHWAY	1.43093	0.19811
KEGG_DNA_REPLICATION	1.43089	0.198041
LEE_METASTASIS_AND_ALTERNATIVE_SPLICING_UP	1.43079	0.198071
HP_VENOUS_THROMBOSIS	1.43073	0.198046
GOBP_NEPHRON_EPITHELIUM_DEVELOPMENT	1.43048	0.198313
GOBP_ENSHEATHMENT_OF_NEURONS	1.43027	0.198518
HP_RETINAL_ARTERIOLAR_TORTUOSITY	1.43016	0.198551
GOBP_REGULATION_OF_MYELOID_LEUKOCYTE_DIFFERENTIATION	1.43015	0.198461
YANG_BREAST_CANCER_ESR1_BULK_UP	1.42988	0.198762
HP_SEROSITIS	1.42975	0.198857
GOBP_PURINE_NUCLEOSIDE_METABOLIC_PROCESS	1.42936	0.199333
GOMF_CYCLIC_NUCLEOTIDE_BINDING	1.42924	0.199395
GOBP_NEURON_PROJECTION_GUIDANCE	1.42912	0.199462
BOYLAN_MULTIPLE_MYELOMA_D_CLUSTER_UP	1.42896	0.199589
HP_SOUND_SENSITIVITY	1.42839	0.200308
REACTOME_G1_S_DNA_DAMAGE_CHECKPOINTS	1.42823	0.200443
JAIN_NFKB_SIGNALING	1.42823	0.200339
HP_CONGENITAL_ICHTHYOSIFORM_ERYTHRODERMA	1.42822	0.200238
GOBP_ENDODERM_FORMATION	1.42763	0.201033
MYLLYKANGAS_AMPLIFICATION_HOT_SPOT_17	1.42757	0.201024
ZHONG_RESPONSE_TO_AZACITIDINE_AND_TSA_DN	1.42749	0.201031
GOMF_CARBOXY_LYASE_ACTIVITY	1.42705	0.20155
GOBP_RESPONSE_TO_VITAMIN	1.42692	0.201634
HP_ASCENDING_AORTIC_DISSECTION	1.42691	0.20153
GOBP_PURINE_CONTAINING_COMPOUND_BIOSYNTHETIC_PROCESS	1.42689	0.201462
GOBP_ENDODERM_DEVELOPMENT	1.42677	0.201536
WU_SILENCED_BY_METHYLATION_IN_BLADDER_CANCER	1.42661	0.201676
GOBP_GTP_METABOLIC_PROCESS	1.42607	0.202334
GOMF_COPPER_ION_BINDING	1.42594	0.20242
ZHONG_SECRETOME_OF_LUNG_CANCER_AND_FIBROBLAST	1.42545	0.203052
GOBP_RESPONSE_TO_OSMOTIC_STRESS	1.42543	0.202966
HINATA_NFKB_TARGETS_KERATINOCYTE_UP	1.42519	0.203238
REACTOME_SARS_COV_1_INFECTION	1.42519	0.203132
HP_ABNORMAL_PROPORTION_OF_CD4_POSITIVE_T_CELLS	1.42513	0.203112
GOBP_GASTRULATION	1.42507	0.203096
KOKKINAKIS_METHIONINE_DEPRIVATION_48HR_DN	1.42499	0.203102
KEGG_TYPE_II_DIABETES_MELLITUS	1.42493	0.203095
LANDIS_BREAST_CANCER_PROGRESSION_DN	1.42493	0.202985
GOBP_REGULATION_OF_PRODUCTION_OF_MOLECULAR_MEDIATOR_OF_IMMUNE_RESPONSE	1.42487	0.202953
GOBP_REGULATION_OF_MEMBRANE_REPOLARIZATION	1.42461	0.203239
PEDERSEN_METASTASIS_BY_ERBB2_ISOFORM_7	1.42453	0.20324
HP_HEMIPARESIS	1.42432	0.203447
GOBP_AMINO_SUGAR_METABOLIC_PROCESS	1.42427	0.20341
GOBP_TRABECULA_MORPHOGENESIS	1.424	0.20372
SHETH_LIVER_CANCER_VS_TXNIP_LOSS_PAM2	1.42379	0.203914
GOBP_REGULATION_OF_CELL_MIGRATION_INVOLVED_IN_SPROUTING_ANGIOGENESIS	1.42361	0.204086
GOBP_REGULATION_OF_CARDIAC_MUSCLE_CELL_PROLIFERATION	1.42356	0.204061
GOBP_NADH_METABOLIC_PROCESS	1.42337	0.204223
PEDERSEN_METASTASIS_BY_ERBB2_ISOFORM_1	1.4233	0.204197
GOBP_KERATAN_SULFATE_METABOLIC_PROCESS	1.4232	0.204232
BROWNE_HCMV_INFECTION_16HR_DN	1.4231	0.20429
GOBP_NUCLEOSIDE_PHOSPHATE_BIOSYNTHETIC_PROCESS	1.4227	0.204802
HP_ABNORMAL_THROMBOSIS	1.42265	0.204778
GOBP_DORSAL_VENTRAL_PATTERN_FORMATION	1.42265	0.204683
HP_APLASTIC_ANEMIA	1.42258	0.204668
GOBP_T_CELL_DIFFERENTIATION	1.42257	0.20457
REACTOME_KERATAN_SULFATE_KERATIN_METABOLISM	1.42223	0.204944
GOBP_CELL_ACTIVATION_INVOLVED_IN_IMMUNE_RESPONSE	1.42223	0.204834
REACTOME_G_ALPHA_S_SIGNALLING_EVENTS	1.42217	0.204806
IWANAGA_CARCINOGENESIS_BY_KRAS_UP	1.42211	0.20478
GOBP_RESPONSE_TO_ORGANOPHOSPHORUS	1.42208	0.20472
GOBP_NEGATIVE_REGULATION_OF_MYELOID_CELL_DIFFERENTIATION	1.42156	0.205396
GOBP_NEGATIVE_REGULATION_OF_DEFENSE_RESPONSE	1.4214	0.205518
TURASHVILI_BREAST_LOBULAR_CARCINOMA_VS_LOBULAR_NORMAL_DN	1.42134	0.205498
REACTOME_RESPIRATORY_ELECTRON_TRANSPORT	1.42117	0.205668
PID_LYMPH_ANGIOGENESIS_PATHWAY	1.42075	0.20618
GOMF_LIPID_TRANSPORTER_ACTIVITY	1.4207	0.206155
SHEDDEN_LUNG_CANCER_POOR_SURVIVAL_A6	1.42068	0.206064
CHIARADONNA_NEOPLASTIC_TRANSFORMATION_KRAS_CDC25_DN	1.42054	0.206188
GOBP_POSITIVE_REGULATION_OF_EPITHELIAL_CELL_PROLIFERATION	1.42032	0.206426
GOBP_ENDOCRINE_HORMONE_SECRETION	1.4202	0.20648
GOBP_FATTY_ACID_DERIVATIVE_METABOLIC_PROCESS	1.42007	0.206573
GOBP_CELLULAR_RESPONSE_TO_NITROGEN_COMPOUND	1.4199	0.206737
GOMF_PHOSPHORIC_DIESTER_HYDROLASE_ACTIVITY	1.41983	0.206724
GOBP_NEGATIVE_REGULATION_OF_LIPID_TRANSPORT	1.41977	0.20669
LEE_LIVER_CANCER_ACOX1_DN	1.41967	0.206741
DURCHDEWALD_SKIN_CARCINOGENESIS_UP	1.4195	0.206885
HP_LYMPHOPENIA	1.4195	0.206785
GOBP_MATURATION_OF_SSU_RRNA_FROM_TRICISTRONIC_RRNA_TRANSCRIPT_SSU_RRNA_5_8S_RRNA_LSU_RRNA	1.41939	0.206826
GOBP_RIBOSE_PHOSPHATE_BIOSYNTHETIC_PROCESS	1.41916	0.207063
GOMF_CARBOXYLIC_ESTER_HYDROLASE_ACTIVITY	1.41898	0.207217
GOBP_REGULATION_OF_ANIMAL_ORGAN_MORPHOGENESIS	1.41872	0.207502
GOBP_EXCITATORY_SYNAPSE_ASSEMBLY	1.41872	0.207394
GOBP_RESPONSE_TO_GROWTH_HORMONE	1.41865	0.207378
KOYAMA_SEMA3B_TARGETS_UP	1.41863	0.207301
GOMF_PROTEIN_HOMODIMERIZATION_ACTIVITY	1.41848	0.207423
KEGG_ALZHEIMERS_DISEASE	1.41839	0.207463
GOBP_ATP_SYNTHESIS_COUPLED_ELECTRON_TRANSPORT	1.41834	0.20743
GOBP_MESENCHYMAL_CELL_PROLIFERATION	1.41821	0.207507
GOBP_INOSITOL_PHOSPHATE_MEDIATED_SIGNALING	1.41769	0.208197
COATES_MACROPHAGE_M1_VS_M2_UP	1.41753	0.208332
KEGG_AMYOTROPHIC_LATERAL_SCLEROSIS_ALS	1.41748	0.20829
TORCHIA_TARGETS_OF_EWSR1_FLI1_FUSION_DN	1.41748	0.20818
GOBP_B_CELL_DIFFERENTIATION	1.41712	0.208608
GOBP_REPRODUCTIVE_BEHAVIOR	1.41658	0.209334
JEON_SMAD6_TARGETS_DN	1.41647	0.209387
GOMF_PRIMARY_ACTIVE_TRANSMEMBRANE_TRANSPORTER_ACTIVITY	1.41645	0.209293
HP_FATIGABLE_WEAKNESS_OF_SWALLOWING_MUSCLES	1.41644	0.209204
GOBP_MITOCHONDRIAL_GENE_EXPRESSION	1.41644	0.209103
GOMF_PHOSPHOLIPASE_ACTIVITY	1.41625	0.20927
GOBP_SMOOTH_MUSCLE_CELL_APOPTOTIC_PROCESS	1.41605	0.209469
REACTOME_TRANSCRIPTIONAL_REGULATION_OF_PLURIPOTENT_STEM_CELLS	1.41596	0.209492
HP_RADIAL_DEVIATION_OF_THE_HAND_OR_OF_FINGERS_OF_THE_HAND	1.41573	0.209762
KEGG_ABC_TRANSPORTERS	1.4156	0.209877
GOBP_ACTOMYOSIN_STRUCTURE_ORGANIZATION	1.41528	0.210258
EPPERT_LSC_R	1.4149	0.210739
GOBP_REGULATION_OF_NITRIC_OXIDE_SYNTHASE_ACTIVITY	1.41454	0.211164
GOBP_POSITIVE_REGULATION_OF_MAP_KINASE_ACTIVITY	1.41438	0.211315
GOBP_REGULATION_OF_ALPHA_BETA_T_CELL_ACTIVATION	1.41424	0.211405
REACTOME_NEGATIVE_REGULATION_OF_FGFR4_SIGNALING	1.4142	0.211339
WANG_METASTASIS_OF_BREAST_CANCER_ESR1_DN	1.41413	0.211339
REACTOME_NUCLEAR_RECEPTOR_TRANSCRIPTION_PATHWAY	1.41411	0.211264
GOBP_BETA_CATENIN_TCF_COMPLEX_ASSEMBLY	1.41398	0.211342
WP_PHOSPHODIESTERASES_IN_NEURONAL_FUNCTION	1.41394	0.211302
BANDRES_RESPONSE_TO_CARMUSTIN_MGMT_24HR_DN	1.41394	0.211193
WP_NANOPARTICLEMEDIATED_ACTIVATION_OF_RECEPTOR_SIGNALING	1.41377	0.211331
GOBP_REGULATION_OF_RECEPTOR_SIGNALING_PATHWAY_VIA_STAT	1.41318	0.212154
CHEBOTAEV_GR_TARGETS_DN	1.41272	0.212727
GOBP_POSITIVE_REGULATION_OF_INTERLEUKIN_2_PRODUCTION	1.41269	0.212657
HP_FATIGABLE_WEAKNESS_OF_BULBAR_MUSCLES	1.4124	0.21297
GOBP_VITAMIN_TRANSPORT	1.41216	0.21323
GOBP_REGULATION_OF_VASCULAR_ASSOCIATED_SMOOTH_MUSCLE_CELL_PROLIFERATION	1.41191	0.213511
GOBP_BONE_DEVELOPMENT	1.4119	0.213419
ISSAEVA_MLL2_TARGETS	1.41175	0.213554
GOBP_POSITIVE_REGULATION_OF_LEUKOCYTE_DEGRANULATION	1.41173	0.213477
GOMF_TRANSFERASE_ACTIVITY_TRANSFERRING_ONE_CARBON_GROUPS	1.41143	0.213819
GOBP_REGULATION_OF_STRIATED_MUSCLE_CONTRACTION	1.41141	0.213745
GOBP_NEGATIVE_REGULATION_OF_MRNA_CATABOLIC_PROCESS	1.41139	0.213666
GOBP_SMALL_MOLECULE_BIOSYNTHETIC_PROCESS	1.41134	0.213627
TAKEDA_TARGETS_OF_NUP98_HOXA9_FUSION_3D_UP	1.41131	0.213564
GOBP_CARDIAC_VENTRICLE_MORPHOGENESIS	1.41114	0.21374
GOBP_POSITIVE_REGULATION_OF_REGULATED_SECRETORY_PATHWAY	1.41106	0.213757
GOBP_NEGATIVE_CHEMOTAXIS	1.41088	0.213898
GOBP_REGULATION_OF_OXIDOREDUCTASE_ACTIVITY	1.41077	0.213972
HP_DIFFICULTY_RUNNING	1.4106	0.214159
GOCC_VOLTAGE_GATED_CALCIUM_CHANNEL_COMPLEX	1.41059	0.214052
GOBP_REGULATION_OF_HEMATOPOIETIC_PROGENITOR_CELL_DIFFERENTIATION	1.41031	0.214408
BRUINS_UVC_RESPONSE_VIA_TP53_GROUP_B	1.41015	0.214546
GOBP_BLOOD_VESSEL_ENDOTHELIAL_CELL_MIGRATION	1.40999	0.214696
WP_NUCLEAR_RECEPTORS_IN_LIPID_METABOLISM_AND_TOXICITY	1.40975	0.214937
HP_CHOLECYSTITIS	1.40958	0.215098
HP_ABNORMAL_MITOCHONDRIA_IN_MUSCLE_TISSUE	1.40947	0.215173
HALLMARK_ALLOGRAFT_REJECTION	1.40942	0.215145
GOBP_T_CELL_ACTIVATION	1.40941	0.215055
HP_ABNORMAL_BLOOD_TRANSITION_ELEMENT_CATION_CONCENTRATION	1.40939	0.214969
YAUCH_HEDGEHOG_SIGNALING_PARACRINE_UP	1.4091	0.215318
GOBP_ACTIN_CYTOSKELETON_REORGANIZATION	1.40903	0.215305
NABA_ECM_AFFILIATED	1.40899	0.215256
HP_ABNORMAL_CARDIAC_VENTRICULAR_FUNCTION	1.40869	0.215648
HP_TYPE_1_MUSCLE_FIBER_PREDOMINANCE	1.40843	0.215938
MARKEY_RB1_CHRONIC_LOF_DN	1.40833	0.215982
GOCC_SARCOPLASM	1.40814	0.216185
HP_DYSDIADOCHOKINESIS	1.40805	0.216209
SENGUPTA_NASOPHARYNGEAL_CARCINOMA_UP	1.40758	0.21687
RUAN_RESPONSE_TO_TNF_TROGLITAZONE_DN	1.40755	0.216809
HUANG_DASATINIB_RESISTANCE_DN	1.40753	0.21673
WILCOX_RESPONSE_TO_PROGESTERONE_DN	1.40741	0.216813
BLANCO_MELO_BRONCHIAL_EPITHELIAL_CELLS_INFLUENZA_A_DEL_NS1_INFECTION_UP	1.40726	0.216929
SHETH_LIVER_CANCER_VS_TXNIP_LOSS_PAM3	1.40708	0.217105
SHIN_B_CELL_LYMPHOMA_CLUSTER_7	1.40672	0.217515
GOBP_B_CELL_RECEPTOR_SIGNALING_PATHWAY	1.40671	0.217429
HP_JAUNDICE	1.40668	0.217364
GOBP_MORPHOGENESIS_OF_AN_EPITHELIAL_SHEET	1.40662	0.217345
XU_CREBBP_TARGETS_UP	1.40653	0.217385
MIYAGAWA_TARGETS_OF_EWSR1_ETS_FUSIONS_DN	1.40647	0.217367
GOBP_SYNAPTIC_SIGNALING	1.40641	0.217347
GOBP_NEURONAL_STEM_CELL_POPULATION_MAINTENANCE	1.4064	0.217253
GOMF_ABC_TYPE_TRANSPORTER_ACTIVITY	1.40638	0.217169
GOBP_NEGATIVE_REGULATION_OF_SIGNALING_RECEPTOR_ACTIVITY	1.40635	0.217116
GOBP_ENDOCYTOSIS	1.40627	0.21711
HP_ABNORMALITY_OF_BLOOD_CIRCULATION	1.40623	0.217063
HALLMARK_ANDROGEN_RESPONSE	1.40562	0.217893
GOCC_I_BAND	1.40529	0.218287
MEISSNER_NPC_HCP_WITH_H3K4ME3_AND_H3K27ME3	1.40512	0.218437
WP_UREA_CYCLE_AND_ASSOCIATED_PATHWAYS	1.40494	0.218612
SHAFFER_IRF4_TARGETS_IN_ACTIVATED_B_LYMPHOCYTE	1.40488	0.218584
JAZAG_TGFB1_SIGNALING_DN	1.40395	0.219953
GOCC_90S_PRERIBOSOME	1.40391	0.219918
BIOCARTA_NUCLEARRS_PATHWAY	1.40377	0.220029
SATO_SILENCED_BY_METHYLATION_IN_PANCREATIC_CANCER_1	1.40367	0.220103
GOBP_PROTEIN_DNA_COMPLEX_DISASSEMBLY	1.40349	0.22027
GOBP_NEGATIVE_REGULATION_OF_CELL_ADHESION	1.40349	0.220167
GOMF_ANTIPORTER_ACTIVITY	1.40334	0.220263
HP_INCREASED_CIRCULATING_PROLACTIN_CONCENTRATION	1.40317	0.220404
GOBP_POSTSYNAPTIC_SPECIALIZATION_ASSEMBLY	1.40299	0.2206
GOBP_POSITIVE_REGULATION_OF_GROWTH	1.40288	0.220681
DER_IFN_GAMMA_RESPONSE_UP	1.4027	0.220838
MITSIADES_RESPONSE_TO_APLIDIN_DN	1.40252	0.221007
GOMF_STRUCTURAL_CONSTITUENT_OF_MUSCLE	1.40248	0.220971
GOBP_ENDOTHELIAL_CELL_CHEMOTAXIS	1.40235	0.221067
REACTOME_GAP_JUNCTION_ASSEMBLY	1.40225	0.221135
[truncated: 235 more rows]

## Sheet: S1D 22Rv1-JQ1GSE162564
Table S1D. Top GSEA gene sets downregulated after JQ1 (500 nM x 6 hrs GSE162564) treatment of 22Rv1 cells (with Fig S2E)
Gene Set	NES	FDR q-val
SPINK1 GENE SIGNATURE_TOP500_ANY TWO	2.08585	0.00219402
LNCAP_HNF4G_OVEREXPRESS_UP_1.5X	2.08421	0.00109701
PCA-GI SIGNATURE	2.07745	0.00073134
MEISSNER_NPC_HCP_WITH_H3K27ME3	2.06175	0.000548505
GOBP_ADENYLATE_CYCLASE_INHIBITING_G_PROTEIN_COUPLED_RECEPTOR_SIGNALING_PATHWAY	2.0499	0.000876188
SABATES_COLORECTAL_ADENOMA_UP	2.02676	0.00200355
KEGG_NEUROACTIVE_LIGAND_RECEPTOR_INTERACTION	2.0262	0.00171733
GOBP_SYNAPSE_ASSEMBLY	2.02037	0.00177363
MEISSNER_BRAIN_HCP_WITH_H3K27ME3	2.00914	0.00267584
GOBP_ADENYLATE_CYCLASE_MODULATING_G_PROTEIN_COUPLED_RECEPTOR_SIGNALING_PATHWAY	1.97796	0.0062368
HALLMARK_MYC_TARGETS_V2	1.94384	0.0142213
MIKKELSEN_IPS_ICP_WITH_H3K4ME3_AND_H327ME3	1.92946	0.0200579
HELLER_HDAC_TARGETS_SILENCED_BY_METHYLATION_DN	1.92656	0.0200321
RICKMAN_HEAD_AND_NECK_CANCER_A	1.91111	0.0273483
WP_GPCRS_CLASS_A_RHODOPSINLIKE	1.90645	0.0284385
BLANCO_MELO_RESPIRATORY_SYNCYTIAL_VIRUS_INFECTION_A594_CELLS_DN	1.90535	0.0274839
RODWELL_AGING_KIDNEY_NO_BLOOD_UP	1.90072	0.0287627
PEDERSEN_METASTASIS_BY_ERBB2_ISOFORM_6	1.88769	0.0374359
HELLER_HDAC_TARGETS_DN	1.85987	0.0651125
GOBP_CELLULAR_RESPONSE_TO_DRUG	1.85582	0.0677059
SCHUHMACHER_MYC_TARGETS_UP	1.85543	0.0651052
GOBP_ADENYLATE_CYCLASE_ACTIVATING_G_PROTEIN_COUPLED_RECEPTOR_SIGNALING_PATHWAY	1.85303	0.065325
GOBP_ICOSANOID_BIOSYNTHETIC_PROCESS	1.85122	0.0643879
BENPORATH_PRC2_TARGETS	1.84974	0.0634357
GOBP_POSITIVE_REGULATION_OF_BLOOD_PRESSURE	1.84763	0.06374
GOBP_ENDODERMAL_CELL_DIFFERENTIATION	1.83839	0.0739913
GOBP_CELL_ADHESION_MEDIATED_BY_INTEGRIN	1.83699	0.0735609
GOMF_HORMONE_BINDING	1.83432	0.0746488
GOMF_ION_GATED_CHANNEL_ACTIVITY	1.83282	0.0743756
REACTOME_CLASS_A_1_RHODOPSIN_LIKE_RECEPTORS	1.8328	0.0719328
BIOCARTA_NO1_PATHWAY	1.83191	0.0706355
MIKKELSEN_MEF_HCP_WITH_H3K27ME3	1.83061	0.0701363
GOBP_REGULATION_OF_SYNAPSE_ASSEMBLY	1.82893	0.0699664
GOBP_PHOSPHOLIPASE_C_ACTIVATING_G_PROTEIN_COUPLED_RECEPTOR_SIGNALING_PATHWAY	1.82797	0.0691306
GOBP_HOMOPHILIC_CELL_ADHESION_VIA_PLASMA_MEMBRANE_ADHESION_MOLECULES	1.82663	0.0690936
MCGARVEY_SILENCED_BY_METHYLATION_IN_COLON_CANCER	1.81878	0.0778673
GOMF_PEPTIDE_RECEPTOR_ACTIVITY	1.81782	0.077537
REACTOME_PEPTIDE_LIGAND_BINDING_RECEPTORS	1.81704	0.0765625
SERVITJA_ISLET_HNF1A_TARGETS_DN	1.8168	0.0749637
GOMF_NEUROTRANSMITTER_RECEPTOR_ACTIVITY	1.81522	0.0750834
MIKKELSEN_NPC_HCP_WITH_H3K27ME3	1.81337	0.0759984
NABA_CORE_MATRISOME	1.81253	0.0755179
MEISSNER_NPC_HCP_WITH_H3K4ME2_AND_H3K27ME3	1.81059	0.0760245
GOBP_DIGESTION	1.80791	0.0778009
MARTENS_TRETINOIN_RESPONSE_UP	1.80343	0.0823432
MEISSNER_NPC_HCP_WITH_H3_UNMETHYLATED	1.80236	0.0820732
HAMAI_APOPTOSIS_VIA_TRAIL_DN	1.80111	0.0823294
MIKKELSEN_IPS_WITH_HCP_H3K27ME3	1.79529	0.0896632
LEE_LIVER_CANCER_ACOX1_UP	1.78918	0.0969353
CAHOY_NEURONAL	1.78808	0.0969651
FOSTER_KDM1A_TARGETS_UP	1.78524	0.099588
HP_SYRINGOMYELIA	1.78396	0.100029
MEISSNER_BRAIN_HCP_WITH_H3_UNMETHYLATED	1.78149	0.102451
KEGG_STEROID_HORMONE_BIOSYNTHESIS	1.77991	0.103088
WP_PROSTAGLANDIN_SYNTHESIS_AND_REGULATION	1.77434	0.111256
CAVARD_LIVER_CANCER_MALIGNANT_VS_BENIGN	1.77396	0.109894
RICKMAN_HEAD_AND_NECK_CANCER_E	1.77295	0.109791
JAATINEN_HEMATOPOIETIC_STEM_CELL_UP	1.77231	0.109123
GOMF_GATED_CHANNEL_ACTIVITY	1.77167	0.108347
GOBP_CELL_CELL_ADHESION_VIA_PLASMA_MEMBRANE_ADHESION_MOLECULES	1.77136	0.107142
GOBP_G_PROTEIN_COUPLED_RECEPTOR_SIGNALING_PATHWAY	1.77116	0.105763
GOBP_LUNG_ALVEOLUS_DEVELOPMENT	1.77014	0.105626
KRAS.BREAST_UP.V1_UP	1.76861	0.106276
GOBP_REGULATION_OF_LEUKOCYTE_MIGRATION	1.76706	0.107332
GOMF_POSTSYNAPTIC_NEUROTRANSMITTER_RECEPTOR_ACTIVITY	1.76663	0.106504
REACTOME_GPCR_LIGAND_BINDING	1.76304	0.110902
ODONNELL_METASTASIS_DN	1.76064	0.113524
URS_ADIPOCYTE_DIFFERENTIATION_DN	1.75432	0.122985
WOOD_EBV_EBNA1_TARGETS_UP	1.75425	0.121361
SCHLOSSER_MYC_TARGETS_AND_SERUM_RESPONSE_DN	1.75295	0.122408
GOMF_HORMONE_ACTIVITY	1.74666	0.132649
DURAND_STROMA_S_UP	1.7438	0.13661
SHEN_SMARCA2_TARGETS_DN	1.74359	0.135113
GOMF_EXTRACELLULAR_MATRIX_STRUCTURAL_CONSTITUENT	1.742	0.136938
NABA_ECM_GLYCOPROTEINS	1.74145	0.136234
GOBP_RESPONSE_TO_ATP	1.74142	0.134571
GOMF_MONOCARBOXYLIC_ACID_TRANSMEMBRANE_TRANSPORTER_ACTIVITY	1.74011	0.135352
RICKMAN_HEAD_AND_NECK_CANCER_C	1.73722	0.139478
GOCC_COLLAGEN_CONTAINING_EXTRACELLULAR_MATRIX	1.73461	0.143303
GOCC_EXTERNAL_ENCAPSULATING_STRUCTURE	1.73377	0.143316
GOMF_ORGANIC_ACID_SODIUM_SYMPORTER_ACTIVITY	1.73333	0.14241
GOMF_G_PROTEIN_COUPLED_RECEPTOR_ACTIVITY	1.73252	0.142354
GOMF_PEPTIDE_HORMONE_BINDING	1.73251	0.140666
LIEN_BREAST_CARCINOMA_METAPLASTIC	1.73131	0.141596
GOBP_CALCIUM_DEPENDENT_CELL_CELL_ADHESION_VIA_PLASMA_MEMBRANE_CELL_ADHESION_MOLECULES	1.73078	0.140959
GOBP_CELL_JUNCTION_ASSEMBLY	1.73017	0.140477
LIEN_BREAST_CARCINOMA_METAPLASTIC_VS_DUCTAL_UP	1.72931	0.140748
GOBP_NEUROPEPTIDE_SIGNALING_PATHWAY	1.72834	0.141225
MIKKELSEN_MCV6_HCP_WITH_H3K27ME3	1.72712	0.14254
MYC_UP.V1_UP	1.7247	0.146045
LIU_PROSTATE_CANCER_UP	1.72294	0.147972
GOBP_PROTEIN_O_LINKED_GLYCOSYLATION	1.72285	0.146555
GOBP_PROSTANOID_METABOLIC_PROCESS	1.72227	0.146118
GOBP_ANTIMICROBIAL_HUMORAL_IMMUNE_RESPONSE_MEDIATED_BY_ANTIMICROBIAL_PEPTIDE	1.71936	0.150647
GOBP_REGULATION_OF_POSTSYNAPTIC_MEMBRANE_POTENTIAL	1.71882	0.150373
MIKKELSEN_ES_HCP_WITH_H3K27ME3	1.71878	0.148921
REACTOME_ECM_PROTEOGLYCANS	1.71834	0.148344
JAEGER_METASTASIS_DN	1.7183	0.146998
NFE2L2.V2	1.71661	0.148949
HALLMARK_INFLAMMATORY_RESPONSE	1.71602	0.148946
ANDERSEN_CHOLANGIOCARCINOMA_CLASS2	1.71331	0.154002
REACTOME_NCAM1_INTERACTIONS	1.71136	0.157305
TURASHVILI_BREAST_LOBULAR_CARCINOMA_VS_LOBULAR_NORMAL_DN	1.71102	0.156491
KEGG_DRUG_METABOLISM_OTHER_ENZYMES	1.71089	0.155249
GOBP_ENDODERM_FORMATION	1.70918	0.157883
REACTOME_INTEGRIN_CELL_SURFACE_INTERACTIONS	1.70844	0.15789
GOBP_POSITIVE_REGULATION_OF_LEUKOCYTE_MIGRATION	1.70741	0.15854
HOLLERN_MICROACINAR_BREAST_TUMOR_UP	1.70719	0.157487
PEART_HDAC_PROLIFERATION_CLUSTER_DN	1.70649	0.157627
REACTOME_NEURONAL_SYSTEM	1.70607	0.157069
HP_SPINAL_CORD_LESION	1.706	0.155781
BOQUEST_STEM_CELL_UP	1.70453	0.157751
GOBP_PYRIMIDINE_NUCLEOTIDE_METABOLIC_PROCESS	1.70385	0.157682
BANDRES_RESPONSE_TO_CARMUSTIN_MGMT_24HR_DN	1.70327	0.157623
GOCC_INTRINSIC_COMPONENT_OF_POSTSYNAPTIC_DENSITY_MEMBRANE	1.70323	0.156338
HALLMARK_MYC_TARGETS_V1	1.7001	0.161722
SNF5_DN.V1_DN	1.69654	0.168526
GOBP_ENGULFMENT_OF_APOPTOTIC_CELL	1.69262	0.176206
GOBP_FEMALE_SEX_DIFFERENTIATION	1.69064	0.179723
QI_PLASMACYTOMA_DN	1.6902	0.179384
GOBP_ACTIVATION_OF_ADENYLATE_CYCLASE_ACTIVITY	1.68933	0.18
GOBP_CARBOXYLIC_ACID_TRANSPORT	1.68795	0.181822
WONG_ENDMETRIUM_CANCER_DN	1.68569	0.186614
GOMF_EXTRACELLULAR_LIGAND_GATED_ION_CHANNEL_ACTIVITY	1.68451	0.188056
LI_WILMS_TUMOR_VS_FETAL_KIDNEY_2_DN	1.68407	0.187628
GOMF_SOLUTE_SODIUM_SYMPORTER_ACTIVITY	1.68383	0.186747
HALLMARK_EPITHELIAL_MESENCHYMAL_TRANSITION	1.68339	0.186335
GOMF_MOLECULAR_TRANSDUCER_ACTIVITY	1.68274	0.186358
GOBP_BONE_MATURATION	1.68258	0.185295
GOBP_DIGESTIVE_SYSTEM_PROCESS	1.68214	0.184979
GOBP_MONOCARBOXYLIC_ACID_TRANSPORT	1.68193	0.184009
KEGG_PORPHYRIN_AND_CHLOROPHYLL_METABOLISM	1.67717	0.194892
GOMF_CATALYTIC_ACTIVITY_ACTING_ON_A_GLYCOPROTEIN	1.67615	0.196279
GOBP_DNA_MODIFICATION	1.67567	0.196096
GOBP_APOPTOTIC_CELL_CLEARANCE	1.67551	0.195073
GOCC_PLATELET_ALPHA_GRANULE_LUMEN	1.67541	0.193928
BYSTRYKH_HEMATOPOIESIS_STEM_CELL_SCP2_QTL_TRANS	1.67445	0.19506
ONDER_CDH1_TARGETS_2_DN	1.67382	0.195302
REACTOME_RRNA_MODIFICATION_IN_THE_NUCLEUS_AND_CYTOSOL	1.67353	0.194575
MANALO_HYPOXIA_DN	1.67254	0.195434
DELACROIX_RAR_TARGETS_DN	1.6709	0.198221
GOBP_REGULATION_OF_SYSTEMIC_ARTERIAL_BLOOD_PRESSURE	1.66935	0.200747
GOMF_EXOGENOUS_PROTEIN_BINDING	1.66873	0.201217
GOBP_BASEMENT_MEMBRANE_ORGANIZATION	1.66847	0.200481
GOMF_RECEPTOR_REGULATOR_ACTIVITY	1.66791	0.20056
HP_PALMAR_HYPERKERATOSIS	1.66758	0.200108
GOCC_POSTSYNAPTIC_MEMBRANE	1.66743	0.199194
SANA_TNF_SIGNALING_UP	1.6663	0.200699
GOBP_POSITIVE_REGULATION_OF_PEPTIDYL_TYROSINE_PHOSPHORYLATION	1.66585	0.200681
GOMF_CATION_CHANNEL_ACTIVITY	1.66585	0.199343
SABATES_COLORECTAL_ADENOMA_DN	1.66464	0.201348
SMID_BREAST_CANCER_LUMINAL_B_DN	1.66434	0.200728
GOBP_POSITIVE_REGULATION_OF_HEART_GROWTH	1.66384	0.200752
GOMF_PASSIVE_TRANSMEMBRANE_TRANSPORTER_ACTIVITY	1.6634	0.200641
MEISSNER_NPC_HCP_WITH_H3K4ME2	1.66284	0.200575
GOMF_TRANSMITTER_GATED_CHANNEL_ACTIVITY	1.66227	0.200754
GU_PDEF_TARGETS_DN	1.66213	0.199908
GOBP_ENDODERM_DEVELOPMENT	1.66187	0.199321
AMUNDSON_DNA_DAMAGE_RESPONSE_TP53	1.66072	0.200894
GOBP_DEVELOPMENT_OF_PRIMARY_FEMALE_SEXUAL_CHARACTERISTICS	1.66036	0.200561
FERNANDEZ_BOUND_BY_MYC	1.6592	0.202133
GOBP_POSITIVE_REGULATION_OF_EPITHELIAL_CELL_DIFFERENTIATION	1.65903	0.201392
RIZKI_TUMOR_INVASIVENESS_2D_DN	1.65871	0.200981
GOMF_SCAVENGER_RECEPTOR_ACTIVITY	1.65852	0.200389
GOMF_VOLTAGE_GATED_CATION_CHANNEL_ACTIVITY	1.6585	0.199241
KEGG_DRUG_METABOLISM_CYTOCHROME_P450	1.65764	0.200221
LA_MEN1_TARGETS	1.65738	0.199676
CAIRO_PML_TARGETS_BOUND_BY_MYC_UP	1.65531	0.203825
TURASHVILI_BREAST_LOBULAR_CARCINOMA_VS_DUCTAL_NORMAL_UP	1.65491	0.203518
GOBP_REGULATION_OF_CELL_ADHESION_MEDIATED_BY_INTEGRIN	1.65491	0.202328
GOMF_CYCLIC_NUCLEOTIDE_BINDING	1.65477	0.201439
GOBP_SYNAPSE_ORGANIZATION	1.654	0.202449
GOMF_NEUROTRANSMITTER_RECEPTOR_ACTIVITY_INVOLVED_IN_REGULATION_OF_POSTSYNAPTIC_MEMBRANE_POTENTIAL	1.65383	0.20174
GOCC_IMMUNOLOGICAL_SYNAPSE	1.65342	0.201599
VERHAAK_AML_WITH_NPM1_MUTATED_DN	1.65317	0.201021
YEGNASUBRAMANIAN_PROSTATE_CANCER	1.65206	0.202655
SCHLOSSER_MYC_TARGETS_AND_SERUM_RESPONSE_UP	1.65204	0.201578
CHEN_HOXA5_TARGETS_9HR_DN	1.65198	0.200587
GOBP_PYRIMIDINE_CONTAINING_COMPOUND_METABOLIC_PROCESS	1.65071	0.202571
GOBP_PROSTANOID_BIOSYNTHETIC_PROCESS	1.64979	0.203778
REACTOME_AMINO_ACID_TRANSPORT_ACROSS_THE_PLASMA_MEMBRANE	1.64946	0.20354
AFFAR_YY1_TARGETS_DN	1.64922	0.202981
GOBP_MACROPHAGE_MIGRATION	1.64805	0.20483
ESC_V6.5_UP_EARLY.V1_DN	1.64677	0.207079
GOBP_SYNAPSE_MATURATION	1.64599	0.207875
TSENG_ADIPOGENIC_POTENTIAL_DN	1.6449	0.209422
VALK_AML_CLUSTER_7	1.64487	0.208389
NAKAYAMA_SOFT_TISSUE_TUMORS_PCA2_DN	1.6447	0.207682
GOBP_REGULATION_OF_SENSORY_PERCEPTION	1.64396	0.208719
REACTOME_SIGNALING_BY_GPCR	1.64382	0.207966
MIKKELSEN_ES_ICP_WITH_H3K4ME3_AND_H3K27ME3	1.64304	0.208898
WP_GPCRS_OTHER	1.64301	0.20789
HP_ABNORMAL_CIRCULATING_BILIRUBIN_CONCENTRATION	1.6423	0.208761
GOMF_SERINE_HYDROLASE_ACTIVITY	1.64225	0.207854
ZHU_CMV_24_HR_DN	1.6417	0.208302
HP_ULNAR_DEVIATION_OF_THE_HAND_OR_OF_FINGERS_OF_THE_HAND	1.63927	0.21346
DOANE_BREAST_CANCER_ESR1_UP	1.63869	0.213925
GOBP_REGULATION_OF_BLOOD_PRESSURE	1.63834	0.213674
22RV1HNF4GSH5DOXDN_1.5X	1.63812	0.213276
GOMF_POTASSIUM_CHANNEL_ACTIVITY	1.63712	0.214792
HARRIS_BRAIN_CANCER_PROGENITORS	1.63678	0.214653
GOCC_INTRINSIC_COMPONENT_OF_SYNAPTIC_MEMBRANE	1.63668	0.213824
GOCC_CATION_CHANNEL_COMPLEX	1.63659	0.213029
GOBP_REGULATION_OF_CYTOSOLIC_CALCIUM_ION_CONCENTRATION	1.63623	0.213008
CREIGHTON_ENDOCRINE_THERAPY_RESISTANCE_1	1.63567	0.213474
GOBP_T_CELL_SELECTION	1.63544	0.213016
GOBP_INTEGRIN_ACTIVATION	1.63542	0.212056
GOBP_NUCLEOBASE_METABOLIC_PROCESS	1.63375	0.215642
REACTOME_STIMULI_SENSING_CHANNELS	1.6337	0.214788
GOBP_PRIMARY_ALCOHOL_METABOLIC_PROCESS	1.63369	0.213775
TONKS_TARGETS_OF_RUNX1_RUNX1T1_FUSION_HSC_DN	1.63369	0.212767
KEGG_STARCH_AND_SUCROSE_METABOLISM	1.63362	0.211949
GOMF_LIGAND_GATED_ION_CHANNEL_ACTIVITY	1.63362	0.210954
GOCC_INTRINSIC_COMPONENT_OF_POSTSYNAPTIC_MEMBRANE	1.63259	0.212581
GOBP_NEUROTRANSMITTER_RECEPTOR_TRANSPORT_TO_PLASMA_MEMBRANE	1.63227	0.21234
GOBP_REGULATION_OF_HEART_GROWTH	1.63223	0.211493
KRAS.600.LUNG.BREAST_UP.V1_UP	1.62982	0.216794
CHANDRAN_METASTASIS_DN	1.62933	0.21708
WP_PI3KAKT_SIGNALING_PATHWAY	1.62924	0.216313
GOBP_REGULATION_OF_VASOCONSTRICTION	1.62919	0.215429
HP_CONGENITAL_MALFORMATION_OF_THE_LEFT_HEART	1.62893	0.215018
GOBP_EXTERNAL_ENCAPSULATING_STRUCTURE_ORGANIZATION	1.62891	0.214128
TAKEDA_TARGETS_OF_NUP98_HOXA9_FUSION_16D_UP	1.62884	0.213344
MEL18_DN.V1_UP	1.62873	0.212621
WP_GABA_RECEPTOR_SIGNALING	1.62864	0.211832
GOCC_TRANSPORTER_COMPLEX	1.62846	0.211325
GOBP_ESTROGEN_METABOLIC_PROCESS	1.62826	0.210924
GOBP_DNA_DEMETHYLATION	1.62825	0.210052
HALLMARK_APICAL_JUNCTION	1.62733	0.211527
GOCC_BASEMENT_MEMBRANE	1.62683	0.21193
GOBP_REGULATION_OF_ANIMAL_ORGAN_FORMATION	1.62673	0.211249
WP_HAIR_FOLLICLE_DEVELOPMENT_CYTODIFFERENTIATION_PART_3_OF_3	1.62606	0.212107
GOBP_ANIMAL_ORGAN_MATURATION	1.62594	0.211417
GOBP_REGULATION_OF_MEMBRANE_POTENTIAL	1.62583	0.21078
GOMF_GLUCURONOSYLTRANSFERASE_ACTIVITY	1.62562	0.210391
GOBP_POSITIVE_REGULATION_OF_COAGULATION	1.62518	0.210561
REACTOME_KERATINIZATION	1.62502	0.210027
LIU_SMARCA4_TARGETS	1.62498	0.20926
GOCC_RECEPTOR_COMPLEX	1.62411	0.210603
GOBP_INTERFERON_GAMMA_PRODUCTION	1.624	0.210081
BILD_MYC_ONCOGENIC_SIGNATURE	1.62397	0.209278
GOMF_PHOSPHATIDYLINOSITOL_3_4_BISPHOSPHATE_BINDING	1.62275	0.211264
LNCAP HNF1A OVEREXPRESS UP 1.5X	1.62258	0.210768
GOBP_LIPID_IMPORT_INTO_CELL	1.62095	0.214121
PID_UPA_UPAR_PATHWAY	1.62028	0.214971
GOMF_GLUTAMATE_RECEPTOR_ACTIVITY	1.61811	0.219676
SU_LIVER	1.61796	0.219136
REACTOME_LAMININ_INTERACTIONS	1.61773	0.218848
HP_AORTIC_VALVE_STENOSIS	1.61747	0.218605
KEGG_BLADDER_CANCER	1.61648	0.220289
GOBP_RESPONSE_TO_VITAMIN_D	1.61632	0.219816
GOBP_REGULATION_OF_PHOSPHATIDYLINOSITOL_3_KINASE_ACTIVITY	1.61459	0.223578
HOLLERN_EMT_BREAST_TUMOR_UP	1.61454	0.222807
GOCC_PRERIBOSOME	1.61376	0.223936
BLANCO_MELO_COVID19_SARS_COV_2_INFECTION_A594_CELLS_DN	1.61358	0.223474
GOBP_ENTRY_INTO_HOST	1.61338	0.223144
REACTOME_G_ALPHA_I_SIGNALLING_EVENTS	1.61333	0.222407
STK33_SKM_DN	1.61328	0.221672
HP_EXAGGERATED_STARTLE_RESPONSE	1.61304	0.221517
GOBP_NEGATIVE_REGULATION_OF_VIRAL_GENOME_REPLICATION	1.61153	0.224363
GOBP_REGULATION_OF_INFLAMMATORY_RESPONSE	1.61093	0.225045
GOBP_DNA_METHYLATION_OR_DEMETHYLATION	1.61034	0.225551
GOBP_LACTATION	1.60996	0.225725
HP_URETHRAL_STENOSIS	1.60962	0.225818
GOBP_NEGATIVE_REGULATION_OF_EXTRINSIC_APOPTOTIC_SIGNALING_PATHWAY_VIA_DEATH_DOMAIN_RECEPTORS	1.60918	0.226104
GOMF_ORGANIC_ANION_TRANSMEMBRANE_TRANSPORTER_ACTIVITY	1.60862	0.226681
GOBP_PYRIMIDINE_RIBONUCLEOTIDE_METABOLIC_PROCESS	1.60853	0.226029
PICCALUGA_ANGIOIMMUNOBLASTIC_LYMPHOMA_UP	1.60827	0.225847
REACTOME_RIP_MEDIATED_NFKB_ACTIVATION_VIA_ZBP1	1.60805	0.22554
GOBP_REGULATION_OF_STEM_CELL_PROLIFERATION	1.60789	0.22521
HP_LOW_LEVELS_OF_VITAMIN_D	1.60779	0.224609
GOBP_HISTONE_H3_K27_METHYLATION	1.60711	0.225488
GOBP_SMOOTH_MUSCLE_CONTRACTION	1.607	0.225011
KORKOLA_YOLK_SAC_TUMOR	1.60639	0.225825
GOBP_DNA_DEALKYLATION	1.6059	0.226194
GOBP_REGULATION_OF_MUSCLE_CONTRACTION	1.6057	0.225882
GOBP_MESENCHYME_MORPHOGENESIS	1.60514	0.226546
GOBP_POSITIVE_REGULATION_OF_HEART_RATE	1.60493	0.226231
GOBP_MACROPHAGE_CHEMOTAXIS	1.60455	0.226377
ANDERSEN_CHOLANGIOCARCINOMA_CLASS1	1.60312	0.229423
REACTOME_ADORA2B_MEDIATED_ANTI_INFLAMMATORY_CYTOKINES_PRODUCTION	1.60309	0.228715
GOBP_CELL_DIFFERENTIATION_INVOLVED_IN_EMBRYONIC_PLACENTA_DEVELOPMENT	1.60291	0.228459
ZHANG_RESPONSE_TO_CANTHARIDIN_DN	1.60254	0.228622
GOBP_EMBRYONIC_ORGAN_MORPHOGENESIS	1.60239	0.228252
GOMF_METAL_ION_TRANSMEMBRANE_TRANSPORTER_ACTIVITY	1.60189	0.228664
REACTOME_EXTRACELLULAR_MATRIX_ORGANIZATION	1.60183	0.228013
REACTOME_POTASSIUM_CHANNELS	1.60172	0.227486
GOCC_SMALL_SUBUNIT_PROCESSOME	1.60155	0.227121
MOHANKUMAR_HOXA1_TARGETS_DN	1.601	0.227679
REACTOME_GABA_RECEPTOR_ACTIVATION	1.60082	0.227271
GOBP_REGULATION_OF_COAGULATION	1.6007	0.226828
TOMLINS_METASTASIS_DN	1.60062	0.226269
PTEN_DN.V1_DN	1.59822	0.231677
GOBP_NEUROINFLAMMATORY_RESPONSE	1.59773	0.232075
GOBP_MUSCLE_CONTRACTION	1.59728	0.232486
WILCOX_RESPONSE_TO_PROGESTERONE_DN	1.59579	0.235614
GOBP_UNSATURATED_FATTY_ACID_BIOSYNTHETIC_PROCESS	1.59495	0.237052
BARRIER_CANCER_RELAPSE_NORMAL_SAMPLE_UP	1.59409	0.238568
GOBP_POSITIVE_REGULATION_OF_CELLULAR_CARBOHYDRATE_METABOLIC_PROCESS	1.59407	0.237829
GOBP_POSITIVE_REGULATION_OF_GLYCOPROTEIN_METABOLIC_PROCESS	1.59404	0.23716
HUANG_DASATINIB_RESISTANCE_DN	1.59359	0.237676
GOBP_MESODERM_MORPHOGENESIS	1.59323	0.237737
GOBP_DEFENSE_RESPONSE_TO_GRAM_NEGATIVE_BACTERIUM	1.59309	0.237331
GOBP_RESPONSE_TO_ACETYLCHOLINE	1.59276	0.23741
CONRAD_STEM_CELL	1.59273	0.236671
GOBP_FORMATION_OF_PRIMARY_GERM_LAYER	1.59198	0.237835
HP_PULMONARY_EMBOLISM	1.59132	0.238842
FERRANDO_T_ALL_WITH_MLL_ENL_FUSION_DN	1.59123	0.238287
DESERT_STEM_CELL_HEPATOCELLULAR_CARCINOMA_SUBCLASS_UP	1.59103	0.238054
GOBP_VASCULAR_TRANSPORT	1.59098	0.237399
GOCC_NEURON_PROJECTION_MEMBRANE	1.59075	0.237273
WP_REGULATION_OF_APOPTOSIS_BY_PARATHYROID_HORMONERELATED_PROTEIN	1.59058	0.236936
XU_HGF_TARGETS_REPRESSED_BY_AKT1_DN	1.59028	0.236983
GOBP_RIBONUCLEOSIDE_METABOLIC_PROCESS	1.59018	0.236475
GOCC_EXTERNAL_SIDE_OF_PLASMA_MEMBRANE	1.59017	0.235742
GOCC_PLASMA_MEMBRANE_SIGNALING_RECEPTOR_COMPLEX	1.59001	0.235356
GOBP_RESPONSE_TO_CALCIUM_ION	1.58914	0.236827
ZHAN_MULTIPLE_MYELOMA_DN	1.5878	0.239669
KEGG_DILATED_CARDIOMYOPATHY	1.58757	0.239525
HP_ECTODERMAL_DYSPLASIA	1.58633	0.242064
GOMF_STEROID_DEHYDROGENASE_ACTIVITY	1.58582	0.242754
GOBP_GRANULOCYTE_MIGRATION	1.58564	0.242462
HP_NONIMMUNE_HYDROPS_FETALIS	1.58531	0.242544
CTIP_DN.V1_UP	1.58511	0.242278
GOMF_UDP_GLYCOSYLTRANSFERASE_ACTIVITY	1.58442	0.243407
22RV1HNF4GSH6DOXDN_1.5X	1.58421	0.243218
GOBP_SENSORY_PERCEPTION_OF_PAIN	1.58363	0.244059
HP_LYMPHOMA	1.58291	0.245239
GOMF_CELL_CELL_ADHESION_MEDIATOR_ACTIVITY	1.58221	0.246322
GOBP_POTASSIUM_ION_TRANSPORT	1.58218	0.245692
NABA_MATRISOME	1.581	0.248026
GOBP_NEGATIVE_REGULATION_OF_VASCULATURE_DEVELOPMENT	1.58081	0.247746
BLANCO_MELO_COVID19_SARS_COV_2_INFECTION_A594_ACE2_EXPRESSING_CELLS_DN	1.58077	0.247111
GARGALOVIC_RESPONSE_TO_OXIDIZED_PHOSPHOLIPIDS_RED_UP	1.58067	0.246643
REACTOME_G_ALPHA_S_SIGNALLING_EVENTS	1.57961	0.248848

## Sheet: S1E 22Rv1-ABBV075GSE130274
Table S1E. Top GSEA gene sets downregulated after ABBV075 (60 nM x 24 hrs GSE130274) treatment of 22Rv1 cells (with Fig S2F)
Gene Set	NES	FDR q-val
HELLER_HDAC_TARGETS_SILENCED_BY_METHYLATION_DN	2.74523	0
HELLER_HDAC_TARGETS_DN	2.59203	0
GOMF_SERINE_HYDROLASE_ACTIVITY	2.51834	0
MEISSNER_BRAIN_HCP_WITH_H3K27ME3	2.50596	0
ZHAN_MULTIPLE_MYELOMA_CD1_VS_CD2_UP	2.49082	0
GOCC_COLLAGEN_CONTAINING_EXTRACELLULAR_MATRIX	2.47033	0
GOCC_EXTERNAL_ENCAPSULATING_STRUCTURE	2.42443	0
DOANE_BREAST_CANCER_ESR1_UP	2.40559	0
REACTOME_EXTRACELLULAR_MATRIX_ORGANIZATION	2.38453	0
GOBP_REGULATION_OF_SYSTEMIC_ARTERIAL_BLOOD_PRESSURE	2.37323	0
GOBP_EXTERNAL_ENCAPSULATING_STRUCTURE_ORGANIZATION	2.3474	0
HELLER_SILENCED_BY_METHYLATION_DN	2.33916	0
WANG_METHYLATED_IN_BREAST_CANCER	2.33755	0
DELPUECH_FOXO3_TARGETS_DN	2.3277	0
MOHANKUMAR_HOXA1_TARGETS_DN	2.3082	0
NABA_MATRISOME	2.2928	0
MIKKELSEN_ES_ICP_WITH_H3K4ME3_AND_H3K27ME3	2.28915	0
22RV1HNF4GSH5DOXDN_1.5X	2.28045	0
LIU_SMARCA4_TARGETS	2.26901	0
SMID_BREAST_CANCER_RELAPSE_IN_BONE_UP	2.26534	0
NABA_CORE_MATRISOME	2.254	5.05174e-05
SERVITJA_ISLET_HNF1A_TARGETS_DN	2.25162	4.82212e-05
MEISSNER_BRAIN_HCP_WITH_H3K4ME3_AND_H3K27ME3	2.24893	4.61246e-05
LNCAP_HNF4G_OVEREXPRESS_UP_1.5X	2.24419	4.42027e-05
SPINK1 GENE SIGNATURE_TOP500_ANY TWO	2.23082	0.000129507
SABATES_COLORECTAL_ADENOMA_UP	2.2271	0.000124526
PCA-GI SIGNATURE	2.21554	0.000322237
ZHAN_MULTIPLE_MYELOMA_CD1_UP	2.20629	0.000349509
GOBP_ACUTE_INFLAMMATORY_RESPONSE	2.20307	0.00037532
MEISSNER_NPC_HCP_WITH_H3_UNMETHYLATED	2.20299	0.00036281
DAVICIONI_MOLECULAR_ARMS_VS_ERMS_DN	2.18853	0.000491069
MCBRYAN_PUBERTAL_BREAST_4_5WK_UP	2.18625	0.000509542
NABA_SECRETED_FACTORS	2.18615	0.000494101
GOBP_REGULATION_OF_BLOOD_PRESSURE	2.18081	0.000479569
KEGG_CYTOKINE_CYTOKINE_RECEPTOR_INTERACTION	2.17637	0.00052797
MIKKELSEN_IPS_WITH_HCP_H3K27ME3	2.17076	0.000603663
KEGG_NEUROACTIVE_LIGAND_RECEPTOR_INTERACTION	2.16915	0.000587348
KRIGE_AMINO_ACID_DEPRIVATION	2.16844	0.000571891
REACTOME_ECM_PROTEOGLYCANS	2.16806	0.000557227
REACTOME_ELASTIC_FIBRE_FORMATION	2.16714	0.00059811
HALLMARK_ESTROGEN_RESPONSE_EARLY	2.16248	0.000635916
AMIT_SERUM_RESPONSE_240_MCF10A	2.15912	0.000620776
PID_INTEGRIN1_PATHWAY	2.15733	0.000631547
GOMF_EXTRACELLULAR_MATRIX_STRUCTURAL_CONSTITUENT	2.15418	0.000666281
KEGG_ECM_RECEPTOR_INTERACTION	2.14952	0.00072327
PACHER_TARGETS_OF_IGF1_AND_IGF2_UP	2.14639	0.000825937
MIKKELSEN_MEF_HCP_WITH_H3K27ME3	2.14485	0.000877471
GOBP_INTRINSIC_APOPTOTIC_SIGNALING_PATHWAY_BY_P53_CLASS_MEDIATOR	2.14374	0.000859191
YEGNASUBRAMANIAN_PROSTATE_CANCER	2.14342	0.000841656
RIGGI_EWING_SARCOMA_PROGENITOR_DN	2.13858	0.000933606
REACTOME_KERATINIZATION	2.13336	0.00095813
GOBP_GLAND_MORPHOGENESIS	2.12849	0.000960616
ANDERSEN_CHOLANGIOCARCINOMA_CLASS2	2.12823	0.000942492
JAEGER_METASTASIS_DN	2.1272	0.00094512
DELYS_THYROID_CANCER_UP	2.12639	0.000927936
GOBP_OOGENESIS	2.12363	0.000969805
GOBP_CORNIFICATION	2.12006	0.00106722
GOBP_LACTATION	2.11866	0.00106753
KOBAYASHI_EGFR_SIGNALING_24HR_DN	2.11747	0.00110488
HALLMARK_MYC_TARGETS_V2	2.1172	0.00108647
BIOCARTA_CTCF_PATHWAY	2.117	0.00106866
GOBP_INTERFERON_GAMMA_PRODUCTION	2.11535	0.00106901
MIKKELSEN_MCV6_HCP_WITH_H3K27ME3	2.11301	0.00112104
HALLMARK_EPITHELIAL_MESENCHYMAL_TRANSITION	2.11179	0.00110352
GOMF_HORMONE_ACTIVITY	2.09879	0.00137137
MARTENS_TRETINOIN_RESPONSE_UP	2.09875	0.0013506
WANG_MLL_TARGETS	2.09587	0.00141193
GOMF_RECEPTOR_REGULATOR_ACTIVITY	2.0956	0.00139116
GOBP_DEVELOPMENT_OF_PRIMARY_FEMALE_SEXUAL_CHARACTERISTICS	2.09317	0.00146548
TONKS_TARGETS_OF_RUNX1_RUNX1T1_FUSION_HSC_DN	2.08988	0.00155299
CLASPER_LYMPHATIC_VESSELS_DURING_METASTASIS_UP	2.08582	0.00159237
CHICAS_RB1_TARGETS_CONFLUENT	2.0851	0.0015854
GOBP_NEGATIVE_REGULATION_OF_HEMOPOIESIS	2.08289	0.00160832
BLANCO_MELO_RESPIRATORY_SYNCYTIAL_VIRUS_INFECTION_A594_CELLS_DN	2.08261	0.00158659
GOCC_EXTERNAL_SIDE_OF_PLASMA_MEMBRANE	2.08098	0.00168194
KEGG_BLADDER_CANCER	2.0797	0.00173133
GOBP_POSITIVE_REGULATION_OF_TYROSINE_PHOSPHORYLATION_OF_STAT_PROTEIN	2.07956	0.00170885
GARGALOVIC_RESPONSE_TO_OXIDIZED_PHOSPHOLIPIDS_RED_UP	2.07482	0.00189605
MEISSNER_NPC_HCP_WITH_H3K4ME2	2.07431	0.00188583
GOCC_BASEMENT_MEMBRANE	2.07394	0.00186226
GOCC_CELL_SURFACE	2.07341	0.00187952
GOBP_POSITIVE_REGULATION_OF_PEPTIDYL_TYROSINE_PHOSPHORYLATION	2.07318	0.00188323
REACTOME_FORMATION_OF_THE_CORNIFIED_ENVELOPE	2.07247	0.001913
GOBP_LEUKOCYTE_MIGRATION	2.07069	0.00192887
GOBP_FEMALE_GAMETE_GENERATION	2.06982	0.0019316
GOBP_OVULATION_CYCLE	2.06945	0.00190914
GOBP_OVARIAN_FOLLICLE_DEVELOPMENT	2.06897	0.0018872
KIM_GLIS2_TARGETS_UP	2.06818	0.00187814
MIKKELSEN_IPS_ICP_WITH_H3K4ME3_AND_H327ME3	2.0669	0.00191804
GOMF_CYTOKINE_ACTIVITY	2.06198	0.00205371
GOCC_PLATELET_ALPHA_GRANULE_LUMEN	2.05848	0.00215105
BEGUM_TARGETS_OF_PAX3_FOXO1_FUSION_DN	2.05768	0.00217487
MEBARKI_HCC_PROGENITOR_WNT_UP	2.05757	0.00216313
HP_TISSUE_ISCHEMIA	2.05605	0.00218633
HOELZEL_NF1_TARGETS_DN	2.05489	0.00218646
HALMOS_CEBPA_TARGETS_DN	2.05287	0.00224309
REACTOME_GPCR_LIGAND_BINDING	2.05134	0.00226474
GOBP_REGULATION_OF_SPROUTING_ANGIOGENESIS	2.04884	0.00230829
GOBP_KERATINIZATION	2.04853	0.00229599
GOBP_REGULATION_OF_EPITHELIAL_CELL_DIFFERENTIATION	2.047	0.0023381
GOMF_COLLAGEN_BINDING	2.04173	0.00257291
NABA_MATRISOME_ASSOCIATED	2.04126	0.00257937
KOYAMA_SEMA3B_TARGETS_UP	2.04049	0.00260717
GOBP_ZYMOGEN_ACTIVATION	2.04035	0.00259256
REACTOME_CLASS_A_1_RHODOPSIN_LIKE_RECEPTORS	2.03973	0.00260933
PID_INTEGRIN3_PATHWAY	2.03972	0.00258471
GOBP_MAMMARY_GLAND_DEVELOPMENT	2.03629	0.00275381
GOBP_REGULATION_OF_COAGULATION	2.03461	0.00285938
GOBP_CELL_FATE_COMMITMENT	2.0345	0.00284317
REACTOME_MOLECULES_ASSOCIATED_WITH_ELASTIC_FIBRES	2.02859	0.00310354
GOBP_REGULATION_OF_SYSTEMIC_ARTERIAL_BLOOD_PRESSURE_MEDIATED_BY_A_CHEMICAL_SIGNAL	2.02666	0.00322254
REACTOME_NON_INTEGRIN_MEMBRANE_ECM_INTERACTIONS	2.02637	0.00320339
BENPORATH_ES_WITH_H3K27ME3	2.02511	0.0032232
MARCHINI_TRABECTEDIN_RESISTANCE_DN	2.02508	0.00319492
VERHAAK_GLIOBLASTOMA_MESENCHYMAL	2.02348	0.00327109
ZHOU_CELL_CYCLE_GENES_IN_IR_RESPONSE_6HR	2.02285	0.00324289
GOBP_ENDOCRINE_PROCESS	2.02125	0.00337315
YAMAZAKI_TCEB3_TARGETS_UP	2.01987	0.00341832
VERRECCHIA_DELAYED_RESPONSE_TO_TGFB1	2.01703	0.00363599
MIKKELSEN_IPS_LCP_WITH_H3K4ME3	2.01665	0.00363285
REACTOME_INTEGRIN_CELL_SURFACE_INTERACTIONS	2.0145	0.00375559
HUANG_FOXA2_TARGETS_UP	2.01192	0.00385826
DUTERTRE_ESTRADIOL_RESPONSE_6HR_UP	2.0119	0.00382689
GOBP_VASCULAR_PROCESS_IN_CIRCULATORY_SYSTEM	2.01059	0.0038489
GOBP_CIRCULATORY_SYSTEM_PROCESS	2.01024	0.00382683
ONDER_CDH1_TARGETS_2_DN	2.00922	0.00384829
SMID_BREAST_CANCER_LUMINAL_B_DN	2.00873	0.00384369
GOBP_HETEROTYPIC_CELL_CELL_ADHESION	2.00867	0.00381366
GOMF_CADHERIN_BINDING_INVOLVED_IN_CELL_CELL_ADHESION	2.00811	0.00384346
MEISSNER_NPC_HCP_WITH_H3K4ME2_AND_H3K27ME3	2.00788	0.0038475
REACTOME_REGULATION_OF_INSULIN_LIKE_GROWTH_FACTOR_IGF_TRANSPORT_AND_UPTAKE_BY_INSULIN_LIKE_GROWTH_FACTOR_BINDING_PROTEINS_IGFBPS	2.00588	0.00395126
GOBP_GLAND_DEVELOPMENT	2.00252	0.00420947
TURASHVILI_BREAST_DUCTAL_CARCINOMA_VS_DUCTAL_NORMAL_DN	1.99951	0.00442298
GOBP_INTRINSIC_APOPTOTIC_SIGNALING_PATHWAY_IN_RESPONSE_TO_DNA_DAMAGE_BY_P53_CLASS_MEDIATOR	1.99806	0.0045357
GOBP_POSITIVE_CHEMOTAXIS	1.9975	0.00451016
GOBP_TRABECULA_MORPHOGENESIS	1.99653	0.00453305
GOBP_REGULATION_OF_MORPHOGENESIS_OF_AN_EPITHELIUM	1.99613	0.00453973
BOSCO_EPITHELIAL_DIFFERENTIATION_MODULE	1.99547	0.00457777
GOBP_NEGATIVE_REGULATION_OF_MYELOID_LEUKOCYTE_DIFFERENTIATION	1.99401	0.00467009
FLORIO_NEOCORTEX_BASAL_RADIAL_GLIA_UP	1.99236	0.00476094
PEART_HDAC_PROLIFERATION_CLUSTER_DN	1.9901	0.00492054
MCBRYAN_PUBERTAL_BREAST_3_4WK_UP	1.98949	0.00492418
GOMF_CELL_ADHESION_MEDIATOR_ACTIVITY	1.98736	0.00507237
GOBP_FEMALE_SEX_DIFFERENTIATION	1.98686	0.00509011
LIEN_BREAST_CARCINOMA_METAPLASTIC_VS_DUCTAL_DN	1.98428	0.00529498
BENPORATH_SUZ12_TARGETS	1.98424	0.00525871
GOBP_NEGATIVE_REGULATION_OF_COAGULATION	1.98392	0.00524499
GOBP_REGULATION_OF_CELL_MIGRATION_INVOLVED_IN_SPROUTING_ANGIOGENESIS	1.98364	0.00522415
ABBUD_LIF_SIGNALING_1_UP	1.98352	0.00519641
RICKMAN_HEAD_AND_NECK_CANCER_C	1.98325	0.00519075
BLANCO_MELO_BRONCHIAL_EPITHELIAL_CELLS_INFLUENZA_A_DEL_NS1_INFECTION_DN	1.98205	0.00528622
LI_WILMS_TUMOR_VS_FETAL_KIDNEY_2_DN	1.98157	0.00530154
GOBP_REGULATION_OF_VASCULATURE_DEVELOPMENT	1.98154	0.0052741
CHICAS_RB1_TARGETS_GROWING	1.98123	0.00525385
GOBP_NEGATIVE_REGULATION_OF_CELL_MATRIX_ADHESION	1.98096	0.00525496
GOMF_PASSIVE_TRANSMEMBRANE_TRANSPORTER_ACTIVITY	1.98042	0.00527722
GOMF_GATED_CHANNEL_ACTIVITY	1.9792	0.00531294
RODWELL_AGING_KIDNEY_NO_BLOOD_UP	1.97888	0.00532738
HP_HEMOPTYSIS	1.97791	0.00541024
REACTOME_RESPONSE_OF_EIF2AK1_HRI_TO_HEME_DEFICIENCY	1.97754	0.00541705
BHATI_G2M_ARREST_BY_2METHOXYESTRADIOL_DN	1.9757	0.00556587
BLUM_RESPONSE_TO_SALIRASIB_UP	1.97484	0.00559875
VALK_AML_CLUSTER_11	1.97468	0.0055644
MIKKELSEN_NPC_HCP_WITH_H3K27ME3	1.9746	0.00553047
WANG_SMARCE1_TARGETS_UP	1.97411	0.00554955
GOBP_MUSCLE_CELL_PROLIFERATION	1.97226	0.00568695
GOBP_CELL_CELL_ADHESION_VIA_PLASMA_MEMBRANE_ADHESION_MOLECULES	1.97222	0.0056529
NELSON_RESPONSE_TO_ANDROGEN_UP	1.9704	0.00581977
GOMF_GROWTH_FACTOR_ACTIVITY	1.9699	0.0058046
VART_KSHV_INFECTION_ANGIOGENIC_MARKERS_DN	1.96899	0.00587928
GOBP_EXTRACELLULAR_MATRIX_ASSEMBLY	1.96827	0.00590847
SAGIV_CD24_TARGETS_DN	1.96762	0.00596891
GOBP_EMBRYONIC_SKELETAL_SYSTEM_MORPHOGENESIS	1.9675	0.00593441
GOBP_EMBRYONIC_ORGAN_MORPHOGENESIS	1.96601	0.00606315
NABA_ECM_GLYCOPROTEINS	1.96551	0.00607818
QI_PLASMACYTOMA_DN	1.96494	0.00611145
GOBP_COLLAGEN_FIBRIL_ORGANIZATION	1.96455	0.00613828
MCDOWELL_ACUTE_LUNG_INJURY_UP	1.96448	0.0061038
HOLLERN_EMT_BREAST_TUMOR_UP	1.9644	0.00607574
GOMF_INTEGRIN_BINDING	1.96288	0.00620481
GOBP_MYELOID_LEUKOCYTE_MIGRATION	1.9598	0.00646481
MIKKELSEN_IPS_HCP_WITH_H3_UNMETHYLATED	1.95618	0.00676349
JECHLINGER_EPITHELIAL_TO_MESENCHYMAL_TRANSITION_UP	1.95383	0.00697623
GOBP_POSITIVE_REGULATION_OF_SMOOTH_MUSCLE_CELL_PROLIFERATION	1.95376	0.00693832
GOMF_NEUTRAL_AMINO_ACID_TRANSMEMBRANE_TRANSPORTER_ACTIVITY	1.9536	0.00691852
GOBP_SMOOTH_MUSCLE_CELL_PROLIFERATION	1.95359	0.00688133
MIKKELSEN_MCV6_ICP_WITH_H3K27ME3	1.95208	0.00700748
GOBP_POSITIVE_REGULATION_OF_INTERFERON_GAMMA_PRODUCTION	1.95199	0.00697596
PID_UPA_UPAR_PATHWAY	1.95159	0.00696203
SCHAEFFER_PROSTATE_DEVELOPMENT_48HR_UP	1.95139	0.00694835
BOQUEST_STEM_CELL_UP	1.95036	0.00700891
BLANCO_MELO_COVID19_SARS_COV_2_POS_PATIENT_LUNG_TISSUE_UP	1.94985	0.00702915
GOBP_NEGATIVE_REGULATION_OF_VASCULATURE_DEVELOPMENT	1.94921	0.00709399
GOBP_GLUTAMINE_FAMILY_AMINO_ACID_METABOLIC_PROCESS	1.94892	0.00710236
GOBP_INTEGRIN_MEDIATED_SIGNALING_PATHWAY	1.94874	0.0070827
LIU_PROSTATE_CANCER_UP	1.94785	0.00712434
GOBP_REGULATION_OF_LEUKOCYTE_MIGRATION	1.94779	0.00709927
HP_ABNORMAL_ARTERIAL_PHYSIOLOGY	1.94657	0.00715657
GOBP_EPIDERMIS_DEVELOPMENT	1.94594	0.00719162
CHARAFE_BREAST_CANCER_BASAL_VS_MESENCHYMAL_UP	1.94555	0.00718274
GOCC_PLASMA_MEMBRANE_SIGNALING_RECEPTOR_COMPLEX	1.94532	0.00717943
HOLLERN_EMT_BREAST_TUMOR_DN	1.94411	0.00725689
FRASOR_RESPONSE_TO_SERM_OR_FULVESTRANT_DN	1.94395	0.00723714
WP_PI3KAKT_SIGNALING_PATHWAY	1.94342	0.00726576
ONDER_CDH1_TARGETS_3_DN	1.94288	0.00729931
GOBP_NEGATIVE_REGULATION_OF_CELL_SUBSTRATE_ADHESION	1.94239	0.00732739
ALCALAY_AML_BY_NPM1_LOCALIZATION_UP	1.94167	0.00737594
GOMF_CELL_CELL_ADHESION_MEDIATOR_ACTIVITY	1.94146	0.00735088
BOQUEST_STEM_CELL_CULTURED_VS_FRESH_UP	1.9399	0.00748231
GOBP_CELL_FATE_DETERMINATION	1.93906	0.00757611
BENPORATH_PRC2_TARGETS	1.93868	0.00760733
FURUKAWA_DUSP6_TARGETS_PCI35_UP	1.93858	0.00758685
SCHLESINGER_METHYLATED_DE_NOVO_IN_CANCER	1.93674	0.00775048
ZHAN_MULTIPLE_MYELOMA_PR_UP	1.93608	0.00779566
MIKKELSEN_MCV6_LCP_WITH_H3K4ME3	1.93589	0.00778975
WP_GPCRS_CLASS_A_RHODOPSINLIKE	1.93418	0.00791482
HALLMARK_KRAS_SIGNALING_UP	1.93409	0.00789338
HARRIS_BRAIN_CANCER_PROGENITORS	1.93193	0.00817152
GOBP_POSITIVE_REGULATION_OF_LEUKOCYTE_MIGRATION	1.93142	0.00817899
CHARAFE_BREAST_CANCER_LUMINAL_VS_MESENCHYMAL_UP	1.93066	0.00826066
GOBP_MESENCHYME_MORPHOGENESIS	1.93043	0.00825783
MEISSNER_NPC_HCP_WITH_H3K27ME3	1.93026	0.00824028
GOBP_ANTERIOR_POSTERIOR_PATTERN_SPECIFICATION	1.92982	0.00824225
ANASTASSIOU_MULTICANCER_INVASIVENESS_SIGNATURE	1.92925	0.00826366
GOBP_NEGATIVE_REGULATION_OF_WOUND_HEALING	1.92808	0.00837681
HOLLERN_MICROACINAR_BREAST_TUMOR_UP	1.92757	0.00840237
BASSO_HAIRY_CELL_LEUKEMIA_UP	1.9267	0.00846606
CHIANG_LIVER_CANCER_SUBCLASS_PROLIFERATION_UP	1.92642	0.00846704
WP_TP53_NETWORK	1.9259	0.00851088
CONRAD_STEM_CELL	1.92576	0.00847387
DOANE_BREAST_CANCER_ESR1_DN	1.92237	0.00883763
WP_MAMMARY_GLAND_DEVELOPMENT_PATHWAY_PREGNANCY_AND_LACTATION_STAGE_3_OF_4	1.92216	0.00884162
GOBP_MULTI_MULTICELLULAR_ORGANISM_PROCESS	1.92168	0.0088502
GOBP_CHEMOKINE_PRODUCTION	1.92018	0.00903559
GOBP_LEUKOCYTE_CHEMOTAXIS	1.91999	0.009011
GOBP_EPITHELIAL_CELL_DIFFERENTIATION	1.9173	0.00934141
GOBP_REGULATION_OF_WOUND_HEALING	1.91652	0.00945333
GOBP_REGULATION_OF_EXTRINSIC_APOPTOTIC_SIGNALING_PATHWAY_VIA_DEATH_DOMAIN_RECEPTORS	1.91391	0.00982971
GOBP_REGULATION_OF_MAP_KINASE_ACTIVITY	1.91349	0.0098569
LIU_VAV3_PROSTATE_CARCINOGENESIS_UP	1.91245	0.00993827
AIGNER_ZEB1_TARGETS	1.91148	0.0100279
GOBP_SERINE_FAMILY_AMINO_ACID_BIOSYNTHETIC_PROCESS	1.91097	0.01009
GOMF_MOLECULAR_TRANSDUCER_ACTIVITY	1.91087	0.010062
PARENT_MTOR_SIGNALING_DN	1.9104	0.0100875
WANG_HCP_PROSTATE_CANCER	1.90974	0.0101351
GOZGIT_ESR1_TARGETS_DN	1.90935	0.0101424
HALLMARK_INFLAMMATORY_RESPONSE	1.90848	0.0102465
SASAI_RESISTANCE_TO_NEOPLASTIC_TRANSFROMATION	1.90838	0.0102052
GOBP_REGULATION_OF_PEPTIDYL_TYROSINE_PHOSPHORYLATION	1.90807	0.0102077
LIEN_BREAST_CARCINOMA_METAPLASTIC_VS_DUCTAL_UP	1.90697	0.010332
GOBP_OOCYTE_DIFFERENTIATION	1.90538	0.0104991
LEONARD_HYPOXIA	1.90494	0.0105437
GOBP_REGULATION_OF_INFLAMMATORY_RESPONSE	1.90312	0.0108676
HERNANDEZ_MITOTIC_ARREST_BY_DOCETAXEL_1_DN	1.90299	0.0108462
ROSTY_CERVICAL_CANCER_PROLIFERATION_CLUSTER	1.89964	0.0113334
GOBP_BRANCHING_MORPHOGENESIS_OF_AN_EPITHELIAL_TUBE	1.89946	0.0113315
GOBP_EPIDERMAL_CELL_DIFFERENTIATION	1.89893	0.0113549
VECCHI_GASTRIC_CANCER_ADVANCED_VS_EARLY_UP	1.89892	0.0113151
MEBARKI_HCC_PROGENITOR_WNT_UP_BLOCKED_BY_FZD8CRD	1.89831	0.0113933
LIN_SILENCED_BY_TUMOR_MICROENVIRONMENT	1.89774	0.0114204
PICCALUGA_ANGIOIMMUNOBLASTIC_LYMPHOMA_UP	1.89747	0.0114225
WIERENGA_STAT5A_TARGETS_UP	1.89741	0.0113954
GOBP_POSITIVE_REGULATION_OF_RESPONSE_TO_WOUNDING	1.89693	0.0114265
SMID_BREAST_CANCER_LUMINAL_A_UP	1.89676	0.0114161
GOBP_EXTRINSIC_APOPTOTIC_SIGNALING_PATHWAY_VIA_DEATH_DOMAIN_RECEPTORS	1.89668	0.0113853
GOBP_EMBRYONIC_SKELETAL_SYSTEM_DEVELOPMENT	1.8965	0.0113712
GOBP_POSITIVE_REGULATION_OF_LEUKOCYTE_PROLIFERATION	1.89612	0.0113816
DURAND_STROMA_S_UP	1.894	0.0116598
CHIARADONNA_NEOPLASTIC_TRANSFORMATION_CDC25_DN	1.89313	0.0117297
SCHLOSSER_MYC_TARGETS_AND_SERUM_RESPONSE_DN	1.89265	0.0117668
GOBP_ICOSANOID_SECRETION	1.89237	0.0117554
GOMF_LIGAND_GATED_CATION_CHANNEL_ACTIVITY	1.89053	0.0119766
GOBP_SERINE_FAMILY_AMINO_ACID_METABOLIC_PROCESS	1.88961	0.0120958
ZHU_CMV_24_HR_DN	1.88955	0.0120756
GOBP_IMPORT_INTO_CELL	1.88953	0.0120317
GOBP_T_HELPER_1_TYPE_IMMUNE_RESPONSE	1.88941	0.0120198
HP_SYRINGOMYELIA	1.88824	0.0121569
KATSANOU_ELAVL1_TARGETS_UP	1.88654	0.012411
REACTOME_AMINO_ACID_TRANSPORT_ACROSS_THE_PLASMA_MEMBRANE	1.885	0.0126045
REACTOME_RHO_GTPASES_ACTIVATE_PKNS	1.88441	0.0126684
GOMF_L_AMINO_ACID_TRANSMEMBRANE_TRANSPORTER_ACTIVITY	1.88325	0.0128284
GOBP_POSITIVE_REGULATION_OF_TRANSCRIPTION_FROM_RNA_POLYMERASE_II_PROMOTER_INVOLVED_IN_CELLULAR_RESPONSE_TO_CHEMICAL_STIMULUS	1.88305	0.0128022
GOBP_REGULATION_OF_EPIDERMIS_DEVELOPMENT	1.88303	0.012757
REACTOME_PEPTIDE_LIGAND_BINDING_RECEPTORS	1.88287	0.0127236
MIKKELSEN_ES_ICP_WITH_H3K4ME3	1.88232	0.0127741
FARMER_BREAST_CANCER_BASAL_VS_LULMINAL	1.8817	0.012813
DUTERTRE_ESTRADIOL_RESPONSE_24HR_UP	1.88089	0.0129237
GOBP_MESONEPHRIC_TUBULE_MORPHOGENESIS	1.88068	0.0129127
GOBP_NEURON_FATE_COMMITMENT	1.87994	0.0130227
GOBP_HEPATICOBILIARY_SYSTEM_DEVELOPMENT	1.87902	0.0131806
GOBP_EMBRYONIC_MORPHOGENESIS	1.87896	0.0131428
REACTOME_DEGRADATION_OF_THE_EXTRACELLULAR_MATRIX	1.8788	0.0131277
GOBP_RESPONSE_TO_FLUID_SHEAR_STRESS	1.87807	0.0132387
GOBP_REGULATION_OF_POSTSYNAPTIC_MEMBRANE_POTENTIAL	1.87747	0.0133159
CERVERA_SDHB_TARGETS_1_UP	1.87715	0.0133408
GOBP_ACTIN_MEDIATED_CELL_CONTRACTION	1.87709	0.0133068
GOBP_PROSTATE_GLAND_DEVELOPMENT	1.87689	0.0133134
STEIN_ESRRA_TARGETS_RESPONSIVE_TO_ESTROGEN_UP	1.87569	0.0134441
HALLMARK_IL2_STAT5_SIGNALING	1.87559	0.0134136
ZHU_CMV_ALL_DN	1.87553	0.0133798
BASSO_CD40_SIGNALING_DN	1.87545	0.0133462
GOMF_LIGAND_GATED_ION_CHANNEL_ACTIVITY	1.87453	0.0134569
SANSOM_APC_TARGETS_UP	1.87445	0.0134233
VALK_AML_CLUSTER_7	1.87394	0.0134614
GOBP_NEGATIVE_REGULATION_OF_EXTRINSIC_APOPTOTIC_SIGNALING_PATHWAY_VIA_DEATH_DOMAIN_RECEPTORS	1.87293	0.0135776
GOBP_POSITIVE_REGULATION_OF_VASCULATURE_DEVELOPMENT	1.87249	0.0136183
PRAMOONJAGO_SOX4_TARGETS_UP	1.87108	0.0138079
WANG_CISPLATIN_RESPONSE_AND_XPC_UP	1.87033	0.0138976
LEE_EARLY_T_LYMPHOCYTE_UP	1.86904	0.0140777
GOMF_DNA_BINDING_TRANSCRIPTION_ACTIVATOR_ACTIVITY	1.86893	0.0140499
GOBP_NEGATIVE_REGULATION_OF_MYELOID_CELL_DIFFERENTIATION	1.86864	0.0140676
BIOCARTA_ARF_PATHWAY	1.8674	0.0142704
GOBP_REGULATION_OF_RESPONSE_TO_WOUNDING	1.86563	0.0145828
FLORIO_NEOCORTEX_BASAL_RADIAL_GLIA_DN	1.86525	0.0146264
WP_ALPHA_6_BETA_4_SIGNALING_PATHWAY	1.86525	0.01458
LOPES_METHYLATED_IN_COLON_CANCER_DN	1.86462	0.0146509
OISHI_CHOLANGIOMA_STEM_CELL_LIKE_DN	1.86375	0.0148069
GOBP_POSITIVE_REGULATION_OF_WOUND_HEALING	1.8631	0.0148971
GOBP_NEGATIVE_REGULATION_OF_CELL_JUNCTION_ASSEMBLY	1.86275	0.0149288
GOBP_POSITIVE_REGULATION_OF_EPITHELIAL_CELL_DIFFERENTIATION	1.86226	0.0149671
BHAT_ESR1_TARGETS_NOT_VIA_AKT1_UP	1.86203	0.0149577
SMID_BREAST_CANCER_BASAL_UP	1.86202	0.0149112
GOBP_EMBRYONIC_ORGAN_DEVELOPMENT	1.86202	0.0148684
CUI_TCF21_TARGETS_2_UP	1.86156	0.0149033
CHEMNITZ_RESPONSE_TO_PROSTAGLANDIN_E2_UP	1.86118	0.0149144
GU_PDEF_TARGETS_DN	1.86095	0.014902
GOBP_RESPONSE_TO_OSMOTIC_STRESS	1.86053	0.0149365
FURUKAWA_DUSP6_TARGETS_PCI35_DN	1.86034	0.0149208
GOBP_POSITIVE_REGULATION_OF_BLOOD_CIRCULATION	1.85959	0.0150144
SERVITJA_ISLET_HNF1A_TARGETS_UP	1.85944	0.0149954
FUJII_YBX1_TARGETS_UP	1.85936	0.0149829
MEISSNER_BRAIN_HCP_WITH_H3K4ME2_AND_H3K27ME3	1.85911	0.0150066
GOBP_CONNECTIVE_TISSUE_DEVELOPMENT	1.85909	0.0149616
GOBP_POSITIVE_REGULATION_OF_REPRODUCTIVE_PROCESS	1.85805	0.0151284
HALLMARK_KRAS_SIGNALING_DN	1.85786	0.0150995
WHITEFORD_PEDIATRIC_CANCER_MARKERS	1.85782	0.0150578
GOBP_CARTILAGE_DEVELOPMENT	1.8574	0.0151262
GOBP_CELLULAR_RESPONSE_TO_GROWTH_HORMONE_STIMULUS	1.85695	0.0151554
WU_CELL_MIGRATION	1.8566	0.0151845
GOBP_RESPONSE_TO_WOUNDING	1.85487	0.0155587
GOBP_CELL_CHEMOTAXIS	1.85484	0.0155163
LEE_BMP2_TARGETS_UP	1.85367	0.0156744
RUIZ_TNC_TARGETS_DN	1.85163	0.0159804
HP_AORTIC_DISSECTION	1.85109	0.0160385
HAMAI_APOPTOSIS_VIA_TRAIL_DN	1.85024	0.0161941
GOBP_POSITIVE_REGULATION_OF_MORPHOGENESIS_OF_AN_EPITHELIUM	1.84994	0.0162069
GOBP_L_ALPHA_AMINO_ACID_TRANSMEMBRANE_TRANSPORT	1.84839	0.0164514
GOBP_REGULATION_OF_CARTILAGE_DEVELOPMENT	1.84804	0.0164699
CROONQUIST_IL6_DEPRIVATION_DN	1.84803	0.0164351
WP_TYROBP_CAUSAL_NETWORK	1.84745	0.0165125
ONDER_CDH1_TARGETS_3_UP	1.84615	0.0167475
GOBP_PHOSPHOLIPASE_C_ACTIVATING_G_PROTEIN_COUPLED_RECEPTOR_SIGNALING_PATHWAY	1.84612	0.016703
GOBP_NEGATIVE_REGULATION_OF_MULTICELLULAR_ORGANISMAL_PROCESS	1.8457	0.0167453
TIEN_INTESTINE_PROBIOTICS_24HR_DN	1.8433	0.0172021
WINZEN_DEGRADED_VIA_KHSRP	1.84301	0.0172179
GOBP_CELL_CELL_ADHESION	1.842	0.0173773
GOBP_RESPONSE_TO_DEXAMETHASONE	1.84091	0.0175725
GOBP_NEGATIVE_REGULATION_OF_CELL_ADHESION	1.83965	0.0177758
GOBP_REGULATION_OF_TUBE_SIZE	1.83907	0.0178352
HP_ESOPHAGITIS	1.83879	0.017846
GOBP_POSITIVE_REGULATION_OF_CELL_POPULATION_PROLIFERATION	1.8384	0.0178961
GOBP_LUNG_ALVEOLUS_DEVELOPMENT	1.83835	0.0178557
SMID_BREAST_CANCER_BASAL_DN	1.83773	0.0179293
GOCC_RECEPTOR_COMPLEX	1.83735	0.0179519
BLANCO_MELO_COVID19_SARS_COV_2_INFECTION_CALU3_CELLS_UP	1.83704	0.0179891
DELACROIX_RAR_TARGETS_UP	1.837	0.0179519
WP_BLADDER_CANCER	1.83669	0.0179948
BIOCARTA_IL2RB_PATHWAY	1.83646	0.0180349
CREIGHTON_ENDOCRINE_THERAPY_RESISTANCE_1	1.83536	0.01826
BOQUEST_STEM_CELL_DN	1.83495	0.0183076
GOBP_POSITIVE_REGULATION_OF_TRANSMEMBRANE_RECEPTOR_PROTEIN_SERINE_THREONINE_KINASE_SIGNALING_PATHWAY	1.83459	0.0183374
HP_ABNORMAL_VASCULAR_PHYSIOLOGY	1.83353	0.0185224
BENPORATH_EED_TARGETS	1.83215	0.0187907
REACTOME_TRANSCRIPTIONAL_REGULATION_OF_GRANULOPOIESIS	1.82908	0.019476
ZHENG_GLIOBLASTOMA_PLASTICITY_UP	1.82903	0.0194241
GOMF_E_BOX_BINDING	1.82864	0.019497
GOBP_POSITIVE_REGULATION_OF_MAP_KINASE_ACTIVITY	1.82824	0.0195635
GOBP_MYOBLAST_FUSION	1.82766	0.0196643
VERHAAK_AML_WITH_NPM1_MUTATED_UP	1.82718	0.0197155
GOBP_OVULATION_CYCLE_PROCESS	1.82641	0.0198869
GOBP_REGULATION_OF_REPRODUCTIVE_PROCESS	1.8264	0.0198375
GOBP_POSITIVE_REGULATION_OF_PRI_MIRNA_TRANSCRIPTION_BY_RNA_POLYMERASE_II	1.82621	0.0198254
REACTOME_G_ALPHA_Q_SIGNALLING_EVENTS	1.82572	0.0199157
DAVICIONI_TARGETS_OF_PAX_FOXO1_FUSIONS_UP	1.82554	0.0199092
GOBP_CELLULAR_RESPONSE_TO_RETINOIC_ACID	1.82524	0.0199054
WP_G1_TO_S_CELL_CYCLE_CONTROL	1.82522	0.0198624
GOMF_VOLTAGE_GATED_ION_CHANNEL_ACTIVITY	1.8248	0.0199262
GOBP_PATHWAY_RESTRICTED_SMAD_PROTEIN_PHOSPHORYLATION	1.82465	0.0199086
SCHUETZ_BREAST_CANCER_DUCTAL_INVASIVE_UP	1.82417	0.0199918
GOBP_SYNAPSE_ASSEMBLY	1.82387	0.0199963
GOBP_VASCULAR_TRANSPORT	1.82347	0.0200925
GOBP_NUCLEOSIDE_MONOPHOSPHATE_BIOSYNTHETIC_PROCESS	1.82249	0.0202968
LEIN_MIDBRAIN_MARKERS	1.82083	0.0206936
ROZANOV_MMP14_TARGETS_UP	1.82083	0.0206411
GOBP_ENDOCARDIAL_CUSHION_MORPHOGENESIS	1.82028	0.0207402
REACTOME_SYNDECAN_INTERACTIONS	1.81854	0.0211658
BASAKI_YBX1_TARGETS_UP	1.81791	0.0212549
PEDERSEN_METASTASIS_BY_ERBB2_ISOFORM_1	1.8169	0.0214698
GOBP_TISSUE_REMODELING	1.81486	0.0219858
MIKKELSEN_MEF_ICP_WITH_H3K27ME3	1.81445	0.0220368
GOBP_WOUND_HEALING	1.81443	0.0219818
GOBP_POSITIVE_REGULATION_OF_CELL_DIVISION	1.81391	0.0220978
GOBP_ALPHA_BETA_T_CELL_ACTIVATION	1.81379	0.0220969
GOBP_SKELETAL_SYSTEM_DEVELOPMENT	1.81335	0.0221716
GOBP_NEPHRON_MORPHOGENESIS	1.81299	0.0222213
GOBP_LENS_FIBER_CELL_DIFFERENTIATION	1.81244	0.0223086
AZARE_NEOPLASTIC_TRANSFORMATION_BY_STAT3_UP	1.81001	0.0228849
GOBP_REGULATION_OF_SYSTEM_PROCESS	1.80893	0.0231515
GOBP_ICOSANOID_TRANSPORT	1.80837	0.0232892
GOMF_VOLTAGE_GATED_CATION_CHANNEL_ACTIVITY	1.80812	0.0233042
GOBP_NUCLEOSIDE_MONOPHOSPHATE_METABOLIC_PROCESS	1.80802	0.0232607
GOBP_BODY_FLUID_SECRETION	1.80742	0.0233889
GOBP_CELLULAR_AMINO_ACID_BIOSYNTHETIC_PROCESS	1.807	0.0234508
WONG_ADULT_TISSUE_STEM_MODULE	1.80688	0.0234308
GOBP_AMINO_ACID_TRANSMEMBRANE_TRANSPORT	1.80647	0.0234846
BLANCO_MELO_COVID19_BRONCHIAL_EPITHELIAL_CELLS_SARS_COV_2_INFECTION_UP	1.80638	0.0234465
DELACROIX_RAR_BOUND_ES	1.80613	0.0234529
REACTOME_INTERLEUKIN_4_AND_INTERLEUKIN_13_SIGNALING	1.80594	0.0234567
PID_P53_DOWNSTREAM_PATHWAY	1.80575	0.0234527
VIETOR_IFRD1_TARGETS	1.80574	0.0233969
GOBP_REGULATION_OF_BODY_FLUID_LEVELS	1.80548	0.0234164
GOBP_INTERLEUKIN_12_PRODUCTION	1.80467	0.0235877
PID_ALK1_PATHWAY	1.8043	0.0236449
CHIARADONNA_NEOPLASTIC_TRANSFORMATION_KRAS_CDC25_DN	1.80348	0.0237817
LUCAS_HNF4A_TARGETS_UP	1.80346	0.0237283
DACOSTA_ERCC3_ALLELE_XPCS_VS_TTD_UP	1.80345	0.0236726
WALLACE_PROSTATE_CANCER_UP	1.80326	0.0236708
FOSTER_KDM1A_TARGETS_UP	1.80313	0.0236485
GOMF_CATION_CHANNEL_ACTIVITY	1.80306	0.0236086
HESS_TARGETS_OF_HOXA9_AND_MEIS1_UP	1.80138	0.0239279
JIANG_HYPOXIA_CANCER	1.80105	0.0239683
REACTOME_G_ALPHA_S_SIGNALLING_EVENTS	1.80104	0.0239129
GOBP_SPROUTING_ANGIOGENESIS	1.80057	0.0240285
HP_ABNORMAL_PLEURA_MORPHOLOGY	1.8004	0.0240108
SOTIRIOU_BREAST_CANCER_GRADE_1_VS_3_UP	1.8001	0.0240631
LEI_MYB_TARGETS	1.79994	0.0240678
GOBP_NEURON_PROJECTION_REGENERATION	1.79992	0.0240177
BIOCARTA_TGFB_PATHWAY	1.79971	0.0240225
22RV1HNF4GSH6DOXDN_1.5X	1.79847	0.0243988
CHIN_BREAST_CANCER_COPY_NUMBER_UP	1.79824	0.0244002
GOBP_POSITIVE_REGULATION_OF_CELL_ACTIVATION	1.79813	0.0243916
HP_PULMONARY_EMBOLISM	1.79644	0.024873
GOMF_PEPTIDE_HORMONE_BINDING	1.79593	0.0249569
REACTOME_ANTI_INFLAMMATORY_RESPONSE_FAVOURING_LEISHMANIA_PARASITE_INFECTION	1.79451	0.0253241
OSADA_ASCL1_TARGETS_UP	1.7944	0.025294
STEIN_ESR1_TARGETS	1.79301	0.0256713
GOBP_MESONEPHROS_DEVELOPMENT	1.79296	0.0256309
REACTOME_PERK_REGULATES_GENE_EXPRESSION	1.79289	0.0256004
GOBP_DEVELOPMENT_OF_PRIMARY_SEXUAL_CHARACTERISTICS	1.79276	0.0255991
HSIAO_LIVER_SPECIFIC_GENES	1.79271	0.0255567
WP_APOPTOSISRELATED_NETWORK_DUE_TO_ALTERED_NOTCH3_IN_OVARIAN_CANCER	1.79271	0.0255
GOBP_SKIN_DEVELOPMENT	1.79178	0.025713
GOBP_ENDOTHELIUM_DEVELOPMENT	1.79086	0.0259424
CHARAFE_BREAST_CANCER_LUMINAL_VS_BASAL_UP	1.78996	0.0261368
BHAT_ESR1_TARGETS_VIA_AKT1_UP	1.78973	0.0261414
REACTOME_SIGNALING_BY_GPCR	1.78893	0.0263634
GOBP_NEUTRAL_AMINO_ACID_TRANSPORT	1.7887	0.0263698
GOBP_MONONUCLEAR_CELL_MIGRATION	1.78857	0.0263645
GOBP_CD4_POSITIVE_ALPHA_BETA_T_CELL_ACTIVATION	1.78827	0.0264019
VERHAAK_AML_WITH_NPM1_MUTATED_DN	1.78813	0.0263848
GOBP_ALPHA_BETA_T_CELL_DIFFERENTIATION	1.78795	0.0263677
REACTOME_DNA_STRAND_ELONGATION	1.78723	0.0265553
CORRE_MULTIPLE_MYELOMA_UP	1.78721	0.0265027
AMIT_EGF_RESPONSE_120_MCF10A	1.78703	0.0265017
SCHUHMACHER_MYC_TARGETS_UP	1.78687	0.0264821
GOBP_POSITIVE_REGULATION_OF_LOCOMOTION	1.78659	0.026514
BIOCARTA_ERK_PATHWAY	1.78632	0.0265272
ONDER_CDH1_SIGNALING_VIA_CTNNB1	1.78565	0.0266983
GOBP_SMAD_PROTEIN_SIGNAL_TRANSDUCTION	1.78434	0.0271007
PANGAS_TUMOR_SUPPRESSION_BY_SMAD1_AND_SMAD5_UP	1.78388	0.0271749
LIU_PROSTATE_CANCER_DN	1.78354	0.0272234
VALK_AML_WITH_CEBPA	1.78273	0.0274396
GOMF_PEPTIDE_RECEPTOR_ACTIVITY	1.78269	0.0273885
GOBP_INTRINSIC_APOPTOTIC_SIGNALING_PATHWAY	1.78181	0.0275558
GOBP_DIENCEPHALON_DEVELOPMENT	1.78076	0.0278436
GOBP_POSITIVE_REGULATION_OF_TRANSCRIPTION_FROM_RNA_POLYMERASE_II_PROMOTER_IN_RESPONSE_TO_STRESS	1.78039	0.0279313
GOBP_MORPHOGENESIS_OF_A_BRANCHING_STRUCTURE	1.77985	0.0280508
GOBP_REGIONALIZATION	1.7798	0.0280058
MEBARKI_HCC_PROGENITOR_WNT_UP_CTNNB1_DEPENDENT	1.77817	0.0284692
GOBP_POSITIVE_REGULATION_OF_EPITHELIAL_CELL_PROLIFERATION	1.77799	0.0284779
GOBP_ACTOMYOSIN_STRUCTURE_ORGANIZATION	1.77791	0.0284436
GOBP_RENAL_TUBULE_DEVELOPMENT	1.77774	0.0284163
VALK_AML_CLUSTER_15	1.77772	0.0283642
GOBP_CYTOKINE_PRODUCTION	1.77764	0.0283258
GOBP_PYRIMIDINE_NUCLEOSIDE_MONOPHOSPHATE_METABOLIC_PROCESS	1.7773	0.028384
GOBP_VASOCONSTRICTION	1.77725	0.0283413
GOCC_CAVEOLA	1.77704	0.028359
HUANG_GATA2_TARGETS_DN	1.77612	0.028633
WP_EXTRACELLULAR_VESICLEMEDIATED_SIGNALING_IN_RECIPIENT_CELLS	1.77607	0.0285968
GOBP_RESPONSE_TO_BACTERIUM	1.7756	0.0286938
GOBP_DEVELOPMENTAL_INDUCTION	1.77476	0.0289233
EBAUER_TARGETS_OF_PAX3_FOXO1_FUSION_UP	1.77437	0.0289843
GOBP_REGULATION_OF_CELL_SUBSTRATE_ADHESION	1.77423	0.0289674
SIMBULAN_UV_RESPONSE_IMMORTALIZED_DN	1.77385	0.0290587
DANG_MYC_TARGETS_DN	1.77357	0.0291076
GOBP_RESPONSE_TO_KETONE	1.77332	0.029163
GOCC_CELL_CELL_CONTACT_ZONE	1.77331	0.0291043
HELLER_SILENCED_BY_METHYLATION_UP	1.77329	0.0290524
HUANG_FOXA2_TARGETS_DN	1.77319	0.0290204
GOMF_G_PROTEIN_COUPLED_RECEPTOR_ACTIVITY	1.773	0.029045
KAAB_HEART_ATRIUM_VS_VENTRICLE_UP	1.77222	0.0292672
HP_NON_HODGKIN_LYMPHOMA	1.77187	0.0293322
YANG_BREAST_CANCER_ESR1_BULK_UP	1.77171	0.0293323
GOBP_CELLULAR_RESPONSE_TO_CORTICOSTEROID_STIMULUS	1.77168	0.029287
RIEGE_DELTANP63_DIRECT_TARGETS_UP	1.77044	0.0296558
STEIN_ESRRA_TARGETS_RESPONSIVE_TO_ESTROGEN_DN	1.77005	0.0297604
KEGG_TGF_BETA_SIGNALING_PATHWAY	1.76971	0.0298049
GOBP_SEX_DIFFERENTIATION	1.76922	0.0299004
REACTOME_DISEASES_ASSOCIATED_WITH_O_GLYCOSYLATION_OF_PROTEINS	1.7684	0.0301284
GOBP_SMOOTH_MUSCLE_CELL_DIFFERENTIATION	1.76838	0.0300778
SABATES_COLORECTAL_ADENOMA_DN	1.76757	0.0302999
GOBP_PYRIMIDINE_NUCLEOTIDE_BIOSYNTHETIC_PROCESS	1.76747	0.0302832
GOBP_EPIBOLY	1.76738	0.0302601
VECCHI_GASTRIC_CANCER_ADVANCED_VS_EARLY_DN	1.76724	0.0302436
GOBP_REPRODUCTIVE_SYSTEM_DEVELOPMENT	1.76691	0.0302735
GOBP_MAST_CELL_ACTIVATION_INVOLVED_IN_IMMUNE_RESPONSE	1.76671	0.030276
GOBP_NEUROPEPTIDE_SIGNALING_PATHWAY	1.76662	0.0302447
BLANCO_MELO_RESPIRATORY_SYNCYTIAL_VIRUS_INFECTION_A594_CELLS_UP	1.76637	0.030283
GOMF_GLYCOSAMINOGLYCAN_BINDING	1.76574	0.0304196
GOBP_INTRINSIC_APOPTOTIC_SIGNALING_PATHWAY_IN_RESPONSE_TO_DNA_DAMAGE	1.76361	0.0310749
MIKKELSEN_MEF_LCP_WITH_H3K4ME3	1.76349	0.0310509
PASINI_SUZ12_TARGETS_DN	1.76345	0.0310101
HP_BICONCAVE_VERTEBRAL_BODIES	1.7633	0.0310235
GOBP_PEPTIDYL_TYROSINE_MODIFICATION	1.76328	0.0309789
WP_WHITE_FAT_CELL_DIFFERENTIATION	1.76161	0.0315521
GOBP_INFLAMMATORY_RESPONSE	1.76126	0.0316078
GOBP_NUCLEOBASE_BIOSYNTHETIC_PROCESS	1.76112	0.0316077
DAVICIONI_TARGETS_OF_PAX_FOXO1_FUSIONS_DN	1.76038	0.0318344
GOBP_RESPONSE_TO_AXON_INJURY	1.76005	0.0318421
WOOD_EBV_EBNA1_TARGETS_DN	1.75904	0.0321126
GOBP_T_CELL_ACTIVATION_INVOLVED_IN_IMMUNE_RESPONSE	1.75886	0.0321094
RODWELL_AGING_KIDNEY_UP	1.75857	0.0321533
GOBP_CELL_SUBSTRATE_ADHESION	1.75843	0.0321418
GOBP_ADENYLATE_CYCLASE_MODULATING_G_PROTEIN_COUPLED_RECEPTOR_SIGNALING_PATHWAY	1.75805	0.0322241
LEIN_MEDULLA_MARKERS	1.758	0.0321801
GOBP_ACTIN_FILAMENT_BASED_MOVEMENT	1.7575	0.0323149
WIERENGA_STAT5A_TARGETS_GROUP1	1.7571	0.0323923
GOBP_CELL_JUNCTION_ASSEMBLY	1.7566	0.0325302
VART_KSHV_INFECTION_ANGIOGENIC_MARKERS_UP	1.75646	0.0325162
HP_SPINAL_CORD_LESION	1.75521	0.0329276
BURTON_ADIPOGENESIS_PEAK_AT_16HR	1.75517	0.0328848
GOBP_HUMORAL_IMMUNE_RESPONSE	1.75495	0.0329144
GOBP_NEGATIVE_REGULATION_OF_CYTOKINE_PRODUCTION	1.75461	0.0329759
GOBP_STRIATED_MUSCLE_CELL_DEVELOPMENT	1.75448	0.0329653
CHIBA_RESPONSE_TO_TSA_DN	1.7542	0.0330106
DESERT_STEM_CELL_HEPATOCELLULAR_CARCINOMA_SUBCLASS_UP	1.75412	0.0329682
BARIS_THYROID_CANCER_DN	1.75411	0.0329119
KIM_LIVER_CANCER_POOR_SURVIVAL_UP	1.75378	0.032957
GOBP_MODULATION_BY_SYMBIONT_OF_ENTRY_INTO_HOST	1.75262	0.0333664
GOBP_CELL_FATE_SPECIFICATION	1.75234	0.0334106
GOBP_BLOOD_VESSEL_MORPHOGENESIS	1.75225	0.0333814
GOBP_POSITIVE_REGULATION_OF_LEUKOCYTE_CELL_CELL_ADHESION	1.75191	0.033449
GOBP_ADENYLATE_CYCLASE_ACTIVATING_G_PROTEIN_COUPLED_RECEPTOR_SIGNALING_PATHWAY	1.75136	0.0335971
GOBP_POSITIVE_REGULATION_OF_T_CELL_PROLIFERATION	1.75128	0.0335698
GOBP_CHEMICAL_SYNAPTIC_TRANSMISSION_POSTSYNAPTIC	1.75123	0.0335309
SENGUPTA_NASOPHARYNGEAL_CARCINOMA_WITH_LMP1_DN	1.75123	0.0334706
GOBP_ODONTOGENESIS	1.75088	0.033557
HUPER_BREAST_BASAL_VS_LUMINAL_UP	1.75073	0.0335476
GOBP_LIPOPOLYSACCHARIDE_MEDIATED_SIGNALING_PATHWAY	1.7507	0.0334934
SHEN_SMARCA2_TARGETS_DN	1.75048	0.0335114
GOBP_EPITHELIAL_CELL_PROLIFERATION	1.74993	0.0336864
GOMF_SCAVENGER_RECEPTOR_ACTIVITY	1.7498	0.0336498
KEGG_FOCAL_ADHESION	1.74956	0.033679
GOBP_ENDOCARDIAL_CUSHION_DEVELOPMENT	1.74946	0.0336617
GOBP_TAXIS	1.74914	0.0337198
GOBP_IMPORT_ACROSS_PLASMA_MEMBRANE	1.74859	0.0338888
GOBP_AMINO_ACID_IMPORT	1.74832	0.0339462
GOBP_GASTRULATION	1.74806	0.0339592
HP_ANOREXIA	1.74762	0.0340544
GRAHAM_CML_DIVIDING_VS_NORMAL_QUIESCENT_UP	1.74748	0.0340366
YANG_BREAST_CANCER_ESR1_BULK_DN	1.74684	0.0342078
BORLAK_LIVER_CANCER_EGF_UP	1.74631	0.0343134
PID_BETA_CATENIN_NUC_PATHWAY	1.74618	0.0342858
GOBP_NEGATIVE_REGULATION_OF_IMMUNE_SYSTEM_PROCESS	1.74589	0.0343359
GOCC_PLASMA_MEMBRANE_RAFT	1.74586	0.0342895
REACTOME_PROTEIN_PROTEIN_INTERACTIONS_AT_SYNAPSES	1.74584	0.0342375
AUNG_GASTRIC_CANCER	1.7458	0.0341838
GOBP_BONE_REMODELING	1.74531	0.0343164
WP_DNA_REPLICATION	1.74514	0.034304
LIU_CDX2_TARGETS_UP	1.7451	0.0342674
KERLEY_RESPONSE_TO_CISPLATIN_UP	1.744	0.0346298
LA_MEN1_TARGETS	1.74386	0.0346245
NAKAYAMA_SOFT_TISSUE_TUMORS_PCA2_UP	1.74341	0.0347387
HANN_RESISTANCE_TO_BCL2_INHIBITOR_DN	1.74324	0.0347314
GOBP_POSITIVE_REGULATION_OF_LIPID_KINASE_ACTIVITY	1.74186	0.0351723
GOBP_REGULATION_OF_MEMBRANE_POTENTIAL	1.74076	0.0355351
GOBP_CELLULAR_RESPONSE_TO_KETONE	1.74059	0.0355506
PASINI_SUZ12_TARGETS_UP	1.73986	0.0357621
GOBP_POSITIVE_REGULATION_OF_COLD_INDUCED_THERMOGENESIS	1.73983	0.0357125
GOBP_REGULATION_OF_CELL_ADHESION	1.73945	0.0357956
REACTOME_NOTCH1_INTRACELLULAR_DOMAIN_REGULATES_TRANSCRIPTION	1.73931	0.0357737
GAUSSMANN_MLL_AF4_FUSION_TARGETS_F_UP	1.73929	0.0357188
NGUYEN_NOTCH1_TARGETS_UP	1.73864	0.0359337
GOMF_CYTOKINE_RECEPTOR_BINDING	1.73807	0.0361039
GOBP_POSITIVE_REGULATION_OF_MUSCLE_CONTRACTION	1.73795	0.0360889
PID_SYNDECAN_4_PATHWAY	1.73768	0.0361251
ONDER_CDH1_TARGETS_1_UP	1.73758	0.0361083
GOBP_VASCULAR_ASSOCIATED_SMOOTH_MUSCLE_CELL_DIFFERENTIATION	1.73724	0.0361883
GOBP_KERATINOCYTE_DIFFERENTIATION	1.73648	0.0364639
GOBP_TRANSFORMING_GROWTH_FACTOR_BETA_PRODUCTION	1.73543	0.0368563
GOMF_AMINO_ACID_TRANSMEMBRANE_TRANSPORTER_ACTIVITY	1.73508	0.0369452
WP_HEART_DEVELOPMENT	1.73494	0.0369308
GOBP_EXCRETION	1.7349	0.0368785
GOBP_LEUKOCYTE_PROLIFERATION	1.73469	0.0369128
GOBP_LENS_DEVELOPMENT_IN_CAMERA_TYPE_EYE	1.73453	0.0369112
GOBP_CD4_POSITIVE_ALPHA_BETA_T_CELL_DIFFERENTIATION	1.73423	0.0369706
GOMF_NEUROTRANSMITTER_RECEPTOR_ACTIVITY	1.73401	0.0370046
MIKKELSEN_NPC_HCP_WITH_H3K4ME3_AND_H3K27ME3	1.73314	0.0372853
GRAHAM_NORMAL_QUIESCENT_VS_NORMAL_DIVIDING_DN	1.73252	0.0374706
GOMF_SCAFFOLD_PROTEIN_BINDING	1.73241	0.0374447
CASTELLANO_NRAS_TARGETS_UP	1.73233	0.0374102
HP_VERTEBRAL_CLEFTING	1.73118	0.0378983
GOBP_HYPEROSMOTIC_RESPONSE	1.73027	0.0381716
GOBP_GLUTAMINE_METABOLIC_PROCESS	1.73025	0.0381094
GOBP_TUBE_MORPHOGENESIS	1.73003	0.0381519
KAN_RESPONSE_TO_ARSENIC_TRIOXIDE	1.72985	0.0381625
LEE_LIVER_CANCER_DENA_UP	1.72976	0.0381359
BOYLAN_MULTIPLE_MYELOMA_PCA1_UP	1.72956	0.0381605
GOBP_EMBRYO_IMPLANTATION	1.72954	0.0381129
GOBP_REGULATION_OF_LEUKOCYTE_PROLIFERATION	1.72924	0.0381761
DEURIG_T_CELL_PROLYMPHOCYTIC_LEUKEMIA_UP	1.72818	0.0385635
AMIT_EGF_RESPONSE_240_HELA	1.72801	0.0385592
ICHIBA_GRAFT_VERSUS_HOST_DISEASE_D7_DN	1.72795	0.0385148
GOBP_VASCULATURE_DEVELOPMENT	1.72751	0.0386275
GOBP_NEGATIVE_REGULATION_OF_VIRAL_GENOME_REPLICATION	1.72739	0.0385953
SENGUPTA_NASOPHARYNGEAL_CARCINOMA_DN	1.72737	0.0385441
GOBP_ANTIMICROBIAL_HUMORAL_RESPONSE	1.72721	0.0385503
PID_AR_TF_PATHWAY	1.72689	0.0386449
GOBP_REGULATION_OF_CELL_JUNCTION_ASSEMBLY	1.72663	0.0386786
WP_HAIR_FOLLICLE_DEVELOPMENT_CYTODIFFERENTIATION_PART_3_OF_3	1.72592	0.038916
GOBP_REGULATION_OF_HEART_CONTRACTION	1.72509	0.0391457
WP_TRANSSULFURATION_AND_ONE_CARBON_METABOLISM	1.72443	0.0393989
BLANCO_MELO_COVID19_BRONCHIAL_EPITHELIAL_CELLS_SARS_COV_2_INFECTION_DN	1.72437	0.0393607
GOBP_CELLULAR_RESPONSE_TO_MOLECULE_OF_BACTERIAL_ORIGIN	1.72424	0.0393844
AMIT_EGF_RESPONSE_120_HELA	1.72355	0.0396359
BURTON_ADIPOGENESIS_3	1.72354	0.0395788
ZHAN_MULTIPLE_MYELOMA_MF_UP	1.72348	0.0395439
GOBP_REGULATION_OF_CELL_SHAPE	1.72321	0.0396098
GOBP_POSITIVE_REGULATION_OF_PATHWAY_RESTRICTED_SMAD_PROTEIN_PHOSPHORYLATION	1.72314	0.0395734
GROSS_ELK3_TARGETS_DN	1.72281	0.0396543
GOBP_SYNAPSE_MATURATION	1.72267	0.0396519
IZADPANAH_STEM_CELL_ADIPOSE_VS_BONE_DN	1.72174	0.0399851
WP_FOCAL_ADHESION	1.72148	0.0400293
HOFMANN_MYELODYSPLASTIC_SYNDROM_LOW_RISK_DN	1.72128	0.0400465
VANHARANTA_UTERINE_FIBROID_DN	1.72111	0.0400586
SMID_BREAST_CANCER_RELAPSE_IN_BRAIN_DN	1.72055	0.0402256
GOBP_MYOTUBE_DIFFERENTIATION	1.72049	0.0401921
KEGG_CHRONIC_MYELOID_LEUKEMIA	1.7195	0.0405363
GOBP_NEGATIVE_REGULATION_OF_DEVELOPMENTAL_PROCESS	1.71948	0.0404839
GOBP_MUSCLE_CELL_DEVELOPMENT	1.71937	0.0404752
POOLA_INVASIVE_BREAST_CANCER_UP	1.71935	0.0404197
RASHI_RESPONSE_TO_IONIZING_RADIATION_2	1.71915	0.0404462
FRASOR_RESPONSE_TO_ESTRADIOL_DN	1.71906	0.040421
GOCC_SIDE_OF_MEMBRANE	1.7189	0.0404373
HP_ABNORMAL_THROMBOSIS	1.71853	0.0405332
GOBP_MUSCLE_CELL_DIFFERENTIATION	1.71815	0.0406092
HIERONYMUS AR	1.71801	0.040602
HP_RETINAL_ARTERIOLAR_TORTUOSITY	1.71685	0.0410362
GOBP_NEGATIVE_REGULATION_OF_CELL_DIFFERENTIATION	1.71613	0.0412496
GOBP_APOPTOTIC_SIGNALING_PATHWAY	1.71606	0.0412266
PID_MYC_REPRESS_PATHWAY	1.71331	0.0424382
GOBP_CAMERA_TYPE_EYE_DEVELOPMENT	1.71299	0.0425254
GOBP_SENSORY_ORGAN_DEVELOPMENT	1.71254	0.0426908
GOBP_RESPONSE_TO_GROWTH_HORMONE	1.71245	0.0426675
GOBP_TYROSINE_PHOSPHORYLATION_OF_STAT_PROTEIN	1.71241	0.0426279
GOMF_ENDOPEPTIDASE_ACTIVITY	1.71195	0.0427862
GOCC_DENSE_CORE_GRANULE	1.71171	0.0428183
LIM_MAMMARY_LUMINAL_MATURE_UP	1.71144	0.0428633
GOBP_RESPONSE_TO_CORTICOSTEROID	1.71115	0.042913
CHEN_LUNG_CANCER_SURVIVAL	1.71085	0.0430243
GOBP_HOMOPHILIC_CELL_ADHESION_VIA_PLASMA_MEMBRANE_ADHESION_MOLECULES	1.71036	0.0431968
GOBP_REGULATION_OF_VASOCONSTRICTION	1.71001	0.0432687
YAO_TEMPORAL_RESPONSE_TO_PROGESTERONE_CLUSTER_6	1.70942	0.0434387
RORIE_TARGETS_OF_EWSR1_FLI1_FUSION_DN	1.70938	0.0433888
LINDVALL_IMMORTALIZED_BY_TERT_UP	1.70934	0.0433487
GOBP_CARBOXYLIC_ACID_TRANSPORT	1.70883	0.0434776
XU_CREBBP_TARGETS_UP	1.70875	0.0434599
GOBP_REGULATION_OF_BLOOD_CIRCULATION	1.70823	0.0436188
GOBP_EPITHELIAL_CELL_DEVELOPMENT	1.70823	0.0435562
CHIARADONNA_NEOPLASTIC_TRANSFORMATION_KRAS_DN	1.70783	0.0436807
NAKAMURA_ADIPOGENESIS_EARLY_DN	1.70772	0.0436693
GOTZMANN_EPITHELIAL_TO_MESENCHYMAL_TRANSITION_UP	1.70765	0.0436451
GOBP_REGULATION_OF_NMDA_RECEPTOR_ACTIVITY	1.70723	0.0437738
FORTSCHEGGER_PHF8_TARGETS_UP	1.70704	0.0438003
ABE_VEGFA_TARGETS_2HR	1.70651	0.0439843
GOBP_RESPIRATORY_SYSTEM_DEVELOPMENT	1.70589	0.0442103
GOBP_EPITHELIAL_CELL_APOPTOTIC_PROCESS	1.70531	0.0444197
NAKAMURA_ADIPOGENESIS_LATE_DN	1.70521	0.0443995
GOBP_POSITIVE_REGULATION_OF_SMOOTH_MUSCLE_CELL_MIGRATION	1.70371	0.0450595
GOCC_APICAL_PLASMA_MEMBRANE	1.70285	0.0453833
GOBP_CYTOKINE_PRODUCTION_INVOLVED_IN_IMMUNE_RESPONSE	1.70259	0.0454672
GOCC_BASAL_PART_OF_CELL	1.70231	0.0455334
REACTOME_POLO_LIKE_KINASE_MEDIATED_EVENTS	1.70179	0.0457235
GOBP_RESPONSE_TO_ESTRADIOL	1.70144	0.0457973
GOCC_ENDOPLASMIC_RETICULUM_LUMEN	1.7006	0.0460991
KAAB_FAILED_HEART_VENTRICLE_DN	1.70039	0.0461188
HP_LIMITED_HIP_MOVEMENT	1.70011	0.0461665
HOELZEL_NF1_TARGETS_UP	1.70004	0.0461284
GOBP_NEGATIVE_REGULATION_OF_RESPONSE_TO_WOUNDING	1.69808	0.0470292
GOBP_EXTRACELLULAR_MATRIX_DISASSEMBLY	1.6978	0.0471048
TONKS_TARGETS_OF_RUNX1_RUNX1T1_FUSION_MONOCYTE_UP	1.69766	0.047123
CROMER_TUMORIGENESIS_DN	1.69739	0.0471753
HP_VENOUS_THROMBOSIS	1.69663	0.0475119
GOMF_IMMUNE_RECEPTOR_ACTIVITY	1.69617	0.0476715
GOBP_KIDNEY_MORPHOGENESIS	1.69584	0.0477474
GOBP_PYRIMIDINE_CONTAINING_COMPOUND_BIOSYNTHETIC_PROCESS	1.69538	0.0479123
MEBARKI_HCC_PROGENITOR_FZD8CRD_UP	1.69507	0.048023
GOBP_REGULATION_OF_CATION_CHANNEL_ACTIVITY	1.69465	0.0481517
SHETH_LIVER_CANCER_VS_TXNIP_LOSS_PAM1	1.69457	0.0481175
GOBP_SECOND_MESSENGER_MEDIATED_SIGNALING	1.69443	0.0481309
GOBP_REGULATION_OF_CELL_ACTIVATION	1.69417	0.0482069
COLDREN_GEFITINIB_RESISTANCE_DN	1.69394	0.0482461
KOHOUTEK_CCNT1_TARGETS	1.69385	0.0482288
GOBP_AORTA_MORPHOGENESIS	1.69366	0.0482679
GOMF_EXTRACELLULAR_LIGAND_GATED_ION_CHANNEL_ACTIVITY	1.69334	0.048345
MIKKELSEN_ES_LCP_WITH_H3K4ME3	1.69303	0.0484326
GOBP_CELLULAR_RESPONSE_TO_DEXAMETHASONE_STIMULUS	1.69276	0.0485106
NAKAJIMA_MAST_CELL	1.69263	0.0485005
CHYLA_CBFA2T3_TARGETS_UP	1.69262	0.0484452
HP_PLEURAL_EFFUSION	1.69236	0.0484928
SAMOLS_TARGETS_OF_KHSV_MIRNAS_DN	1.69194	0.0486201
MARTIN_VIRAL_GPCR_SIGNALING_UP	1.69189	0.0485829
WP_NEOVASCULARISATION_PROCESSES	1.69164	0.0486315
GOBP_REGULATION_OF_CHONDROCYTE_DIFFERENTIATION	1.69148	0.048635
GOBP_RIBONUCLEOSIDE_MONOPHOSPHATE_BIOSYNTHETIC_PROCESS	1.69131	0.0486431
SCHAEFFER_PROSTATE_DEVELOPMENT_12HR_UP	1.69033	0.049066
GOBP_CALCIUM_MEDIATED_SIGNALING	1.69019	0.049066
REACTOME_COLLAGEN_BIOSYNTHESIS_AND_MODIFYING_ENZYMES	1.68975	0.0492391
GOBP_NEGATIVE_REGULATION_OF_EPITHELIAL_CELL_APOPTOTIC_PROCESS	1.68934	0.0493686
HADDAD_T_LYMPHOCYTE_AND_NK_PROGENITOR_DN	1.68871	0.0496187
GOCC_LEADING_EDGE_MEMBRANE	1.68821	0.0497932
GOBP_CELL_MATRIX_ADHESION	1.68796	0.0498351
GOBP_POSITIVE_REGULATION_OF_CARTILAGE_DEVELOPMENT	1.68747	0.0500414
GOBP_AMINO_ACID_TRANSPORT	1.68652	0.0505114
GOBP_POSITIVE_REGULATION_OF_CHEMOTAXIS	1.68648	0.0504649
GOBP_ENDOCRINE_HORMONE_SECRETION	1.68629	0.0504938
WP_PROSTAGLANDIN_SYNTHESIS_AND_REGULATION	1.68625	0.0504504
BROWN_MYELOID_CELL_DEVELOPMENT_DN	1.68614	0.0504512
CHEN_HOXA5_TARGETS_9HR_DN	1.68571	0.0505888
GOBP_CELLULAR_MODIFIED_AMINO_ACID_METABOLIC_PROCESS	1.68563	0.050566
LEIN_CHOROID_PLEXUS_MARKERS	1.68544	0.0506034
GOBP_ACTIVATION_OF_MAPK_ACTIVITY	1.68538	0.0505675
GOBP_CELL_MIGRATION_INVOLVED_IN_SPROUTING_ANGIOGENESIS	1.68534	0.0505184
HOFFMANN_SMALL_PRE_BII_TO_IMMATURE_B_LYMPHOCYTE_DN	1.68409	0.0510413
GOBP_REGULATION_OF_LYMPHOCYTE_ACTIVATION	1.6838	0.0511129
LINDGREN_BLADDER_CANCER_CLUSTER_1_DN	1.68363	0.0511362
REACTOME_TRANSCRIPTIONAL_REGULATION_BY_THE_AP_2_TFAP2_FAMILY_OF_TRANSCRIPTION_FACTORS	1.68333	0.0512354
KIM_RESPONSE_TO_TSA_AND_DECITABINE_UP	1.68326	0.0512092
GOBP_RESPONSE_TO_NICOTINE	1.68313	0.0512105
SCHLOSSER_MYC_TARGETS_AND_SERUM_RESPONSE_UP	1.68308	0.0511728
GOBP_G_PROTEIN_COUPLED_RECEPTOR_SIGNALING_PATHWAY	1.6828	0.0512568
GOBP_ALPHA_BETA_T_CELL_PROLIFERATION	1.68264	0.0512768
GOBP_POSITIVE_REGULATION_OF_OSTEOBLAST_DIFFERENTIATION	1.6823	0.0513806
PID_E2F_PATHWAY	1.68222	0.0513543
WP_DEVELOPMENT_OF_URETERIC_COLLECTION_SYSTEM	1.68143	0.0516814
GOBP_PATTERN_SPECIFICATION_PROCESS	1.68083	0.0519297
GOBP_MAST_CELL_ACTIVATION	1.68066	0.0519359
GOBP_ORGANIC_ANION_TRANSPORT	1.68054	0.0519263
HALLMARK_ANDROGEN_RESPONSE	1.68053	0.0518578
GOBP_PRI_MIRNA_TRANSCRIPTION_BY_RNA_POLYMERASE_II	1.68053	0.0517925
BLANCO_MELO_COVID19_SARS_COV_2_INFECTION_A594_CELLS_UP	1.68022	0.0518917
GOBP_FOLIC_ACID_METABOLIC_PROCESS	1.6801	0.051875
WIERENGA_STAT5A_TARGETS_GROUP2	1.67991	0.0519268
GOBP_DIGESTIVE_SYSTEM_DEVELOPMENT	1.67949	0.0520525
GOBP_REGULATION_OF_OSSIFICATION	1.67922	0.0521008
GOBP_COCHLEA_DEVELOPMENT	1.67917	0.0520697
REACTOME_G1_S_SPECIFIC_TRANSCRIPTION	1.67819	0.052562
GOBP_CARDIAC_CHAMBER_MORPHOGENESIS	1.6781	0.0525347
GOBP_METANEPHROS_DEVELOPMENT	1.67755	0.0527534
GOBP_STRESS_FIBER_ASSEMBLY	1.67732	0.0527894
GOBP_RESPONSE_TO_VITAMIN_D	1.67683	0.0529609
GOBP_NUCLEOBASE_METABOLIC_PROCESS	1.67642	0.0530995
GOBP_ESTABLISHMENT_OF_ENDOTHELIAL_BARRIER	1.6759	0.0532867
DOANE_BREAST_CANCER_CLASSES_UP	1.67575	0.0533106
HP_ARNOLD_CHIARI_TYPE_I_MALFORMATION	1.6756	0.0533247
WP_FOCAL_ADHESIONPI3KAKTMTORSIGNALING_PATHWAY	1.6752	0.0534453
GOBP_NEGATIVE_REGULATION_OF_SMOOTH_MUSCLE_CELL_PROLIFERATION	1.67482	0.0535797
URS_ADIPOCYTE_DIFFERENTIATION_DN	1.67457	0.0536339
GOBP_ORGANIC_ACID_TRANSPORT	1.67454	0.0535791
SATO_SILENCED_BY_METHYLATION_IN_PANCREATIC_CANCER_1	1.67454	0.0535118
SMID_BREAST_CANCER_ERBB2_UP	1.67409	0.0536856
LI_AMPLIFIED_IN_LUNG_CANCER	1.674	0.0536741
MARTIN_NFKB_TARGETS_UP	1.67384	0.0536848
GOMF_CALCIUM_DEPENDENT_PHOSPHOLIPID_BINDING	1.67359	0.0537467
GOBP_POSITIVE_REGULATION_OF_CELL_ADHESION	1.6734	0.0537628
WP_PATHWAYS_IN_CLEAR_CELL_RENAL_CELL_CARCINOMA	1.6732	0.0537871
HALLMARK_E2F_TARGETS	1.67265	0.0539928
BASSO_B_LYMPHOCYTE_NETWORK	1.67263	0.053938
KEGG_HYPERTROPHIC_CARDIOMYOPATHY_HCM	1.67251	0.0539277
HOSHIDA_LIVER_CANCER_SUBCLASS_S1	1.67246	0.0538939
HP_CAVUM_SEPTUM_PELLUCIDUM	1.67212	0.0540349
GOMF_ORGANIC_ANION_TRANSMEMBRANE_TRANSPORTER_ACTIVITY	1.67201	0.0540161
BERNARD_PPAPDC1B_TARGETS_DN	1.67197	0.0539809
GOBP_POSITIVE_REGULATION_OF_INFLAMMATORY_RESPONSE	1.67162	0.0541033
KIM_WT1_TARGETS_12HR_DN	1.67102	0.0543881
WP_FOLATE_METABOLISM	1.67094	0.05438
MCBRYAN_PUBERTAL_BREAST_6_7WK_DN	1.67088	0.0543417
GOBP_NEGATIVE_REGULATION_OF_BLOOD_PRESSURE	1.67084	0.0543009
GOBP_ALPHA_AMINO_ACID_METABOLIC_PROCESS	1.67064	0.0543527
GOBP_NOTCH_SIGNALING_PATHWAY	1.67022	0.0545066
BILD_MYC_ONCOGENIC_SIGNATURE	1.66955	0.0548187
HP_PROMINENT_DIGIT_PAD	1.66919	0.0549675
FOSTER_TOLERANT_MACROPHAGE_UP	1.66909	0.0549546
GOBP_RESPONSE_TO_BMP	1.66898	0.0549512
EPPERT_CE_HSC_LSC	1.66897	0.054887
KORKOLA_CORRELATED_WITH_POU5F1	1.66871	0.0549876
WEST_ADRENOCORTICAL_TUMOR_DN	1.66856	0.0550031
MATTIOLI_MULTIPLE_MYELOMA_WITH_14Q32_TRANSLOCATIONS	1.66808	0.0551773
HALLMARK_UNFOLDED_PROTEIN_RESPONSE	1.66782	0.0552477
GOBP_LEUKOCYTE_CELL_CELL_ADHESION	1.66681	0.0556886
GOBP_LUNG_CELL_DIFFERENTIATION	1.66671	0.0556802
HP_ABNORMALITY_OF_URINE_CALCIUM_CONCENTRATION	1.66641	0.0557912
GOBP_CARDIAC_ATRIUM_DEVELOPMENT	1.66639	0.0557293
RHEIN_ALL_GLUCOCORTICOID_THERAPY_UP	1.66638	0.0556689
JAATINEN_HEMATOPOIETIC_STEM_CELL_UP	1.6662	0.0556992
GOBP_PRODUCTION_OF_MOLECULAR_MEDIATOR_OF_IMMUNE_RESPONSE	1.66604	0.0557042
SENESE_HDAC1_AND_HDAC2_TARGETS_DN	1.66581	0.0557759
GRAESSMANN_RESPONSE_TO_MC_AND_SERUM_DEPRIVATION_UP	1.66515	0.0560574
PEDERSEN_TARGETS_OF_611CTF_ISOFORM_OF_ERBB2	1.6647	0.0562371
KYNG_ENVIRONMENTAL_STRESS_RESPONSE_NOT_BY_4NQO_IN_WS	1.66469	0.0561725
HP_ABNORMALITY_OF_BLADDER_MORPHOLOGY	1.66421	0.0563331
GOBP_VASODILATION	1.66386	0.056467
REACTOME_REGULATION_OF_BETA_CELL_DEVELOPMENT	1.66383	0.0564103
BENPORATH_ES_1	1.66371	0.0564091
HOFFMANN_PRE_BI_TO_LARGE_PRE_BII_LYMPHOCYTE_DN	1.66336	0.0565267
IGARASHI_ATF4_TARGETS_DN	1.66333	0.0564728
GOBP_SYNCYTIUM_FORMATION	1.66307	0.056515
MEISSNER_NPC_HCP_WITH_H3K4ME3_AND_H3K27ME3	1.66283	0.0566031
TAKEDA_TARGETS_OF_NUP98_HOXA9_FUSION_16D_UP	1.66274	0.0566057
GOBP_COAGULATION	1.66261	0.0566279
GOBP_OSTEOBLAST_DIFFERENTIATION	1.66253	0.0566082
BIOCARTA_ALK_PATHWAY	1.66197	0.0568749
WP_RETINOBLASTOMA_GENE_IN_CANCER	1.66173	0.0569528
GOBP_MUSCLE_STRUCTURE_DEVELOPMENT	1.66163	0.0569576
GOBP_ALPHA_AMINO_ACID_BIOSYNTHETIC_PROCESS	1.66139	0.0570221
GOMF_PEPTIDE_BINDING	1.66138	0.0569578
WP_PHOSPHODIESTERASES_IN_NEURONAL_FUNCTION	1.66123	0.0569845
GOBP_MACROPHAGE_ACTIVATION	1.66106	0.0570048
GOBP_REGULATION_OF_MUSCLE_CONTRACTION	1.66049	0.0572949
REACTOME_ATF4_ACTIVATES_GENES_IN_RESPONSE_TO_ENDOPLASMIC_RETICULUM_STRESS	1.66023	0.0573562
WOO_LIVER_CANCER_RECURRENCE_UP	1.66021	0.0573009
HOFFMANN_LARGE_TO_SMALL_PRE_BII_LYMPHOCYTE_DN	1.65992	0.0573879
LINDSTEDT_DENDRITIC_CELL_MATURATION_A	1.65986	0.057356
GOBP_GRANULOCYTE_MIGRATION	1.65981	0.0573061
CHANDRAN_METASTASIS_DN	1.65977	0.0572718
HP_DILATATION_OF_THE_CEREBRAL_ARTERY	1.65949	0.0573571
GOMF_ANTIGEN_BINDING	1.65923	0.0574253
HP_STROKE	1.65862	0.0576962
GOBP_FORMATION_OF_PRIMARY_GERM_LAYER	1.65827	0.0578218
WP_VITAMIN_D_RECEPTOR_PATHWAY	1.65737	0.058254
GOBP_MESODERM_MORPHOGENESIS	1.65713	0.0583211
HP_ABNORMALITY_OF_MALE_INTERNAL_GENITALIA	1.657	0.058328
GOBP_OSSIFICATION	1.65684	0.0583489
GOMF_TRANSFORMING_GROWTH_FACTOR_BETA_RECEPTOR_BINDING	1.65678	0.0583073
BIOCARTA_G1_PATHWAY	1.65655	0.0583855
GOBP_AORTA_DEVELOPMENT	1.6564	0.0584014
GOBP_REGULATION_OF_PRESYNAPSE_ORGANIZATION	1.65631	0.0584005
GOBP_HORMONE_METABOLIC_PROCESS	1.65613	0.0584438
GOBP_T_CELL_DIFFERENTIATION_INVOLVED_IN_IMMUNE_RESPONSE	1.65598	0.0584441
GOBP_STEM_CELL_DIFFERENTIATION	1.65544	0.0586583
GOBP_POSITIVE_REGULATION_OF_GLIOGENESIS	1.65537	0.0586256
GOBP_LONG_CHAIN_FATTY_ACID_TRANSPORT	1.65528	0.0586119
BHATTACHARYA_EMBRYONIC_STEM_CELL	1.65477	0.0588427
ZHOU_CELL_CYCLE_GENES_IN_IR_RESPONSE_24HR	1.65473	0.0588023
NAKAYAMA_SOFT_TISSUE_TUMORS_PCA2_DN	1.65409	0.059109
GOBP_POSITIVE_REGULATION_OF_RECEPTOR_SIGNALING_PATHWAY_VIA_STAT	1.65389	0.0591436
SMIRNOV_RESPONSE_TO_IR_2HR_UP	1.65351	0.0592623
LEE_TARGETS_OF_PTCH1_AND_SUFU_UP	1.65325	0.0593433
HALLMARK_ESTROGEN_RESPONSE_LATE	1.65296	0.0594276
HP_STOMATITIS	1.65285	0.0594205
GOBP_POSITIVE_REGULATION_OF_FIBROBLAST_PROLIFERATION	1.65268	0.0594397
GOCC_RUFFLE_MEMBRANE	1.6526	0.0594251
GOBP_L_AMINO_ACID_TRANSPORT	1.65251	0.0594019
GOBP_EXTRINSIC_APOPTOTIC_SIGNALING_PATHWAY	1.65232	0.0594236
GOBP_POSITIVE_REGULATION_OF_CYTOKINE_PRODUCTION	1.65213	0.0594615
POOLA_INVASIVE_BREAST_CANCER_DN	1.6517	0.059642
GOBP_CELLULAR_RESPONSE_TO_BIOTIC_STIMULUS	1.65168	0.0595827
GOBP_ADAPTIVE_IMMUNE_RESPONSE	1.65167	0.0595235
WP_GENES_INVOLVED_IN_MALE_INFERTILITY	1.65097	0.0598838
GOBP_REGULATION_OF_LEUKOCYTE_CHEMOTAXIS	1.65067	0.0600001
GOBP_SENSORY_PERCEPTION_OF_CHEMICAL_STIMULUS	1.65033	0.0601468
GOBP_RENAL_SYSTEM_PROCESS	1.64997	0.0602982
JINESH_BLEBBISHIELD_TO_IMMUNE_CELL_FUSION_PBSHMS_DN	1.64939	0.0605674
BANDRES_RESPONSE_TO_CARMUSTIN_MGMT_24HR_DN	1.64921	0.0606233
YANG_BCL3_TARGETS_UP	1.64882	0.0607919
GOBP_REGULATION_OF_MAPK_CASCADE	1.64836	0.061023
KEGG_ALDOSTERONE_REGULATED_SODIUM_REABSORPTION	1.64803	0.0611602
GOBP_FOLIC_ACID_CONTAINING_COMPOUND_METABOLIC_PROCESS	1.64798	0.0611206
TAKEDA_TARGETS_OF_NUP98_HOXA9_FUSION_8D_UP	1.64725	0.0614716
MISHRA_CARCINOMA_ASSOCIATED_FIBROBLAST_DN	1.64686	0.0616287
GOBP_PITUITARY_GLAND_DEVELOPMENT	1.6466	0.0617232
GOMF_HEPARIN_BINDING	1.64647	0.061727
VALK_AML_WITH_FLT3_ITD	1.64641	0.0616944
GOMF_ORGANIC_ACID_BINDING	1.64633	0.0616801
KANG_DOXORUBICIN_RESISTANCE_UP	1.64632	0.0616124
TAVOR_CEBPA_TARGETS_DN	1.64606	0.0616639
GOBP_REGULATION_OF_STEM_CELL_DIFFERENTIATION	1.64593	0.0616557
GOBP_NERVOUS_SYSTEM_PROCESS	1.64585	0.0616306
GOCC_BASOLATERAL_PLASMA_MEMBRANE	1.64525	0.061964
GROSS_HYPOXIA_VIA_ELK3_DN	1.64398	0.0626025
HP_EXAGGERATED_STARTLE_RESPONSE	1.64336	0.0629038
HP_EMPHYSEMA	1.64314	0.06298
GOBP_SENSORY_PERCEPTION	1.6431	0.0629235
HUPER_BREAST_BASAL_VS_LUMINAL_DN	1.64302	0.0629117
PUJANA_BREAST_CANCER_WITH_BRCA1_MUTATED_UP	1.64274	0.0630165
MORI_PRE_BI_LYMPHOCYTE_UP	1.64195	0.0634425
WP_ECTODERM_DIFFERENTIATION	1.64172	0.0634925
REACTOME_FORMATION_OF_THE_BETA_CATENIN_TCF_TRANSACTIVATING_COMPLEX	1.64162	0.0634897
REACTOME_TRANSLATION_OF_SARS_COV_1_STRUCTURAL_PROTEINS	1.64125	0.0636379
GOBP_POSITIVE_REGULATION_OF_CELL_CELL_ADHESION	1.64111	0.0636467
HALLMARK_INTERFERON_ALPHA_RESPONSE	1.64081	0.0637632
GOCC_APICAL_PART_OF_CELL	1.64065	0.0637709
GOBP_MYOFIBRIL_ASSEMBLY	1.64047	0.0637963
GOBP_LUNG_EPITHELIUM_DEVELOPMENT	1.64029	0.0638552
GOBP_MACROPHAGE_MIGRATION	1.63977	0.0641149
PID_IL4_2PATHWAY	1.6397	0.0640876
GOCC_SARCOLEMMA	1.63965	0.0640474
GOBP_ARTERY_DEVELOPMENT	1.63942	0.0641411
GOBP_MONOCYTE_DIFFERENTIATION	1.63921	0.0642381
GOBP_SENSORY_SYSTEM_DEVELOPMENT	1.63876	0.0644345
BLANCO_MELO_HUMAN_PARAINFLUENZA_VIRUS_3_INFECTION_A594_CELLS_UP	1.63834	0.0646292
HALLMARK_COAGULATION	1.63794	0.0647941
GAL_LEUKEMIC_STEM_CELL_DN	1.63792	0.0647392
ODONNELL_METASTASIS_DN	1.63788	0.0646915
KIM_WT1_TARGETS_UP	1.63779	0.0646746
GOCC_CELL_PROJECTION_MEMBRANE	1.63776	0.0646235
GOBP_REGULATION_OF_STRIATED_MUSCLE_CELL_DIFFERENTIATION	1.63766	0.0646112
FARMER_BREAST_CANCER_APOCRINE_VS_LUMINAL	1.63759	0.0645791
ELVIDGE_HYPOXIA_UP	1.63703	0.0648399
GOBP_PYRIMIDINE_NUCLEOSIDE_TRIPHOSPHATE_METABOLIC_PROCESS	1.63697	0.06481
HALLMARK_MYOGENESIS	1.6366	0.0649857
WP_FIBRIN_COMPLEMENT_RECEPTOR_3_SIGNALING_PATHWAY	1.63632	0.0651124
HP_ABNORMALITY_OF_THE_PUBIC_BONE	1.636	0.0652292
GOBP_POSITIVE_REGULATION_OF_CHEMOKINE_PRODUCTION	1.63564	0.0653713
JAZAG_TGFB1_SIGNALING_VIA_SMAD4_UP	1.6343	0.0661483
WP_RENIN_ANGIOTENSIN_ALDOSTERONE_SYSTEM_RAAS	1.63405	0.0662289
KEGG_DRUG_METABOLISM_OTHER_ENZYMES	1.63361	0.0664367
GOBP_NEGATIVE_REGULATION_OF_EXTRINSIC_APOPTOTIC_SIGNALING_PATHWAY	1.63344	0.0664771
YAO_TEMPORAL_RESPONSE_TO_PROGESTERONE_CLUSTER_8	1.63337	0.066455
GOMF_TRANSFERASE_ACTIVITY_TRANSFERRING_PENTOSYL_GROUPS	1.63337	0.0663843
GOBP_POSITIVE_REGULATION_OF_MAPK_CASCADE	1.6331	0.0664699
CAFFAREL_RESPONSE_TO_THC_UP	1.63299	0.0664617
PLASARI_TGFB1_TARGETS_10HR_UP	1.63236	0.0667834
GOBP_EAR_DEVELOPMENT	1.63184	0.0670388
HALLMARK_TGF_BETA_SIGNALING	1.63177	0.0670128
GOBP_ENDOCRINE_SYSTEM_DEVELOPMENT	1.63137	0.0672044
MARIADASON_RESPONSE_TO_CURCUMIN_SULINDAC_5	1.63113	0.0672784
GOBP_POSITIVE_REGULATION_OF_LEUKOCYTE_CHEMOTAXIS	1.63091	0.0673463
GOBP_REGULATION_OF_ALPHA_BETA_T_CELL_ACTIVATION	1.63089	0.0672879
GOBP_ERK1_AND_ERK2_CASCADE	1.63081	0.0672583
GOBP_BETA_CATENIN_TCF_COMPLEX_ASSEMBLY	1.63015	0.0675855
GOBP_REGULATION_OF_NERVOUS_SYSTEM_PROCESS	1.62996	0.0676403
GOBP_TEMPERATURE_HOMEOSTASIS	1.62965	0.0677702
WP_ARYL_HYDROCARBON_RECEPTOR_PATHWAY	1.6295	0.0677858
REACTOME_NEURONAL_SYSTEM	1.62949	0.0677216
WP_HAIR_FOLLICLE_DEVELOPMENT_ORGANOGENESIS_PART_2_OF_3	1.62938	0.0677248
GOBP_AMEBOIDAL_TYPE_CELL_MIGRATION	1.62934	0.0676767
GOBP_SKELETAL_SYSTEM_MORPHOGENESIS	1.62829	0.0682854
MATZUK_CENTRAL_FOR_FEMALE_FERTILITY	1.62807	0.0683504
GOBP_NEGATIVE_REGULATION_OF_OSSIFICATION	1.62805	0.068295
GOBP_POSITIVE_REGULATION_OF_PROTEIN_KINASE_B_SIGNALING	1.62776	0.0684243
HP_BONE_MARROW_HYPERCELLULARITY	1.62756	0.0684685
GOMF_CYTOKINE_RECEPTOR_ACTIVITY	1.62752	0.0684143
VERHAAK_GLIOBLASTOMA_CLASSICAL	1.62748	0.068375
GOBP_CELLULAR_RESPONSE_TO_FATTY_ACID	1.62744	0.0683221
SHETH_LIVER_CANCER_VS_TXNIP_LOSS_PAM3	1.62729	0.0683325
GOBP_REGULATION_OF_KERATINOCYTE_DIFFERENTIATION	1.62682	0.0685317
WINTER_HYPOXIA_METAGENE	1.62679	0.0684823
GOBP_RESPONSE_TO_RETINOIC_ACID	1.62658	0.0685395
SMID_BREAST_CANCER_NORMAL_LIKE_UP	1.62648	0.068526
PID_AVB3_INTEGRIN_PATHWAY	1.62647	0.068461
BILD_HRAS_ONCOGENIC_SIGNATURE	1.62641	0.068432
YAMASHITA_LIVER_CANCER_STEM_CELL_UP	1.62636	0.0683953
GOBP_SENSORY_PERCEPTION_OF_PAIN	1.62625	0.0683842
GOBP_REGULATION_OF_RECEPTOR_SIGNALING_PATHWAY_VIA_STAT	1.62574	0.0686241
IWANAGA_CARCINOGENESIS_BY_KRAS_UP	1.62525	0.0688659
REACTOME_G_ALPHA_I_SIGNALLING_EVENTS	1.62522	0.0688054
GOBP_B_CELL_RECEPTOR_SIGNALING_PATHWAY	1.62501	0.0688607
SENESE_HDAC2_TARGETS_DN	1.62447	0.0691525
REACTOME_TRANSCRIPTION_OF_E2F_TARGETS_UNDER_NEGATIVE_CONTROL_BY_DREAM_COMPLEX	1.62418	0.0692707
PEDERSEN_METASTASIS_BY_ERBB2_ISOFORM_7	1.62404	0.0692933
TSAI_RESPONSE_TO_IONIZING_RADIATION	1.62362	0.0694927
GOBP_ADAPTIVE_IMMUNE_RESPONSE_BASED_ON_SOMATIC_RECOMBINATION_OF_IMMUNE_RECEPTORS_BUILT_FROM_IMMUNOGLOBULIN_SUPERFAMILY_DOMAINS	1.62359	0.0694365
GOBP_POSITIVE_REGULATION_OF_CELL_CYCLE_PHASE_TRANSITION	1.62315	0.0696685
MASSARWEH_TAMOXIFEN_RESISTANCE_UP	1.62264	0.0699159
CAIRO_PML_TARGETS_BOUND_BY_MYC_UP	1.6224	0.0699918
GOBP_PLATELET_DEGRANULATION	1.62218	0.0700665
HP_HALLUX_VALGUS	1.62215	0.0700143
WP_PHOTODYNAMIC_THERAPYINDUCED_UNFOLDED_PROTEIN_RESPONSE	1.62191	0.0700755
GOBP_STRIATED_MUSCLE_CELL_DIFFERENTIATION	1.62183	0.0700365
GOBP_MACROPHAGE_CHEMOTAXIS	1.6218	0.0699868
REACTOME_UNFOLDED_PROTEIN_RESPONSE_UPR	1.62163	0.0700291
GOBP_REGULATION_OF_TISSUE_REMODELING	1.62142	0.0701054
GOBP_POSITIVE_REGULATION_OF_CELL_SUBSTRATE_ADHESION	1.621	0.0703184
GRUETZMANN_PANCREATIC_CANCER_UP	1.62086	0.0703253
GOBP_RESPONSE_TO_LIPID	1.62048	0.070472
GOBP_ENDOTHELIAL_CELL_MIGRATION	1.6203	0.0705246
KIM_ALL_DISORDERS_OLIGODENDROCYTE_NUMBER_CORR_DN	1.61981	0.0707766
GOMF_VOLTAGE_GATED_POTASSIUM_CHANNEL_ACTIVITY	1.61958	0.0708624
PID_TAP63_PATHWAY	1.61906	0.0710994
CAIRO_LIVER_DEVELOPMENT_UP	1.61877	0.0711891
HP_TRANSIENT_ISCHEMIC_ATTACK	1.61828	0.0714252
GOBP_NEGATIVE_REGULATION_OF_LIPID_TRANSPORT	1.61818	0.0714126
HP_VERTEBRAL_COMPRESSION_FRACTURES	1.61812	0.0713815
DORSAM_HOXA9_TARGETS_DN	1.61802	0.0713798
MARKEY_RB1_ACUTE_LOF_DN	1.61738	0.0717665
HP_FOCAL_NON_MOTOR_SEIZURE	1.61737	0.0717007
HP_CONGENITAL_SENSORINEURAL_HEARING_IMPAIRMENT	1.61676	0.0720428
GOBP_MONOCYTE_CHEMOTAXIS	1.61675	0.07198
GOBP_RETINA_MORPHOGENESIS_IN_CAMERA_TYPE_EYE	1.61659	0.0720175
GOBP_REGULATION_OF_COLLAGEN_METABOLIC_PROCESS	1.61654	0.0719764
GOMF_POSTSYNAPTIC_NEUROTRANSMITTER_RECEPTOR_ACTIVITY	1.61648	0.0719568
GOBP_MATERNAL_PLACENTA_DEVELOPMENT	1.61625	0.0720513
ONDER_CDH1_TARGETS_2_UP	1.61595	0.0721584
REACTOME_POTASSIUM_CHANNELS	1.61584	0.0721581
HP_HIP_CONTRACTURE	1.6156	0.0722403
WP_NUCLEAR_RECEPTORS_METAPATHWAY	1.61559	0.07218
GOBP_PYRIMIDINE_NUCLEOSIDE_TRIPHOSPHATE_BIOSYNTHETIC_PROCESS	1.61497	0.0725527
PID_EPHA2_FWD_PATHWAY	1.61361	0.0734259
PID_NFKAPPAB_ATYPICAL_PATHWAY	1.61345	0.073452
EGUCHI_CELL_CYCLE_RB1_TARGETS	1.61331	0.0734705
GOBP_DEFENSE_RESPONSE_TO_GRAM_POSITIVE_BACTERIUM	1.61265	0.0738096
WAMUNYOKOLI_OVARIAN_CANCER_GRADES_1_2_UP	1.61254	0.0738034
BERENJENO_TRANSFORMED_BY_RHOA_REVERSIBLY_DN	1.61163	0.0743379
GOBP_REGULATION_OF_PHOSPHATIDYLINOSITOL_3_KINASE_ACTIVITY	1.61097	0.0747653
HP_OPEN_BITE	1.61069	0.0748831
REACTOME_COLLAGEN_FORMATION	1.61037	0.0750293
WP_GASTRIC_CANCER_NETWORK_1	1.61029	0.0750198
TSENG_IRS1_TARGETS_DN	1.60938	0.0756084
VALK_AML_CLUSTER_4	1.60919	0.0756405
YAO_TEMPORAL_RESPONSE_TO_PROGESTERONE_CLUSTER_9	1.60916	0.0755862
PID_HNF3B_PATHWAY	1.60887	0.0757006
GOBP_NEGATIVE_REGULATION_OF_PEPTIDYL_SERINE_PHOSPHORYLATION	1.60805	0.0761994
GOCC_EXCITATORY_SYNAPSE	1.60765	0.0764182
GOBP_PROTEIN_KINASE_B_SIGNALING	1.60744	0.0764925
HP_INCREASED_CIRCULATING_ANTIBODY_LEVEL	1.60738	0.0764565
GOBP_REGULATION_OF_CYTOSOLIC_CALCIUM_ION_CONCENTRATION	1.60716	0.0765337
GOBP_HEART_PROCESS	1.60633	0.0769805
FERNANDEZ_BOUND_BY_MYC	1.60584	0.0772646
GOBP_NUCLEOSIDE_METABOLIC_PROCESS	1.60551	0.077411
GOBP_NEURAL_RETINA_DEVELOPMENT	1.60507	0.0776166
ODONNELL_TFRC_TARGETS_UP	1.60482	0.077709
GOBP_ICOSANOID_BIOSYNTHETIC_PROCESS	1.6048	0.077648
GOBP_POSITIVE_REGULATION_OF_HORMONE_SECRETION	1.60449	0.0777976
WP_SPINAL_CORD_INJURY	1.60431	0.0778449
HP_HEPATOCELLULAR_CARCINOMA	1.60419	0.0778528
GOMF_HORMONE_BINDING	1.60411	0.0778366
GOBP_POSITIVE_REGULATION_OF_EPIDERMIS_DEVELOPMENT	1.60408	0.0777862
REACTOME_RAF_INDEPENDENT_MAPK1_3_ACTIVATION	1.60389	0.0778488
HP_ARTHRITIS	1.60369	0.0778979
HALLMARK_G2M_CHECKPOINT	1.60337	0.0780329
LIM_MAMMARY_STEM_CELL_DN	1.60328	0.078031
GOBP_REGULATION_OF_HORMONE_LEVELS	1.603	0.0781511
LENAOUR_DENDRITIC_CELL_MATURATION_UP	1.60281	0.0782039
GOBP_TISSUE_MIGRATION	1.60259	0.0783081
VALK_AML_CLUSTER_2	1.60249	0.0783019
TARTE_PLASMA_CELL_VS_PLASMABLAST_UP	1.60233	0.0783504
KYNG_ENVIRONMENTAL_STRESS_RESPONSE_NOT_BY_GAMMA_IN_OLD	1.60159	0.0787913
CHIANG_LIVER_CANCER_SUBCLASS_CTNNB1_DN	1.60102	0.0790982
GOBP_REGULATION_OF_FAT_CELL_DIFFERENTIATION	1.60098	0.0790523
GOBP_ARTERY_MORPHOGENESIS	1.6009	0.0790311
GOBP_SEMI_LUNAR_VALVE_DEVELOPMENT	1.59968	0.0797671
MIYAGAWA_TARGETS_OF_EWSR1_ETS_FUSIONS_DN	1.59951	0.079824
GOBP_REGULATION_OF_CELL_MATRIX_ADHESION	1.59933	0.0799013
GOMF_ION_TRANSMEMBRANE_TRANSPORTER_ACTIVITY	1.59869	0.0802399
MIKKELSEN_NPC_ICP_WITH_H3K4ME3	1.59845	0.0803309
GOBP_GLYCOSYL_COMPOUND_BIOSYNTHETIC_PROCESS	1.59826	0.0803872
GOBP_CHLORIDE_TRANSPORT	1.59775	0.0806981
GOBP_STEM_CELL_PROLIFERATION	1.59758	0.0807438
GOMF_ORGANIC_ACID_TRANSMEMBRANE_TRANSPORTER_ACTIVITY	1.59748	0.0807273
GOBP_NEGATIVE_REGULATION_OF_CELL_POPULATION_PROLIFERATION	1.59704	0.0809474
CROONQUIST_NRAS_SIGNALING_DN	1.59699	0.0809104
GOBP_POSITIVE_REGULATION_OF_PROTEIN_PHOSPHORYLATION	1.59691	0.0808877
GOBP_POSITIVE_REGULATION_OF_EXCITATORY_POSTSYNAPTIC_POTENTIAL	1.59672	0.0809359
GOBP_NEPHRON_DEVELOPMENT	1.5966	0.0809425
HP_CHRONIC_FATIGUE	1.59654	0.0809139
GOBP_NEGATIVE_REGULATION_OF_PEPTIDASE_ACTIVITY	1.59584	0.0813825
PARK_TRETINOIN_RESPONSE_AND_PML_RARA_FUSION	1.59583	0.0813201
GOBP_NEGATIVE_REGULATION_OF_STRIATED_MUSCLE_CELL_DIFFERENTIATION	1.59582	0.0812528
GOBP_MULTICELLULAR_ORGANISMAL_SIGNALING	1.59572	0.0812531
GOMF_CARGO_RECEPTOR_ACTIVITY	1.59558	0.0812684
INGRAM_SHH_TARGETS_UP	1.5954	0.0813401
GOBP_NEGATIVE_REGULATION_OF_MUSCLE_CELL_APOPTOTIC_PROCESS	1.59481	0.0817059
KANG_FLUOROURACIL_RESISTANCE_UP	1.59427	0.0820442
GOMF_ION_GATED_CHANNEL_ACTIVITY	1.59425	0.0819857
HP_T_LYMPHOCYTOPENIA	1.59416	0.0819832
GOBP_ACTIN_FILAMENT_BUNDLE_ORGANIZATION	1.59391	0.0820939
GOBP_MATERNAL_PROCESS_INVOLVED_IN_FEMALE_PREGNANCY	1.59367	0.0821922
ELVIDGE_HYPOXIA_BY_DMOG_UP	1.59269	0.0828369
RIGGINS_TAMOXIFEN_RESISTANCE_DN	1.59269	0.0827619
WU_SILENCED_BY_METHYLATION_IN_BLADDER_CANCER	1.59263	0.0827328
HP_ABNORMAL_FINGERTIP_MORPHOLOGY	1.59247	0.0827647
BOHN_PRIMARY_IMMUNODEFICIENCY_SYNDROM_UP	1.59234	0.0827685
GOBP_ENDOTHELIAL_CELL_DEVELOPMENT	1.59228	0.0827366
RORIE_TARGETS_OF_EWSR1_FLI1_FUSION_UP	1.59215	0.0827405
GOBP_GRANULOCYTE_CHEMOTAXIS	1.59202	0.0827662
CROONQUIST_NRAS_VS_STROMAL_STIMULATION_DN	1.59195	0.0827483
GOBP_ENTRY_INTO_HOST	1.59192	0.0826917
HP_ABNORMAL_WAIST_TO_HIP_RATIO	1.59181	0.0827016
GOBP_PTERIDINE_CONTAINING_COMPOUND_METABOLIC_PROCESS	1.59171	0.0826917
CHICAS_RB1_TARGETS_SENESCENT	1.59165	0.0826521
GOBP_PYRIMIDINE_RIBONUCLEOTIDE_BIOSYNTHETIC_PROCESS	1.59163	0.0826018
WILLIAMS_ESR1_TARGETS_UP	1.59161	0.0825358
PID_SYNDECAN_2_PATHWAY	1.5915	0.0825399
NAKAMURA_TUMOR_ZONE_PERIPHERAL_VS_CENTRAL_UP	1.59149	0.082478
GOBP_POSITIVE_REGULATION_OF_POTASSIUM_ION_TRANSMEMBRANE_TRANSPORT	1.59136	0.082492
GOBP_REGULATION_OF_MYOTUBE_DIFFERENTIATION	1.59108	0.0826218
HP_LUMBAR_HYPERLORDOSIS	1.59086	0.0827023
GOBP_POSITIVE_REGULATION_OF_PHOSPHATIDYLINOSITOL_3_KINASE_SIGNALING	1.59065	0.0827847
BRUNO_HEMATOPOIESIS	1.58925	0.0836913
GOBP_REGULATION_OF_PRODUCTION_OF_MOLECULAR_MEDIATOR_OF_IMMUNE_RESPONSE	1.58902	0.0837843
ALCALAY_AML_BY_NPM1_LOCALIZATION_DN	1.58884	0.0838498
GOBP_RESPONSE_TO_MOLECULE_OF_BACTERIAL_ORIGIN	1.58871	0.0838653
MIKKELSEN_ES_HCP_WITH_H3_UNMETHYLATED	1.58861	0.0838643
REACTOME_NCAM1_INTERACTIONS	1.58849	0.0838798
BENPORATH_ES_2	1.58724	0.0847053
CLASPER_LYMPHATIC_VESSELS_DURING_METASTASIS_DN	1.58708	0.0847484
VECCHI_GASTRIC_CANCER_EARLY_DN	1.58673	0.0849061
HP_ABNORMAL_2ND_FINGER_MORPHOLOGY	1.58643	0.0850546
AFFAR_YY1_TARGETS_DN	1.58642	0.0849865
GOBP_ASTROCYTE_DIFFERENTIATION	1.58628	0.0850038
HP_SUBCUTANEOUS_HEMORRHAGE	1.58589	0.0852235
GOBP_RESPONSE_TO_OXYGEN_LEVELS	1.58584	0.0851826
GOBP_LEUKOCYTE_DIFFERENTIATION	1.58543	0.0854165
TONKS_TARGETS_OF_RUNX1_RUNX1T1_FUSION_ERYTHROCYTE_UP	1.5854	0.0853676
HINATA_NFKB_TARGETS_KERATINOCYTE_UP	1.584	0.0863488
GOBP_EXCITATORY_SYNAPSE_ASSEMBLY	1.58323	0.0868706
WP_ARYL_HYDROCARBON_RECEPTOR_NETPATH	1.58272	0.0871822
HP_NEOPLASM_OF_THE_LIVER	1.58257	0.0872138
WP_GASTRIC_CANCER_NETWORK_2	1.58232	0.0873331
GOBP_GLUTAMATE_RECEPTOR_SIGNALING_PATHWAY	1.58203	0.0874788
GOBP_ENDODERM_DEVELOPMENT	1.58176	0.0876323
WP_MYOMETRIAL_RELAXATION_AND_CONTRACTION_PATHWAYS	1.58157	0.0877057
GOBP_INTERLEUKIN_1_PRODUCTION	1.58139	0.0877579
GOBP_CELLULAR_OXIDANT_DETOXIFICATION	1.58046	0.0883862
GOBP_CORONARY_VASCULATURE_DEVELOPMENT	1.58015	0.0885556
HP_TRIANGULAR_FACE	1.58012	0.0885045
NAGASHIMA_NRG1_SIGNALING_UP	1.57975	0.0886943
HP_GASTROINTESTINAL_OBSTRUCTION	1.57966	0.088689
BERENJENO_TRANSFORMED_BY_RHOA_UP	1.57954	0.0886952
GOBP_ACTIVATION_OF_PROTEIN_KINASE_ACTIVITY	1.57946	0.0886909
PUJANA_BRCA_CENTERED_NETWORK	1.57943	0.0886342
GOBP_REGULATION_OF_OLIGODENDROCYTE_DIFFERENTIATION	1.57938	0.0885976
GOBP_MODULATION_OF_EXCITATORY_POSTSYNAPTIC_POTENTIAL	1.57918	0.0886703
GOBP_RESPONSE_TO_TESTOSTERONE	1.57911	0.0886308
VERRECCHIA_RESPONSE_TO_TGFB1_C5	1.57888	0.0887281
REACTOME_MET_PROMOTES_CELL_MOTILITY	1.57888	0.0886516
GOCC_NEUROTRANSMITTER_RECEPTOR_COMPLEX	1.57838	0.0889912
SHETH_LIVER_CANCER_VS_TXNIP_LOSS_PAM6	1.57829	0.0889933
XIE_ST_HSC_S1PR3_OE_UP	1.57825	0.08895
GOBP_REGULATION_OF_ACTOMYOSIN_STRUCTURE_ORGANIZATION	1.57816	0.0889398
KONDO_PROSTATE_CANCER_HCP_WITH_H3K27ME3	1.57782	0.0891232
ZHOU_INFLAMMATORY_RESPONSE_FIMA_UP	1.57771	0.0891261
VECCHI_GASTRIC_CANCER_EARLY_UP	1.57758	0.0891384
GOBP_SENSORY_ORGAN_MORPHOGENESIS	1.57754	0.0891017
GOBP_RECEPTOR_SIGNALING_PATHWAY_VIA_STAT	1.57722	0.0892617
KOKKINAKIS_METHIONINE_DEPRIVATION_48HR_DN	1.57705	0.0893076
GOBP_REGULATION_OF_TRANSCRIPTION_INVOLVED_IN_G1_S_TRANSITION_OF_MITOTIC_CELL_CYCLE	1.57704	0.0892408
GOBP_MONONUCLEAR_CELL_DIFFERENTIATION	1.57685	0.0893
KEGG_CELL_CYCLE	1.57645	0.0895381
JIANG_HYPOXIA_NORMAL	1.57625	0.0895958
GOBP_POSITIVE_REGULATION_OF_POTASSIUM_ION_TRANSPORT	1.57616	0.0895925
FUJII_YBX1_TARGETS_DN	1.57608	0.089579
SMID_BREAST_CANCER_LUMINAL_B_UP	1.57593	0.0896216
GOBP_LYMPHOCYTE_ACTIVATION	1.57551	0.0898679
HP_HODGKIN_LYMPHOMA	1.57537	0.089886
WANG_RESPONSE_TO_GSK3_INHIBITOR_SB216763_DN	1.57512	0.0900103
HP_ABNORMAL_T_CELL_MORPHOLOGY	1.57485	0.0901427
GOMF_OXIDOREDUCTASE_ACTIVITY_ACTING_ON_THE_CH_NH_GROUP_OF_DONORS	1.57481	0.0900954
GOBP_MUSCLE_CONTRACTION	1.57474	0.0900751
PID_SYNDECAN_1_PATHWAY	1.57472	0.0900121
GOBP_REGULATION_OF_ACTION_POTENTIAL	1.57464	0.0900076
MOLENAAR_TARGETS_OF_CCND1_AND_CDK4_DN	1.57453	0.0900079
WALLACE_PROSTATE_CANCER_RACE_UP	1.57417	0.0902047
LI_INDUCED_T_TO_NATURAL_KILLER_UP	1.57376	0.0904465
GOBP_MALE_SEX_DIFFERENTIATION	1.57332	0.0907074
GOBP_REGULATION_OF_LEUKOCYTE_DIFFERENTIATION	1.57316	0.0907698
GOBP_REGULATION_OF_GLIAL_CELL_DIFFERENTIATION	1.57213	0.0914727
HP_PROSTATE_NEOPLASM	1.57204	0.0914699
NAKAMURA_CANCER_MICROENVIRONMENT_DN	1.57201	0.0914108
GOBP_PYRIMIDINE_CONTAINING_COMPOUND_METABOLIC_PROCESS	1.57185	0.0914744
WANG_BARRETTS_ESOPHAGUS_AND_ESOPHAGUS_CANCER_UP	1.57176	0.0914632
HP_ACUTE_PHASE_RESPONSE	1.57172	0.0914062
GOBP_ICOSANOID_METABOLIC_PROCESS	1.57133	0.0916165
VERNELL_RETINOBLASTOMA_PATHWAY_UP	1.57133	0.0915401
GOBP_CELLULAR_RESPONSE_TO_OSMOTIC_STRESS	1.57126	0.0915245
DELACROIX_RARG_BOUND_MEF	1.57068	0.0918983
SHIPP_DLBCL_VS_FOLLICULAR_LYMPHOMA_DN	1.57008	0.0922704
KOBAYASHI_EGFR_SIGNALING_24HR_UP	1.57001	0.0922514
GOBP_ORGANIC_ACID_TRANSMEMBRANE_TRANSPORT	1.56996	0.0922195
GOBP_GRANULOCYTE_DIFFERENTIATION	1.56925	0.0926948
WP_NOTCH_SIGNALING	1.56898	0.0928508
GOCC_INTERCALATED_DISC	1.56887	0.0928605
TONKS_TARGETS_OF_RUNX1_RUNX1T1_FUSION_SUSTAINDED_IN_ERYTHROCYTE_UP	1.56882	0.0928274
GOBP_INTRINSIC_APOPTOTIC_SIGNALING_PATHWAY_IN_RESPONSE_TO_ENDOPLASMIC_RETICULUM_STRESS	1.56852	0.0929555
GOBP_COLLAGEN_BIOSYNTHETIC_PROCESS	1.56849	0.0929051
GRAESSMANN_APOPTOSIS_BY_SERUM_DEPRIVATION_DN	1.56787	0.0932918
HP_ABNORMAL_AORTIC_VALVE_CUSP_MORPHOLOGY	1.5676	0.0934239
BENPORATH_ES_CORE_NINE_CORRELATED	1.56721	0.09365
GOBP_TETRAHYDROFOLATE_METABOLIC_PROCESS	1.56707	0.0936727
GOBP_REGULATION_OF_FILOPODIUM_ASSEMBLY	1.56639	0.094099
GOBP_POSITIVE_REGULATION_OF_IMMUNE_SYSTEM_PROCESS	1.56574	0.0945311
LI_LUNG_CANCER	1.56564	0.0945213
BASSO_CD40_SIGNALING_UP	1.56537	0.0946497
HP_INTESTINAL_FISTULA	1.56498	0.0948699
REACTOME_PEPTIDE_HORMONE_METABOLISM	1.56487	0.0948769
LINDGREN_BLADDER_CANCER_HIGH_RECURRENCE	1.56484	0.0948235
HOQUE_METHYLATED_IN_CANCER	1.56468	0.0948666
HP_ABNORMAL_ERYTHROCYTE_SEDIMENTATION_RATE	1.56452	0.094915
WP_RAC1PAK1P38MMP2_PATHWAY	1.56366	0.0955419
BLANCO_MELO_BETA_INTERFERON_TREATED_BRONCHIAL_EPITHELIAL_CELLS_DN	1.56303	0.096002
HP_ABNORMAL_PROSTATE_MORPHOLOGY	1.56287	0.0960592
GOBP_BINDING_OF_SPERM_TO_ZONA_PELLUCIDA	1.56237	0.0964005
PID_S1P_S1P3_PATHWAY	1.56236	0.0963283
WIEDERSCHAIN_TARGETS_OF_BMI1_AND_PCGF2	1.56228	0.0963215
GOBP_REGULATION_OF_CELL_CELL_ADHESION	1.5622	0.0963039
EBAUER_MYOGENIC_TARGETS_OF_PAX3_FOXO1_FUSION	1.56203	0.0963624
GOBP_REGULATION_OF_OSTEOBLAST_DIFFERENTIATION	1.56192	0.0963716
ELVIDGE_HIF1A_AND_HIF2A_TARGETS_DN	1.56166	0.0965084
PID_CMYB_PATHWAY	1.56163	0.0964481
GOBP_REGULATION_OF_MYELOID_LEUKOCYTE_DIFFERENTIATION	1.56129	0.0966276
GOBP_NEURON_MIGRATION	1.5611	0.0967088
GOBP_DEFENSE_RESPONSE_TO_BACTERIUM	1.56098	0.0967276
BURTON_ADIPOGENESIS_8	1.56097	0.0966575
GOCC_PLATELET_ALPHA_GRANULE	1.56075	0.0967659
TSENG_ADIPOGENIC_POTENTIAL_DN	1.56073	0.0967047
MANALO_HYPOXIA_UP	1.56034	0.0969755
GOBP_TRANSMEMBRANE_RECEPTOR_PROTEIN_SERINE_THREONINE_KINASE_SIGNALING_PATHWAY	1.55978	0.0973776
GOBP_REGULATION_OF_GLIAL_CELL_PROLIFERATION	1.55908	0.0978791
WP_IL18_SIGNALING_PATHWAY	1.55897	0.0978906
GOBP_RELAXATION_OF_MUSCLE	1.55889	0.0978695
WP_ADIPOGENESIS	1.55886	0.0978121
BAE_BRCA1_TARGETS_DN	1.55886	0.0977328
MARIADASON_RESPONSE_TO_BUTYRATE_SULINDAC_6	1.55884	0.0976731
HP_RICKETS	1.55883	0.0976072
GOBP_HEART_FORMATION	1.55868	0.0976479
GOBP_RESPONSE_TO_CALCIUM_ION	1.55855	0.0976825
GOBP_MULTICELLULAR_ORGANISMAL_RESPONSE_TO_STRESS	1.55842	0.097702
BRUINS_UVC_RESPONSE_VIA_TP53_GROUP_B	1.5582	0.0978278
GOBP_VENTRICULAR_CARDIAC_MUSCLE_CELL_ACTION_POTENTIAL	1.55813	0.0977981
CONCANNON_APOPTOSIS_BY_EPOXOMICIN_UP	1.55808	0.0977569
TAKEDA_TARGETS_OF_NUP98_HOXA9_FUSION_10D_DN	1.55804	0.0977115
GOBP_RESPONSE_TO_HYDROGEN_PEROXIDE	1.55734	0.0982045
GOBP_B_CELL_MEDIATED_IMMUNITY	1.55709	0.0983197
GOBP_REGULATION_OF_CALCIUM_MEDIATED_SIGNALING	1.55666	0.0985543
WP_GPCRS_OTHER	1.55649	0.0986247
WP_TGFBETA_RECEPTOR_SIGNALLING_IN_SKELETAL_DYSPLASIAS	1.55634	0.0986642
AZARE_STAT3_TARGETS	1.55608	0.0988197
SMID_BREAST_CANCER_RELAPSE_IN_BONE_DN	1.556	0.0987972
WP_CELL_CYCLE	1.55586	0.0988452
BROWNE_HCMV_INFECTION_48HR_DN	1.5557	0.0989027
WANG_METASTASIS_OF_BREAST_CANCER_ESR1_DN	1.55547	0.0990321
LEE_LIVER_CANCER_ACOX1_UP	1.55536	0.0990426
GOBP_RESPONSE_TO_PROGESTERONE	1.55511	0.099157
GOBP_RIBONUCLEOSIDE_MONOPHOSPHATE_METABOLIC_PROCESS	1.55499	0.0992011
GOBP_REGULATION_OF_STRIATED_MUSCLE_CONTRACTION	1.55482	0.0992606
GOBP_REGULATION_OF_HEART_RATE_BY_CARDIAC_CONDUCTION	1.55482	0.0991825
GOBP_INTEGRIN_ACTIVATION	1.55459	0.099325
GOBP_CELLULAR_RESPONSE_TO_LIPID	1.55436	0.0994275
INGA_TP53_TARGETS	1.55434	0.0993641
PID_NETRIN_PATHWAY	1.55429	0.0993233
GOBP_REGULATION_OF_VASCULAR_ASSOCIATED_SMOOTH_MUSCLE_CELL_PROLIFERATION	1.55426	0.0992696
MANNE_COVID19_COMBINED_COHORT_VS_HEALTHY_DONOR_PLATELETS_UP	1.5542	0.0992271
GOBP_ASSOCIATIVE_LEARNING	1.5542	0.099152
GOMF_VITAMIN_TRANSMEMBRANE_TRANSPORTER_ACTIVITY	1.55366	0.0995416
GOBP_REGULATION_OF_EPITHELIAL_CELL_APOPTOTIC_PROCESS	1.55348	0.0996193
GOBP_LEUKOCYTE_ADHESION_TO_VASCULAR_ENDOTHELIAL_CELL	1.55274	0.100131
GOBP_CYCLIC_NUCLEOTIDE_METABOLIC_PROCESS	1.5523	0.100416
REACTOME_CLASS_B_2_SECRETIN_FAMILY_RECEPTORS	1.55168	0.100844
KEGG_GLYCINE_SERINE_AND_THREONINE_METABOLISM	1.55148	0.10093
HP_ELBOW_FLEXION_CONTRACTURE	1.55137	0.100967
BIOCARTA_MCM_PATHWAY	1.55085	0.101354
GOBP_REGULATION_OF_HORMONE_METABOLIC_PROCESS	1.55083	0.101294
HP_RECTAL_PROLAPSE	1.55067	0.101368
GOBP_NEGATIVE_REGULATION_OF_MUSCLE_CELL_DIFFERENTIATION	1.55062	0.101333
REACTOME_INTERCONVERSION_OF_NUCLEOTIDE_DI_AND_TRIPHOSPHATES	1.55028	0.101538
GOBP_MONOAMINE_TRANSPORT	1.55022	0.101505
DUTERTRE_ESTRADIOL_RESPONSE_6HR_DN	1.55018	0.101451
GOBP_POSITIVE_REGULATION_OF_SECRETION	1.55015	0.101394
GOBP_REGULATION_OF_ACTIN_FILAMENT_BUNDLE_ASSEMBLY	1.54997	0.101468
GOBP_REGULATION_OF_NEURON_DIFFERENTIATION	1.54995	0.101396
BLANCO_MELO_HUMAN_PARAINFLUENZA_VIRUS_3_INFECTION_A594_CELLS_DN	1.54938	0.10182
GOBP_SMOOTH_MUSCLE_CONTRACTION	1.54934	0.101769
HP_CONGENITAL_HYPOTHYROIDISM	1.54932	0.101703
GOMF_SPECTRIN_BINDING	1.54925	0.101682
HP_MEGALOCORNEA	1.54922	0.101623
GOBP_REGULATION_OF_CHEMOTAXIS	1.54915	0.101615
REACTOME_L1CAM_INTERACTIONS	1.54888	0.101779
REACTOME_CELL_EXTRACELLULAR_MATRIX_INTERACTIONS	1.54888	0.1017
MARSON_FOXP3_TARGETS_UP	1.54866	0.101782
HP_LIMITED_ELBOW_MOVEMENT	1.54865	0.101715
YAMASHITA_LIVER_CANCER_STEM_CELL_DN	1.54856	0.10171
GOBP_ANATOMICAL_STRUCTURE_MATURATION	1.54808	0.102007
GOBP_NEUROTRANSMITTER_UPTAKE	1.54777	0.102174
GOCC_INTERMEDIATE_FILAMENT	1.54765	0.102196
GOBP_ONE_CARBON_METABOLIC_PROCESS	1.54705	0.102634
HP_SOUND_SENSITIVITY	1.54694	0.102656
HP_MALE_REPRODUCTIVE_SYSTEM_NEOPLASM	1.54688	0.10262
HP_PNEUMOTHORAX	1.54685	0.102572
GOBP_REGULATION_OF_EXTRINSIC_APOPTOTIC_SIGNALING_PATHWAY	1.5462	0.103
CEBALLOS_TARGETS_OF_TP53_AND_MYC_UP	1.5462	0.102926
TSUNODA_CISPLATIN_RESISTANCE_DN	1.54608	0.102947
DANG_REGULATED_BY_MYC_DN	1.54605	0.102882
MANN_RESPONSE_TO_AMIFOSTINE_UP	1.54579	0.103028
WP_HEPATITIS_C_AND_HEPATOCELLULAR_CARCINOMA	1.54561	0.103102
NABA_ECM_REGULATORS	1.54545	0.103149
GOBP_CALCIUM_DEPENDENT_CELL_CELL_ADHESION_VIA_PLASMA_MEMBRANE_CELL_ADHESION_MOLECULES	1.54542	0.103096
REACTOME_SIGNALING_BY_NOTCH1	1.54525	0.103137
REACTOME_TRANSCRIPTIONAL_REGULATION_BY_RUNX3	1.5451	0.10318
WP_EPITHELIAL_TO_MESENCHYMAL_TRANSITION_IN_COLORECTAL_CANCER	1.54503	0.103166
GOBP_PYRIMIDINE_NUCLEOSIDE_METABOLIC_PROCESS	1.54503	0.103087
MCMURRAY_TP53_HRAS_COOPERATION_RESPONSE_DN	1.54492	0.103092
GEISS_RESPONSE_TO_DSRNA_UP	1.54489	0.103039
KUNINGER_IGF1_VS_PDGFB_TARGETS_DN	1.54473	0.103104
GOBP_REGULATION_OF_TRANSPORTER_ACTIVITY	1.5445	0.103204
HP_ABNORMAL_PROPORTION_OF_CD4_POSITIVE_T_CELLS	1.54434	0.103266
GOBP_MUSCLE_TISSUE_DEVELOPMENT	1.5442	0.103317
HP_VARICOSE_VEINS	1.54416	0.103274
GOBP_REGULATION_OF_CELL_MORPHOGENESIS	1.54372	0.103584
KOKKINAKIS_METHIONINE_DEPRIVATION_96HR_DN	1.54361	0.103603
GOBP_POSITIVE_REGULATION_OF_CELL_DIFFERENTIATION	1.54348	0.103643
GOBP_REGULATION_OF_MYELINATION	1.54288	0.104061
GOMF_CYTOKINE_BINDING	1.54262	0.104187
GOBP_POSITIVE_REGULATION_OF_RESPONSE_TO_EXTERNAL_STIMULUS	1.54236	0.10432
BURTON_ADIPOGENESIS_7	1.54213	0.104441
HP_VASCULITIS	1.54203	0.104459
WP_REGULATION_OF_APOPTOSIS_BY_PARATHYROID_HORMONERELATED_PROTEIN	1.54193	0.104474
GAVIN_FOXP3_TARGETS_CLUSTER_P6	1.54129	0.104946
TRAYNOR_RETT_SYNDROM_UP	1.54127	0.104884
GOBP_MORPHOGENESIS_OF_AN_EPITHELIUM	1.54099	0.105063
REACTOME_SIGNALING_BY_PDGF	1.54096	0.105002
GOBP_POSITIVE_REGULATION_OF_BINDING	1.54092	0.104964
GOMF_POTASSIUM_CHANNEL_ACTIVITY	1.54061	0.105154
SMITH_TERT_TARGETS_UP	1.54032	0.105324
GOBP_CARDIAC_MUSCLE_CELL_ACTION_POTENTIAL_INVOLVED_IN_CONTRACTION	1.53998	0.105541
WP_INTEGRATED_CANCER_PATHWAY	1.53976	0.105643
ANDERSEN_CHOLANGIOCARCINOMA_CLASS1	1.53969	0.105624
CHARAFE_BREAST_CANCER_LUMINAL_VS_MESENCHYMAL_DN	1.53967	0.105559
KEGG_VASCULAR_SMOOTH_MUSCLE_CONTRACTION	1.53904	0.10602
HAN_SATB1_TARGETS_DN	1.53881	0.106142
MARKEY_RB1_CHRONIC_LOF_UP	1.53871	0.10615
GOBP_REGULATION_OF_RECEPTOR_INTERNALIZATION	1.53848	0.106278
HENDRICKS_SMARCA4_TARGETS_DN	1.53836	0.106312
BOYLAN_MULTIPLE_MYELOMA_C_D_DN	1.53767	0.106829
HP_WADDLING_GAIT	1.53758	0.106831
REACTOME_MITOTIC_G1_PHASE_AND_G1_S_TRANSITION	1.53706	0.10717
HALLMARK_ALLOGRAFT_REJECTION	1.53701	0.107143
GOBP_MESENCHYME_DEVELOPMENT	1.5362	0.107726
GOBP_NEGATIVE_REGULATION_OF_REPRODUCTIVE_PROCESS	1.53618	0.107658
GOBP_POSITIVE_REGULATION_OF_G1_S_TRANSITION_OF_MITOTIC_CELL_CYCLE	1.53548	0.108209
GOBP_SUBSTRATE_ADHESION_DEPENDENT_CELL_SPREADING	1.53509	0.108451
GOMF_EXTRACELLULAR_MATRIX_BINDING	1.53503	0.108419
GOBP_APOPTOTIC_CELL_CLEARANCE	1.53463	0.108676
GOBP_REGULATION_OF_CARDIAC_MUSCLE_CONTRACTION	1.53393	0.109231
GOBP_MAMMARY_GLAND_MORPHOGENESIS	1.53389	0.109175
GOBP_RESPONSE_TO_DRUG	1.53383	0.109156
GOBP_PROTEIN_IMPORT_INTO_MITOCHONDRIAL_MATRIX	1.53371	0.109182
GOBP_CHONDROCYTE_DIFFERENTIATION	1.53369	0.109126
GOBP_BRANCHING_INVOLVED_IN_BLOOD_VESSEL_MORPHOGENESIS	1.53353	0.109172
GOBP_NEGATIVE_REGULATION_OF_EPITHELIAL_CELL_DIFFERENTIATION	1.5335	0.109116
GOBP_CARDIOCYTE_DIFFERENTIATION	1.53337	0.109155
LEE_NEURAL_CREST_STEM_CELL_DN	1.53334	0.109098
GOBP_T_CELL_DIFFERENTIATION	1.53331	0.109055
REACTOME_NOTCH_HLH_TRANSCRIPTION_PATHWAY	1.5332	0.109057
PID_LYMPH_ANGIOGENESIS_PATHWAY	1.53303	0.109157
GU_PDEF_TARGETS_UP	1.53275	0.10933
GOBP_REGULATION_OF_ACTIN_FILAMENT_BASED_MOVEMENT	1.53273	0.109265
GOBP_PYRIMIDINE_RIBONUCLEOSIDE_TRIPHOSPHATE_METABOLIC_PROCESS	1.53265	0.109271
GOBP_RESPONSE_TO_ATP	1.5326	0.109234
GOBP_T_CELL_MEDIATED_IMMUNITY	1.53238	0.109356
ACOSTA_PROLIFERATION_INDEPENDENT_MYC_TARGETS_DN	1.53209	0.109538
GOBP_BONE_DEVELOPMENT	1.53205	0.109502
FARMER_BREAST_CANCER_APOCRINE_VS_BASAL	1.53193	0.109523
GOBP_SIGNAL_TRANSDUCTION_INVOLVED_IN_CELL_CYCLE_CHECKPOINT	1.5316	0.109723
WP_EGFR_TYROSINE_KINASE_INHIBITOR_RESISTANCE	1.53157	0.109675
WP_TGFBETA_RECEPTOR_SIGNALING	1.5315	0.109644
GOCC_PLASMA_MEMBRANE_PROTEIN_COMPLEX	1.53149	0.109573
HP_BOWEL_DIVERTICULOSIS	1.53144	0.109542
KEGG_NOTCH_SIGNALING_PATHWAY	1.5314	0.109496
HP_ABNORMALITY_OF_THE_LYMPH_NODES	1.5313	0.109503
GOBP_REGULATION_OF_MORPHOGENESIS_OF_A_BRANCHING_STRUCTURE	1.53049	0.110162
HP_RETINAL_DETACHMENT	1.53046	0.110116
HAN_JNK_SINGALING_UP	1.5304	0.110092
DUAN_PRDM5_TARGETS	1.53004	0.110328
JAZAG_TGFB1_SIGNALING_DN	1.52977	0.110468
BRUINS_UVC_RESPONSE_VIA_TP53_GROUP_A	1.52976	0.110396
REACTOME_SLC_MEDIATED_TRANSMEMBRANE_TRANSPORT	1.52955	0.110486
CHIARETTI_T_ALL_RELAPSE_PROGNOSIS	1.52909	0.110831
GOCC_ACTIN_FILAMENT_BUNDLE	1.52896	0.110878
HATADA_METHYLATED_IN_LUNG_CANCER_UP	1.5288	0.110941
GOBP_ENDODERM_FORMATION	1.52855	0.111088
GOBP_CELLULAR_MODIFIED_AMINO_ACID_CATABOLIC_PROCESS	1.52842	0.111102
PHONG_TNF_RESPONSE_VIA_P38_PARTIAL	1.52834	0.1111
GOBP_TISSUE_MORPHOGENESIS	1.52818	0.111177
HP_INCREASED_CIRCULATING_IGM_LEVEL	1.52808	0.111187
GOMF_CATION_TRANSMEMBRANE_TRANSPORTER_ACTIVITY	1.52804	0.111134
GOBP_HEART_GROWTH	1.52794	0.111148
HALLMARK_APICAL_JUNCTION	1.5276	0.111372
PID_P73PATHWAY	1.52722	0.111666
GOBP_EPITHELIAL_TUBE_MORPHOGENESIS	1.52701	0.111783
LEE_METASTASIS_AND_ALTERNATIVE_SPLICING_UP	1.52695	0.111759
ZHOU_INFLAMMATORY_RESPONSE_LPS_UP	1.52674	0.11188
GOBP_HAIR_CELL_DIFFERENTIATION	1.52673	0.111812
GOMF_CELL_ADHESION_MOLECULE_BINDING	1.52617	0.112215
CUI_GLUCOSE_DEPRIVATION	1.52557	0.112716
GOBP_NUCLEOBASE_CONTAINING_SMALL_MOLECULE_INTERCONVERSION	1.52552	0.112681
GOMF_NON_MEMBRANE_SPANNING_PROTEIN_TYROSINE_KINASE_ACTIVITY	1.52548	0.112635
HP_ABDOMINAL_PAIN	1.52535	0.112663
REACTOME_TRANSPORT_OF_BILE_SALTS_AND_ORGANIC_ACIDS_METAL_IONS_AND_AMINE_COMPOUNDS	1.52523	0.112678
HP_VENOUS_INSUFFICIENCY	1.52522	0.112608
GOBP_PYRIMIDINE_NUCLEOTIDE_METABOLIC_PROCESS	1.52511	0.112609
MCBRYAN_PUBERTAL_BREAST_5_6WK_UP	1.52505	0.112584
HP_FATIGABLE_WEAKNESS_OF_SWALLOWING_MUSCLES	1.52495	0.112588
GOBP_ADENYLATE_CYCLASE_INHIBITING_G_PROTEIN_COUPLED_RECEPTOR_SIGNALING_PATHWAY	1.52491	0.112541
GOBP_LIPID_IMPORT_INTO_CELL	1.52487	0.112503
ENGELMANN_CANCER_PROGENITORS_UP	1.52486	0.11243
GOBP_POSITIVE_REGULATION_OF_DNA_BIOSYNTHETIC_PROCESS	1.52473	0.112483
GOBP_BASEMENT_MEMBRANE_ORGANIZATION	1.52469	0.112433
SIMBULAN_UV_RESPONSE_NORMAL_DN	1.52463	0.112404
TANAKA_METHYLATED_IN_ESOPHAGEAL_CARCINOMA	1.52456	0.112391
GOMF_DICARBOXYLIC_ACID_TRANSMEMBRANE_TRANSPORTER_ACTIVITY	1.52454	0.112331
HP_ABNORMALITY_OF_THE_UMBILICAL_CORD	1.52444	0.112337
GOBP_DNA_DAMAGE_RESPONSE_SIGNAL_TRANSDUCTION_RESULTING_IN_TRANSCRIPTION	1.52418	0.112479
GOMF_WW_DOMAIN_BINDING	1.52375	0.112766
MCLACHLAN_DENTAL_CARIES_UP	1.52373	0.112711
GOBP_ADAPTIVE_THERMOGENESIS	1.52355	0.112785
GOMF_MRNA_5_UTR_BINDING	1.52348	0.112761
HALLMARK_UV_RESPONSE_DN	1.52325	0.112897
GOBP_BICARBONATE_TRANSPORT	1.52322	0.112846
REACTOME_NETRIN_1_SIGNALING	1.52307	0.112901
GOBP_CARDIAC_MUSCLE_TISSUE_MORPHOGENESIS	1.52305	0.112837
HP_THORACIC_AORTIC_ANEURYSM	1.52286	0.112921
GOBP_ORGANIC_ACID_BIOSYNTHETIC_PROCESS	1.5228	0.112888
GOMF_METAL_ION_TRANSMEMBRANE_TRANSPORTER_ACTIVITY	1.52272	0.112909
BHAT_ESR1_TARGETS_VIA_AKT1_DN	1.5221	0.11337
GOBP_EMBRYO_DEVELOPMENT_ENDING_IN_BIRTH_OR_EGG_HATCHING	1.52161	0.113759
ASGHARZADEH_NEUROBLASTOMA_POOR_SURVIVAL_DN	1.52153	0.113759
KHETCHOUMIAN_TRIM24_TARGETS_UP	1.52138	0.113837
GOBP_FIBROBLAST_MIGRATION	1.52102	0.114093
GOBP_NEPHRON_EPITHELIUM_DEVELOPMENT	1.52096	0.114066
KAMMINGA_SENESCENCE	1.52066	0.114272
GOBP_REGULATION_OF_PROTEIN_MATURATION	1.52038	0.114438
GOBP_POSITIVE_REGULATION_OF_NIK_NF_KAPPAB_SIGNALING	1.5199	0.114823
GOBP_NEURON_PROJECTION_GUIDANCE	1.51972	0.114923
RODRIGUES_NTN1_TARGETS_DN	1.51966	0.114878
REACTOME_RESPONSE_TO_ELEVATED_PLATELET_CYTOSOLIC_CA2	1.51933	0.115092
REACTOME_ADORA2B_MEDIATED_ANTI_INFLAMMATORY_CYTOKINES_PRODUCTION	1.51921	0.115119
WP_SELENIUM_MICRONUTRIENT_NETWORK	1.51909	0.115155
PID_ATF2_PATHWAY	1.51879	0.115345
WP_FGFR3_SIGNALLING_IN_CHONDROCYTE_PROLIFERATION_AND_TERMINAL_DIFFERENTIATION	1.51875	0.115298
PAPASPYRIDONOS_UNSTABLE_ATEROSCLEROTIC_PLAQUE_DN	1.51872	0.11525
GOBP_POSITIVE_REGULATION_OF_MITOTIC_CELL_CYCLE	1.51809	0.115738
GOBP_FILOPODIUM_ASSEMBLY	1.51798	0.115759
GOBP_HORMONE_TRANSPORT	1.51722	0.116364
GOBP_NEGATIVE_REGULATION_OF_CYSTEINE_TYPE_ENDOPEPTIDASE_ACTIVITY	1.51708	0.116421
KONDO_EZH2_TARGETS	1.51683	0.116555
GOBP_T_CELL_ACTIVATION	1.51679	0.116512
GOBP_REGULATION_OF_CARDIOCYTE_DIFFERENTIATION	1.51643	0.116732
MARSON_FOXP3_TARGETS_DN	1.51641	0.116669
SANSOM_APC_TARGETS	1.51601	0.116964
GOBP_DNA_STRAND_ELONGATION_INVOLVED_IN_DNA_REPLICATION	1.5157	0.117191
WP_HEMATOPOIETIC_STEM_CELL_DIFFERENTIATION	1.51569	0.117113
GOBP_MYELOID_LEUKOCYTE_DIFFERENTIATION	1.51565	0.117075
GOMF_LIGASE_ACTIVITY_FORMING_CARBON_NITROGEN_BONDS	1.51546	0.117176
STREICHER_LSM1_TARGETS_UP	1.51541	0.117141
GOBP_FAT_CELL_DIFFERENTIATION	1.51531	0.117151
RAY_TUMORIGENESIS_BY_ERBB2_CDC25A_UP	1.51525	0.117122
HP_CHOLELITHIASIS	1.5152	0.11709
GOBP_PYRIMIDINE_RIBONUCLEOTIDE_METABOLIC_PROCESS	1.51485	0.11733
WANG_LSD1_TARGETS_DN	1.51457	0.117502
GOBP_DEVELOPMENTAL_MATURATION	1.51388	0.118072
GOBP_RESPONSE_TO_STEROID_HORMONE	1.51385	0.118018
REACTOME_SIGNALLING_TO_RAS	1.51348	0.118326
BILANGES_SERUM_RESPONSE_TRANSLATION	1.51334	0.118393
BURTON_ADIPOGENESIS_PEAK_AT_2HR	1.51318	0.118445
TORCHIA_TARGETS_OF_EWSR1_FLI1_FUSION_DN	1.51307	0.118472
GOBP_CELLULAR_MODIFIED_AMINO_ACID_BIOSYNTHETIC_PROCESS	1.51238	0.11904
KORKOLA_YOLK_SAC_TUMOR	1.51178	0.119528
GOBP_PROSTANOID_BIOSYNTHETIC_PROCESS	1.51172	0.119511
GOBP_INNER_EAR_MORPHOGENESIS	1.51168	0.119463
WP_TRANSCRIPTION_FACTOR_REGULATION_IN_ADIPOGENESIS	1.51156	0.119491
PROVENZANI_METASTASIS_DN	1.51129	0.119678
WP_VITAMIN_A_AND_CAROTENOID_METABOLISM	1.51128	0.119599
GOBP_NEGATIVE_REGULATION_OF_ANION_TRANSMEMBRANE_TRANSPORT	1.5108	0.11998
GOMF_DISORDERED_DOMAIN_SPECIFIC_BINDING	1.50985	0.120808
NELSON_RESPONSE_TO_ANDROGEN_DN	1.50975	0.120812
FERRANDO_T_ALL_WITH_MLL_ENL_FUSION_DN	1.50941	0.12106
GOBP_CELL_CELL_RECOGNITION	1.50883	0.121542
GOBP_ANION_TRANSMEMBRANE_TRANSPORT	1.50881	0.121478
GOBP_REGULATION_OF_ENDOTHELIAL_CELL_MIGRATION	1.50821	0.12203
REACTOME_RUNX2_REGULATES_BONE_DEVELOPMENT	1.50815	0.122001
WP_GASTRIN_SIGNALING_PATHWAY	1.50783	0.122233
GOMF_GROWTH_FACTOR_BINDING	1.50778	0.122193
WP_GENES_CONTROLLING_NEPHROGENESIS	1.50768	0.122216
KEGG_DILATED_CARDIOMYOPATHY	1.50765	0.122164
GOBP_POSITIVE_REGULATION_OF_FATTY_ACID_METABOLIC_PROCESS	1.50726	0.122448
REACTOME_NUCLEOTIDE_SALVAGE	1.50679	0.122784
HALLMARK_TNFA_SIGNALING_VIA_NFKB	1.50638	0.123132
PLASARI_TGFB1_TARGETS_10HR_DN	1.50632	0.123106
ZHANG_TARGETS_OF_EWSR1_FLI1_FUSION	1.50618	0.12317
GOBP_REGULATION_OF_RESPONSE_TO_EXTERNAL_STIMULUS	1.50583	0.123427
VANTVEER_BREAST_CANCER_POOR_PROGNOSIS	1.50558	0.123595
GOBP_BLOOD_VESSEL_REMODELING	1.50518	0.123877
HP_PES_PLANUS	1.50459	0.124387
GOBP_REGULATION_OF_HOMOTYPIC_CELL_CELL_ADHESION	1.50443	0.124472
LEE_LIVER_CANCER_CIPROFIBRATE_UP	1.50429	0.124516
REACTOME_G0_AND_EARLY_G1	1.50414	0.124574
GOBP_CELL_MATURATION	1.50402	0.124598
PID_ECADHERIN_KERATINOCYTE_PATHWAY	1.50379	0.124732
MUELLER_METHYLATED_IN_GLIOBLASTOMA	1.50372	0.124712
LI_WILMS_TUMOR_VS_FETAL_KIDNEY_1_DN	1.50341	0.124895
GOMF_CALCIUM_ION_BINDING	1.50279	0.125404
GOBP_CARDIAC_MUSCLE_CELL_PROLIFERATION	1.50259	0.125514
GOBP_REGULATION_OF_SMOOTH_MUSCLE_CONTRACTION	1.50252	0.1255
GOBP_MUSCLE_CELL_APOPTOTIC_PROCESS	1.50184	0.126078
GOBP_POSITIVE_REGULATION_OF_B_CELL_ACTIVATION	1.50178	0.12606
ENK_UV_RESPONSE_EPIDERMIS_UP	1.50143	0.126324
HP_PULMONARY_INFILTRATES	1.50132	0.12636
ROSS_AML_WITH_PML_RARA_FUSION	1.5011	0.126482
GOBP_REGULATION_OF_B_CELL_ACTIVATION	1.50083	0.126658
MADAN_DPPA4_TARGETS	1.50049	0.126936
HP_ABNORMALITY_OF_PULMONARY_CIRCULATION	1.50028	0.127055
REACTOME_ACTIVATION_OF_ATR_IN_RESPONSE_TO_REPLICATION_STRESS	1.50015	0.127116
KEGG_MELANOMA	1.49977	0.127399
GOBP_DEVELOPMENTAL_PROCESS_INVOLVED_IN_REPRODUCTION	1.49917	0.127911
WP_KISSPEPTINKISSPEPTIN_RECEPTOR_SYSTEM_IN_THE_OVARY	1.49895	0.128039
GOMF_MODIFIED_AMINO_ACID_BINDING	1.49885	0.128056
GOMF_CHLORIDE_TRANSMEMBRANE_TRANSPORTER_ACTIVITY	1.49878	0.128066
AMIT_EGF_RESPONSE_480_MCF10A	1.49849	0.128273
FONTAINE_PAPILLARY_THYROID_CARCINOMA_UP	1.4982	0.128474
BENPORATH_MYC_TARGETS_WITH_EBOX	1.49803	0.12856
GOMF_ANION_TRANSMEMBRANE_TRANSPORTER_ACTIVITY	1.49792	0.128575
GOBP_MULTICELLULAR_ORGANISM_REPRODUCTION	1.4975	0.128981
GOBP_MUSCLE_ORGAN_DEVELOPMENT	1.49691	0.12949
REACTOME_ASSEMBLY_OF_THE_PRE_REPLICATIVE_COMPLEX	1.49676	0.129553
HP_ABNORMAL_CAROTID_ARTERY_MORPHOLOGY	1.49657	0.129663
REACTOME_NCAM_SIGNALING_FOR_NEURITE_OUT_GROWTH	1.49628	0.129872
HP_APLASIA_HYPOPLASIA_OF_THE_UTERUS	1.49621	0.129864
GOMF_DNA_REPLICATION_ORIGIN_BINDING	1.4962	0.129784
HP_HYPOPLASTIC_HEART	1.4961	0.129798
HP_BRUISING_SUSCEPTIBILITY	1.49609	0.129725
GOBP_SIGNAL_TRANSDUCTION_BY_P53_CLASS_MEDIATOR	1.49579	0.129925
GOBP_CELLULAR_RESPONSE_TO_CALCIUM_ION	1.49575	0.129894
MASSARWEH_RESPONSE_TO_ESTRADIOL	1.49574	0.129812
GOBP_CELLULAR_RESPONSE_TO_ARSENIC_CONTAINING_SUBSTANCE	1.49573	0.12973
GOBP_POSITIVE_REGULATION_OF_CELL_CYCLE_G1_S_PHASE_TRANSITION	1.49571	0.129667
GOMF_DNA_POLYMERASE_BINDING	1.4953	0.129968
NABA_ECM_AFFILIATED	1.49489	0.1303
GOBP_NONRIBOSOMAL_PEPTIDE_BIOSYNTHETIC_PROCESS	1.49475	0.130361
REACTOME_MUSCLE_CONTRACTION	1.49461	0.130425
GOBP_POSITIVE_REGULATION_OF_PROTEIN_SERINE_THREONINE_KINASE_ACTIVITY	1.49458	0.130372
MUELLER_PLURINET	1.49444	0.130416
SCHUETZ_BREAST_CANCER_DUCTAL_INVASIVE_DN	1.49404	0.130777
GOBP_ACTIN_FILAMENT_BASED_PROCESS	1.49398	0.13077
GOMF_SODIUM_CHANNEL_REGULATOR_ACTIVITY	1.49395	0.130712
GOBP_POSITIVE_REGULATION_OF_PROTEIN_AUTOPHOSPHORYLATION	1.49391	0.130665
GOBP_MEMBRANE_PROTEIN_PROTEOLYSIS	1.49381	0.130696
GOBP_POSITIVE_REGULATION_OF_PROTEIN_KINASE_ACTIVITY	1.49355	0.130879
WANG_BARRETTS_ESOPHAGUS_AND_ESOPHAGUS_CANCER_DN	1.49348	0.130859
GOBP_POSITIVE_REGULATION_OF_ALPHA_BETA_T_CELL_ACTIVATION	1.4934	0.130844
HP_DENTAL_CROWDING	1.49324	0.130925
HP_RADIAL_DEVIATION_OF_THE_HAND_OR_OF_FINGERS_OF_THE_HAND	1.49275	0.13132
BAELDE_DIABETIC_NEPHROPATHY_UP	1.49271	0.131278
HP_LYMPHOPENIA	1.4923	0.131627
XU_HGF_SIGNALING_NOT_VIA_AKT1_48HR_UP	1.49207	0.131771
GOBP_INOSITOL_PHOSPHATE_MEDIATED_SIGNALING	1.492	0.131769
SANA_TNF_SIGNALING_DN	1.49193	0.131762
GOBP_T_CELL_PROLIFERATION	1.49139	0.132205
SONG_TARGETS_OF_IE86_CMV_PROTEIN	1.49129	0.132225
HP_ARNOLD_CHIARI_MALFORMATION	1.49128	0.132158
GOBP_POSITIVE_REGULATION_OF_GLIAL_CELL_DIFFERENTIATION	1.49111	0.132248
GOBP_REGULATION_OF_FIBROBLAST_MIGRATION	1.4911	0.132176
WONG_EMBRYONIC_STEM_CELL_CORE	1.49093	0.132278
GOBP_REGENERATION	1.49091	0.132213
GOBP_HEART_MORPHOGENESIS	1.49086	0.132172
GOBP_T_CELL_CYTOKINE_PRODUCTION	1.49076	0.132191
VALK_AML_CLUSTER_10	1.49029	0.132602
HP_ABNORMAL_CIRCULATING_NUCLEOBASE_CONCENTRATION	1.49015	0.132654
SANA_RESPONSE_TO_IFNG_UP	1.48955	0.133181
GOBP_PROTEIN_PROCESSING	1.48936	0.133271
GOBP_PROSTANOID_METABOLIC_PROCESS	1.48918	0.133385
NGUYEN_NOTCH1_TARGETS_DN	1.48863	0.133863
GOBP_REGULATION_OF_ORGANIC_ACID_TRANSPORT	1.48854	0.133861
WP_LUNG_FIBROSIS	1.48828	0.134048
GOBP_REGULATION_OF_T_CELL_ACTIVATION	1.48776	0.134491
GOBP_NEGATIVE_REGULATION_OF_MAP_KINASE_ACTIVITY	1.48752	0.134643
SMIRNOV_CIRCULATING_ENDOTHELIOCYTES_IN_CANCER_UP	1.48751	0.13457
HP_AORTIC_ROOT_ANEURYSM	1.48747	0.134528
REACTOME_TP53_REGULATES_TRANSCRIPTION_OF_GENES_INVOLVED_IN_G2_CELL_CYCLE_ARREST	1.48729	0.134627
GOBP_BEHAVIOR	1.48722	0.134599
GOBP_PHOSPHATIDYLINOSITOL_3_KINASE_SIGNALING	1.48712	0.134617
DASU_IL6_SIGNALING_UP	1.48706	0.134599
NAKAMURA_METASTASIS_MODEL_DN	1.48702	0.134548
GOBP_REGULATION_OF_NIK_NF_KAPPAB_SIGNALING	1.48691	0.134564
HP_CONGENITAL_MALFORMATION_OF_THE_LEFT_HEART	1.48688	0.134515
LI_INDUCED_T_TO_NATURAL_KILLER_DN	1.48673	0.134586
WP_HUMAN_COMPLEMENT_SYSTEM	1.48647	0.134769
GOMF_TETRAPYRROLE_BINDING	1.48591	0.135277
GOBP_DNA_DEMETHYLATION	1.4859	0.1352
BIOCARTA_TEL_PATHWAY	1.48581	0.135208
HP_VASCULAR_TORTUOSITY	1.48566	0.135293
GOMF_PROTEOGLYCAN_BINDING	1.48562	0.13524
GOCC_COLLAGEN_TRIMER	1.48557	0.135209
GOBP_POSITIVE_REGULATION_OF_NUCLEAR_DIVISION	1.48547	0.135227
REACTOME_SMOOTH_MUSCLE_CONTRACTION	1.48536	0.135253
TURASHVILI_BREAST_LOBULAR_CARCINOMA_VS_LOBULAR_NORMAL_UP	1.48526	0.135271
COLINA_TARGETS_OF_4EBP1_AND_4EBP2	1.48525	0.135189
GOBP_BLASTOCYST_DEVELOPMENT	1.48503	0.13533
KUNINGER_IGF1_VS_PDGFB_TARGETS_UP	1.48488	0.135413
WP_TYPE_I_COLLAGEN_SYNTHESIS_IN_THE_CONTEXT_OF_OSTEOGENESIS_IMPERFECTA	1.48481	0.135391
BIOCARTA_SPRY_PATHWAY	1.4848	0.135316
GOCC_TRANSPORTER_COMPLEX	1.48453	0.135528
GOCC_BLOOD_MICROPARTICLE	1.48453	0.135444
HP_COLONIC_DIVERTICULA	1.4844	0.1355
HP_ABNORMALITY_OF_THE_UTERUS	1.48362	0.136257
PEDRIOLI_MIR31_TARGETS_DN	1.48359	0.1362
GOBP_HEART_DEVELOPMENT	1.48351	0.136203
BLANCO_MELO_BETA_INTERFERON_TREATED_BRONCHIAL_EPITHELIAL_CELLS_UP	1.48351	0.136125
GOBP_CARDIAC_CHAMBER_DEVELOPMENT	1.48344	0.136119
GOBP_ACTION_POTENTIAL	1.48322	0.13626
GOBP_NEGATIVE_REGULATION_OF_INTRACELLULAR_SIGNAL_TRANSDUCTION	1.48304	0.136338
GOBP_ENDOTHELIAL_CELL_APOPTOTIC_PROCESS	1.48298	0.136312
GOBP_CELL_JUNCTION_ORGANIZATION	1.4828	0.136404
GOBP_POSITIVE_REGULATION_OF_NOTCH_SIGNALING_PATHWAY	1.48256	0.136565
WP_GLUCOCORTICOID_RECEPTOR_PATHWAY	1.48249	0.136547
HP_HEMATOLOGICAL_NEOPLASM	1.48219	0.136774
GOBP_BIOMINERALIZATION	1.48202	0.136857
GOBP_CELLULAR_RESPONSE_TO_TOXIC_SUBSTANCE	1.4819	0.136892
ELVIDGE_HIF1A_TARGETS_DN	1.48162	0.137117
VALK_AML_WITH_EVI1	1.48145	0.137218
GOBP_RESPONSE_TO_FATTY_ACID	1.4813	0.137306
ISSAEVA_MLL2_TARGETS	1.48121	0.137319
HP_ABNORMAL_B_CELL_MORPHOLOGY	1.48121	0.137247
SARRIO_EPITHELIAL_MESENCHYMAL_TRANSITION_UP	1.48103	0.137326
GOBP_MEMBRANE_PROTEIN_ECTODOMAIN_PROTEOLYSIS	1.48087	0.137407
GOBP_ZINC_ION_TRANSPORT	1.48056	0.137657
HP_ABNORMALITY_OF_THE_2ND_TOE	1.48048	0.137663
GOBP_REGULATION_OF_DEFENSE_RESPONSE	1.48039	0.137664
JEON_SMAD6_TARGETS_DN	1.47996	0.138024
HP_SKIN_DIMPLE	1.47977	0.13814
GOBP_REGULATION_OF_CD4_POSITIVE_ALPHA_BETA_T_CELL_ACTIVATION	1.47948	0.138357
ODONNELL_METASTASIS_UP	1.47943	0.138319
WP_SUDDEN_INFANT_DEATH_SYNDROME_SIDS_SUSCEPTIBILITY_PATHWAYS	1.47892	0.138746
SMID_BREAST_CANCER_RELAPSE_IN_BRAIN_UP	1.47888	0.138693
RADMACHER_AML_PROGNOSIS	1.47864	0.138878
CROONQUIST_STROMAL_STIMULATION_UP	1.47796	0.139493
GOBP_REGULATION_OF_NOTCH_SIGNALING_PATHWAY	1.47789	0.139481
GOBP_RESPONSE_TO_VITAMIN	1.47778	0.139521
GAJATE_RESPONSE_TO_TRABECTEDIN_UP	1.47777	0.139444
GOBP_REGULATION_OF_SECRETION	1.47772	0.139406
GOBP_TRANSMISSION_OF_NERVE_IMPULSE	1.47762	0.139426
GOBP_RESPONSE_TO_LEUKEMIA_INHIBITORY_FACTOR	1.47744	0.139533
WP_HEPATITIS_B_INFECTION	1.47717	0.139739
GOBP_NEGATIVE_REGULATION_OF_MRNA_SPLICING_VIA_SPLICEOSOME	1.4767	0.140174
CERVERA_SDHB_TARGETS_2	1.47656	0.140228
LEE_LIVER_CANCER_MYC_E2F1_UP	1.47652	0.140176
HALMOS_CEBPA_TARGETS_UP	1.47642	0.140199
SHETH_LIVER_CANCER_VS_TXNIP_LOSS_PAM2	1.47626	0.140274
GOBP_PRESYNAPSE_ORGANIZATION	1.47591	0.140573
GOBP_PHOSPHATIDYLCHOLINE_METABOLIC_PROCESS	1.47542	0.141014
GOBP_REGULATION_OF_LIPID_TRANSPORT	1.47498	0.141409
KONG_E2F3_TARGETS	1.47497	0.141328
GOBP_STRIATED_MUSCLE_CELL_PROLIFERATION	1.47494	0.14127
GOCC_POSTSYNAPTIC_MEMBRANE	1.4749	0.141233
GOBP_REGULATION_OF_GLIOGENESIS	1.47477	0.14128
HP_GERM_CELL_NEOPLASIA	1.47451	0.141477
BROWNE_HCMV_INFECTION_18HR_DN	1.47425	0.141671
GOBP_REGULATION_OF_STEM_CELL_PROLIFERATION	1.47415	0.141695
GOBP_DICARBOXYLIC_ACID_METABOLIC_PROCESS	1.47376	0.142011
LU_TUMOR_ANGIOGENESIS_UP	1.47372	0.141974
GOMF_TRANSMITTER_GATED_CHANNEL_ACTIVITY	1.47356	0.142061
NATSUME_RESPONSE_TO_INTERFERON_BETA_UP	1.47341	0.142137
REACTOME_ASSEMBLY_OF_COLLAGEN_FIBRILS_AND_OTHER_MULTIMERIC_STRUCTURES	1.47301	0.142479
HP_ABNORMAL_VITREOUS_HUMOR_MORPHOLOGY	1.47285	0.142569
KANG_IMMORTALIZED_BY_TERT_UP	1.47277	0.142566
GRAHAM_CML_QUIESCENT_VS_NORMAL_QUIESCENT_UP	1.4721	0.143226
BIOCARTA_NGF_PATHWAY	1.47194	0.143317
LEE_CALORIE_RESTRICTION_NEOCORTEX_UP	1.47137	0.143876
BLANCO_MELO_BRONCHIAL_EPITHELIAL_CELLS_INFLUENZA_A_DEL_NS1_INFECTION_UP	1.47093	0.144265
GOLDRATH_ANTIGEN_RESPONSE	1.47092	0.144187
GUENTHER_GROWTH_SPHERICAL_VS_ADHERENT_DN	1.4709	0.144118
HP_ABNORMALITY_OF_THE_CEREBRAL_VASCULATURE	1.4705	0.14446
GOBP_POSITIVE_REGULATION_OF_TELOMERASE_ACTIVITY	1.46997	0.144946
NAKAYAMA_SOFT_TISSUE_TUMORS_PCA1_DN	1.46988	0.144961
CHYLA_CBFA2T3_TARGETS_DN	1.46949	0.145298
GOBP_SKELETAL_MUSCLE_ORGAN_DEVELOPMENT	1.46907	0.145671
GOBP_ACTIVIN_RECEPTOR_SIGNALING_PATHWAY	1.46895	0.14572
GOBP_REGULATION_OF_EPITHELIAL_CELL_MIGRATION	1.4687	0.145911
GOBP_MUSCLE_CELL_MIGRATION	1.46869	0.14584
DOANE_RESPONSE_TO_ANDROGEN_DN	1.46867	0.145781
GOBP_MUSCLE_FIBER_DEVELOPMENT	1.4685	0.145866
YANG_BREAST_CANCER_ESR1_UP	1.46831	0.146001
PID_P38_ALPHA_BETA_DOWNSTREAM_PATHWAY	1.46811	0.146138
WANG_BARRETTS_ESOPHAGUS_UP	1.4681	0.146068
GOBP_REGULATION_OF_MACROPHAGE_MIGRATION	1.46799	0.146081
REACTOME_RHOJ_GTPASE_CYCLE	1.46793	0.146079
HUANG_DASATINIB_SENSITIVITY_UP	1.46745	0.146493
HP_FATIGABLE_WEAKNESS_OF_BULBAR_MUSCLES	1.46743	0.146434
MALONEY_RESPONSE_TO_17AAG_UP	1.46678	0.147042
SHAFFER_IRF4_TARGETS_IN_ACTIVATED_B_LYMPHOCYTE	1.46678	0.146963
GOBP_NEGATIVE_REGULATION_OF_RNA_SPLICING	1.46651	0.147172
GOBP_PURINE_NUCLEOSIDE_BIOSYNTHETIC_PROCESS	1.46651	0.147091
LEE_NEURAL_CREST_STEM_CELL_UP	1.46624	0.14731
GOBP_NEGATIVE_REGULATION_OF_HYDROLASE_ACTIVITY	1.46604	0.147435
GOBP_REGULATION_OF_DNA_BIOSYNTHETIC_PROCESS	1.46578	0.147642
GOBP_REGULATION_OF_ALPHA_BETA_T_CELL_DIFFERENTIATION	1.46556	0.147773
HP_GENITAL_NEOPLASM	1.46542	0.14785
HP_FOCAL_EMOTIONAL_SEIZURE	1.46527	0.147923
GOBP_NEGATIVE_REGULATION_OF_INFLAMMATORY_RESPONSE	1.46516	0.147947
BERENJENO_ROCK_SIGNALING_NOT_VIA_RHOA_UP	1.46496	0.148116
SESTO_RESPONSE_TO_UV_C6	1.4649	0.148097
PID_ATR_PATHWAY	1.46451	0.148438
GOBP_NEGATIVE_REGULATION_OF_PROTEOLYSIS	1.46428	0.148599
GOBP_TUMOR_NECROSIS_FACTOR_SUPERFAMILY_CYTOKINE_PRODUCTION	1.46425	0.148543
GOBERT_OLIGODENDROCYTE_DIFFERENTIATION_UP	1.46421	0.148504
WP_PREIMPLANTATION_EMBRYO	1.46387	0.14883
HP_MYOSITIS	1.46384	0.148769
REACTOME_DNA_REPLICATION_PRE_INITIATION	1.46358	0.148974
HP_BROAD_FOOT	1.4631	0.149406
GOBP_POSITIVE_REGULATION_OF_FILOPODIUM_ASSEMBLY	1.4631	0.149325
GOBP_MONOCARBOXYLIC_ACID_TRANSPORT	1.46299	0.149348
GOBP_UROGENITAL_SYSTEM_DEVELOPMENT	1.46272	0.149552
HP_ABNORMAL_ENDOCARDIUM_MORPHOLOGY	1.46269	0.149514
REACTOME_S_PHASE	1.46266	0.149461
GOBP_POSITIVE_REGULATION_OF_REACTIVE_OXYGEN_SPECIES_METABOLIC_PROCESS	1.46265	0.149378
GOBP_CELL_SUBSTRATE_JUNCTION_ORGANIZATION	1.46261	0.149339
HP_MYOCARDIAL_INFARCTION	1.46258	0.149292
HP_ABNORMAL_SCLERA_MORPHOLOGY	1.46226	0.149575
MANNE_COVID19_NONICU_VS_HEALTHY_DONOR_PLATELETS_UP	1.46208	0.149694
OLSSON_E2F3_TARGETS_UP	1.46174	0.150004
GOBP_FOCAL_ADHESION_ASSEMBLY	1.4615	0.150191
PODAR_RESPONSE_TO_ADAPHOSTIN_UP	1.46131	0.150301
GOMF_NADPLUS_ADP_RIBOSYLTRANSFERASE_ACTIVITY	1.4612	0.150332
GOBP_REPRODUCTIVE_BEHAVIOR	1.4612	0.150253
GOBP_SENSORY_PERCEPTION_OF_MECHANICAL_STIMULUS	1.46098	0.150416
GOMF_AMINO_ACID_BINDING	1.46097	0.150336
GOBP_HEART_VALVE_DEVELOPMENT	1.46066	0.150587
PETRETTO_CARDIAC_HYPERTROPHY	1.46049	0.150685
LINDSTEDT_DENDRITIC_CELL_MATURATION_D	1.45998	0.151173
ALTEMEIER_RESPONSE_TO_LPS_WITH_MECHANICAL_VENTILATION	1.4599	0.151179
HAHTOLA_SEZARY_SYNDROM_DN	1.45976	0.151245
OHGUCHI_LIVER_HNF4A_TARGETS_DN	1.45911	0.151891
LAU_APOPTOSIS_CDKN2A_UP	1.45864	0.152333
GOBP_NEGATIVE_REGULATION_OF_LYMPHOCYTE_APOPTOTIC_PROCESS	1.45818	0.152737
HP_ARTERIOVENOUS_MALFORMATION	1.45816	0.152673
SANSOM_WNT_PATHWAY_REQUIRE_MYC	1.4581	0.152644
HP_DEVIATION_OF_THE_HALLUX	1.45805	0.152608
WEST_ADRENOCORTICAL_CARCINOMA_VS_ADENOMA_UP	1.45779	0.152842
HIRSCH_CELLULAR_TRANSFORMATION_SIGNATURE_UP	1.45771	0.152831
GOBP_FEEDING_BEHAVIOR	1.45748	0.153036
GOBP_REGULATION_OF_TELOMERASE_ACTIVITY	1.45719	0.153249
GOBP_LYMPHOCYTE_ACTIVATION_INVOLVED_IN_IMMUNE_RESPONSE	1.45718	0.153182
HP_ABNORMALITY_OF_THE_ZYGOMATIC_BONE	1.45708	0.153224
PID_AR_PATHWAY	1.45651	0.153792
REACTOME_METAL_ION_SLC_TRANSPORTERS	1.45628	0.153972
ONGUSAHA_TP53_TARGETS	1.45623	0.153934
GOBP_RECEPTOR_INTERNALIZATION	1.45602	0.154098
GOBP_BLOOD_VESSEL_ENDOTHELIAL_CELL_MIGRATION	1.45593	0.1541
REACTOME_SIGNALING_BY_TGFB_FAMILY_MEMBERS	1.45575	0.154196
WP_PPAR_ALPHA_PATHWAY	1.45571	0.154161
RUTELLA_RESPONSE_TO_HGF_VS_CSF2RB_AND_IL4_UP	1.45548	0.154321
WP_NRF2_PATHWAY	1.45539	0.154331
GOBP_EAR_MORPHOGENESIS	1.45531	0.154314
TURASHVILI_BREAST_DUCTAL_CARCINOMA_VS_DUCTAL_NORMAL_UP	1.45529	0.15425
LEE_LIVER_CANCER_E2F1_UP	1.45523	0.154218
GOBP_REGULATION_OF_LIPID_KINASE_ACTIVITY	1.45515	0.154221
PEDERSEN_METASTASIS_BY_ERBB2_ISOFORM_4	1.45467	0.154674
WP_OVARIAN_INFERTILITY_GENES	1.45462	0.154649
SWEET_LUNG_CANCER_KRAS_DN	1.45438	0.154827
GOBP_ESTROGEN_METABOLIC_PROCESS	1.45425	0.154893
GOBP_INORGANIC_ANION_TRANSPORT	1.45421	0.154839
HP_GANGRENE	1.45403	0.154963
GOBP_CELL_VOLUME_HOMEOSTASIS	1.45399	0.154913
ZAMORA_NOS2_TARGETS_DN	1.45383	0.154993
SCHLOSSER_MYC_AND_SERUM_RESPONSE_SYNERGY	1.4538	0.154949
GOBP_REGULATION_OF_MUSCLE_SYSTEM_PROCESS	1.45377	0.154899
GOBP_DORSAL_VENTRAL_PATTERN_FORMATION	1.45355	0.155051
PUJANA_XPRSS_INT_NETWORK	1.45344	0.155085
CAIRO_HEPATOBLASTOMA_DN	1.45311	0.155361
GOBP_POSITIVE_REGULATION_OF_EPITHELIAL_CELL_MIGRATION	1.45291	0.155493
GOBP_CARDIAC_VENTRICLE_MORPHOGENESIS	1.45288	0.155453
GOBP_CELLULAR_RESPONSE_TO_OXYGEN_LEVELS	1.45213	0.156229
GOBP_CELL_CYCLE_DNA_REPLICATION	1.45207	0.156202
GOBP_CELL_CYCLE_G1_S_PHASE_TRANSITION	1.45207	0.156124
GOMF_AMIDE_TRANSMEMBRANE_TRANSPORTER_ACTIVITY	1.45204	0.15607
KEGG_HOMOLOGOUS_RECOMBINATION	1.45204	0.155984
GOMF_SECONDARY_ACTIVE_TRANSMEMBRANE_TRANSPORTER_ACTIVITY	1.45183	0.156129
GOBP_NUCLEOBASE_CONTAINING_SMALL_MOLECULE_BIOSYNTHETIC_PROCESS	1.45154	0.156342
GOBP_REGULATION_OF_STRESS_ACTIVATED_PROTEIN_KINASE_SIGNALING_CASCADE	1.45151	0.156297
BIOCARTA_IGF1MTOR_PATHWAY	1.4514	0.156322
WP_WNTBETACATENIN_SIGNALING_PATHWAY_IN_LEUKEMIA	1.45093	0.156752
GOBP_CYTOKINE_MEDIATED_SIGNALING_PATHWAY	1.45069	0.156955
GOBP_CARDIAC_CONDUCTION	1.45068	0.156886
GOBP_POSITIVE_REGULATION_OF_CELLULAR_RESPONSE_TO_TRANSFORMING_GROWTH_FACTOR_BETA_STIMULUS	1.45053	0.156969
GOBP_NEGATIVE_REGULATION_OF_APOPTOTIC_SIGNALING_PATHWAY	1.45047	0.156969
CHARAFE_BREAST_CANCER_BASAL_VS_MESENCHYMAL_DN	1.45024	0.157142
WP_AGERAGE_PATHWAY	1.44996	0.157409
GOBP_POSITIVE_REGULATION_OF_BLOOD_VESSEL_ENDOTHELIAL_CELL_MIGRATION	1.44989	0.157401
GOBP_COLLAGEN_METABOLIC_PROCESS	1.44979	0.157416
HP_BRONCHITIS	1.44961	0.157561
HP_PLATYSPONDYLY	1.44954	0.157546
ABRAHAM_ALPC_VS_MULTIPLE_MYELOMA_DN	1.44923	0.157812
GOBP_REGULATION_OF_APOPTOTIC_SIGNALING_PATHWAY	1.44911	0.157878
GOBP_RETINOIC_ACID_RECEPTOR_SIGNALING_PATHWAY	1.44902	0.157902
HP_ABNORMAL_CEREBRAL_ARTERY_MORPHOLOGY	1.44875	0.158129
PID_IL2_STAT5_PATHWAY	1.44875	0.158041
HP_IRREGULAR_VERTEBRAL_ENDPLATES	1.44863	0.158105
HP_ANAL_STENOSIS	1.44861	0.158038
CHEBOTAEV_GR_TARGETS_UP	1.44859	0.157975
GOBP_REGULATION_OF_ANATOMICAL_STRUCTURE_SIZE	1.44843	0.158079
REACTOME_CELL_SURFACE_INTERACTIONS_AT_THE_VASCULAR_WALL	1.44817	0.1583
HP_RENAL_DUPLICATION	1.44745	0.159033
AIYAR_COBRA1_TARGETS_UP	1.44739	0.159018
GOBP_MEMORY	1.44738	0.158933
HP_EYELID_MYOCLONUS	1.44717	0.159098
FINETTI_BREAST_CANCER_KINOME_RED	1.44659	0.159696
COLDREN_GEFITINIB_RESISTANCE_UP	1.44658	0.159613
REACTOME_METABOLISM_OF_NUCLEOTIDES	1.44618	0.160027
GOBP_HORMONE_BIOSYNTHETIC_PROCESS	1.44608	0.160044
HP_FATIGUE	1.44586	0.160198
DUTERTRE_ESTRADIOL_RESPONSE_24HR_DN	1.44583	0.160147
WP_METABOLIC_REPROGRAMMING_IN_COLON_CANCER	1.44551	0.160426
GOBP_POSITIVE_REGULATION_OF_T_CELL_MEDIATED_IMMUNITY	1.44538	0.160487
SEKI_INFLAMMATORY_RESPONSE_LPS_UP	1.44533	0.160451
INGRAM_SHH_TARGETS_DN	1.44532	0.160382
HP_ABNORMAL_AORTIC_VALVE_PHYSIOLOGY	1.44532	0.160301
GOBP_MYELOID_CELL_APOPTOTIC_PROCESS	1.44527	0.160276
UDAYAKUMAR_MED1_TARGETS_DN	1.44508	0.160393
DAVICIONI_PAX_FOXO1_SIGNATURE_IN_ARMS_UP	1.44503	0.16037
GRAESSMANN_APOPTOSIS_BY_SERUM_DEPRIVATION_UP	1.44484	0.160495
KATSANOU_ELAVL1_TARGETS_DN	1.44475	0.160499
WP_HOSTPATHOGEN_INTERACTION_OF_HUMAN_CORONA_VIRUSES_MAPK_SIGNALING	1.44431	0.160936
GOBP_MOVEMENT_IN_HOST_ENVIRONMENT	1.4438	0.161417
GOCC_ACTIN_FILAMENT	1.44379	0.161345
REACTOME_SIGNALING_BY_NOTCH1_PEST_DOMAIN_MUTANTS_IN_CANCER	1.44337	0.161751
GOBP_INACTIVATION_OF_MAPK_ACTIVITY	1.44324	0.161808
GOBP_POSITIVE_REGULATION_OF_TRANSFERASE_ACTIVITY	1.4429	0.162106
GRAHAM_CML_QUIESCENT_VS_NORMAL_DIVIDING_UP	1.44272	0.162234
HOOI_ST7_TARGETS_DN	1.44255	0.162335
HP_PENDULAR_NYSTAGMUS	1.44246	0.162356
GOMF_SINGLE_STRANDED_DNA_HELICASE_ACTIVITY	1.44239	0.162362
GOBP_RESPONSE_TO_TUMOR_NECROSIS_FACTOR	1.44202	0.162713
HP_MULTIFACTORIAL_INHERITANCE	1.44154	0.163182
GRADE_COLON_AND_RECTAL_CANCER_DN	1.44153	0.163094
HP_BLUE_SCLERAE	1.44144	0.163114
WOOD_EBV_EBNA1_TARGETS_UP	1.44131	0.163172
GOBP_NEGATIVE_REGULATION_OF_RESPONSE_TO_EXTERNAL_STIMULUS	1.44115	0.163278
GOBP_GLANDULAR_EPITHELIAL_CELL_DIFFERENTIATION	1.44105	0.163315
REN_BOUND_BY_E2F	1.44069	0.163642
HP_VERTEBRAL_SEGMENTATION_DEFECT	1.44066	0.163579
HP_GONADAL_NEOPLASM	1.44054	0.163622
MANALO_HYPOXIA_DN	1.4403	0.163812
GOBP_RESPONSE_TO_INORGANIC_SUBSTANCE	1.44015	0.163891
MOREAUX_MULTIPLE_MYELOMA_BY_TACI_UP	1.43994	0.164055
TORCHIA_TARGETS_OF_EWSR1_FLI1_FUSION_UP	1.43944	0.164552
GOBP_REGULATION_OF_PHOSPHOLIPID_METABOLIC_PROCESS	1.43941	0.164489
KEGG_PROSTATE_CANCER	1.43933	0.164496
GOCC_FILOPODIUM_TIP	1.43922	0.164538
BIOCARTA_WNT_PATHWAY	1.43921	0.164474
GOMF_ANTIOXIDANT_ACTIVITY	1.43896	0.164672
GOBP_REGULATION_OF_IMMUNE_EFFECTOR_PROCESS	1.43863	0.16499
JI_METASTASIS_REPRESSED_BY_STK11	1.43857	0.16498
KYNG_ENVIRONMENTAL_STRESS_RESPONSE_NOT_BY_GAMMA_IN_WS	1.43846	0.165016
GOBP_DNA_DAMAGE_RESPONSE_SIGNAL_TRANSDUCTION_BY_P53_CLASS_MEDIATOR	1.43839	0.165013
SWEET_KRAS_TARGETS_DN	1.43836	0.164957
GOMF_CARBOXY_LYASE_ACTIVITY	1.43823	0.165028
GOCC_NUCLEAR_OUTER_MEMBRANE	1.43813	0.165064
YAO_TEMPORAL_RESPONSE_TO_PROGESTERONE_CLUSTER_16	1.43786	0.165283
GOBP_CELL_COMMUNICATION_INVOLVED_IN_CARDIAC_CONDUCTION	1.43784	0.16522
WP_DNA_IRDAMAGE_AND_CELLULAR_RESPONSE_VIA_ATR	1.43773	0.165244
GOBP_NEGATIVE_REGULATION_OF_LEUKOCYTE_MIGRATION	1.43755	0.165369
GOBP_CELLULAR_RESPONSE_TO_NUTRIENT	1.43738	0.165492
GOMF_VITAMIN_B6_BINDING	1.43722	0.165594
GOBP_HINDBRAIN_DEVELOPMENT	1.43707	0.165695
KEGG_PANCREATIC_CANCER	1.43656	0.166231
REACTOME_GAP_JUNCTION_TRAFFICKING_AND_REGULATION	1.43651	0.166206
GOBP_PLATELET_ACTIVATION	1.4365	0.166132
GOBP_POSITIVE_REGULATION_OF_DEFENSE_RESPONSE	1.43619	0.166393
HP_ABNORMAL_ORAL_PHYSIOLOGY	1.43614	0.166366
GOBP_APPENDAGE_DEVELOPMENT	1.43599	0.16647
GOBP_EXOCRINE_SYSTEM_DEVELOPMENT	1.43586	0.166529
MIKKELSEN_MEF_LCP_WITH_H3K27ME3	1.4358	0.166506
HP_CUTIS_MARMORATA	1.43576	0.166468
GOBP_POSITIVE_REGULATION_OF_PRODUCTION_OF_MOLECULAR_MEDIATOR_OF_IMMUNE_RESPONSE	1.43573	0.166419
GOBP_PLACENTA_DEVELOPMENT	1.43551	0.166619
PID_PTP1B_PATHWAY	1.4352	0.166934
KEGG_AMYOTROPHIC_LATERAL_SCLEROSIS_ALS	1.43509	0.166959
GOBP_VASCULOGENESIS	1.43503	0.166949
IGLESIAS_E2F_TARGETS_UP	1.43497	0.166917
RAHMAN_TP53_TARGETS_PHOSPHORYLATED	1.43481	0.167021
GOBP_REGULATION_OF_TRANSMEMBRANE_RECEPTOR_PROTEIN_SERINE_THREONINE_KINASE_SIGNALING_PATHWAY	1.43454	0.167246
GOBP_REGULATION_OF_PROTEIN_SERINE_THREONINE_KINASE_ACTIVITY	1.43439	0.167341
FLECHNER_BIOPSY_KIDNEY_TRANSPLANT_OK_VS_DONOR_DN	1.43424	0.167446
GOBP_MULTICELLULAR_ORGANISMAL_HOMEOSTASIS	1.43418	0.167438
GOBP_MUSCLE_SYSTEM_PROCESS	1.43356	0.168059
HP_ESOPHAGEAL_VARIX	1.43352	0.168016
TOOKER_GEMCITABINE_RESISTANCE_DN	1.43344	0.168023
TAKEDA_TARGETS_OF_NUP98_HOXA9_FUSION_16D_DN	1.43328	0.168121
MARKEY_RB1_CHRONIC_LOF_DN	1.43285	0.168564
BOYLAN_MULTIPLE_MYELOMA_D_UP	1.43262	0.16872
HP_ABNORMAL_SUBARACHNOID_SPACE_MORPHOLOGY	1.43248	0.168791
GOBP_POSITIVE_REGULATION_OF_DNA_METABOLIC_PROCESS	1.43242	0.168776
GOBP_SUBPALLIUM_DEVELOPMENT	1.43218	0.168989
HP_PTERYGIUM	1.43163	0.16955
GOBP_REGULATION_OF_CELL_SUBSTRATE_JUNCTION_ORGANIZATION	1.43162	0.169482
GOBP_REGULATION_OF_HEMATOPOIETIC_STEM_CELL_DIFFERENTIATION	1.43151	0.169523
ROVERSI_GLIOMA_COPY_NUMBER_UP	1.43131	0.169683
SANSOM_APC_TARGETS_REQUIRE_MYC	1.43115	0.169804
SU_LIVER	1.43111	0.169767
RICKMAN_METASTASIS_DN	1.43091	0.16992
GOBP_CARDIAC_MUSCLE_TISSUE_DEVELOPMENT	1.43088	0.169866
JAIN_NFKB_SIGNALING	1.43031	0.170441
GOBP_APPENDAGE_MORPHOGENESIS	1.42974	0.171034
GOBP_LIVER_REGENERATION	1.42966	0.171047
PID_AP1_PATHWAY	1.42942	0.171244
GOBP_ENDODERMAL_CELL_DIFFERENTIATION	1.42938	0.171198
YAMASHITA_METHYLATED_IN_PROSTATE_CANCER	1.42934	0.171155
HP_AORTIC_REGURGITATION	1.42922	0.171218
PID_P38_MK2_PATHWAY	1.42913	0.171234
GOBP_POSITIVE_REGULATION_OF_MITOCHONDRIAL_OUTER_MEMBRANE_PERMEABILIZATION_INVOLVED_IN_APOPTOTIC_SIGNALING_PATHWAY	1.42899	0.171334
GOBP_POSITIVE_REGULATION_OF_ALPHA_BETA_T_CELL_DIFFERENTIATION	1.42874	0.171562
GOBP_NEGATIVE_REGULATION_OF_ERK1_AND_ERK2_CASCADE	1.4285	0.171777
GOMF_OXIDOREDUCTASE_ACTIVITY_ACTING_ON_PEROXIDE_AS_ACCEPTOR	1.42845	0.17175
TOMIDA_METASTASIS_UP	1.4284	0.171738
LI_WILMS_TUMOR_VS_FETAL_KIDNEY_1_UP	1.42826	0.171802
GOBP_REGULATION_OF_SIGNALING_RECEPTOR_ACTIVITY	1.42824	0.171736
SHAFFER_IRF4_MULTIPLE_MYELOMA_PROGRAM	1.42822	0.171665
HP_ABNORMAL_CIRCULATING_IGM_LEVEL	1.42808	0.171749
MEBARKI_HCC_PROGENITOR_WNT_UP_CTNNB1_DEPENDENT_BLOCKED_BY_FZD8CRD	1.42803	0.171717
BHAT_ESR1_TARGETS_NOT_VIA_AKT1_DN	1.42797	0.171708
VANTVEER_BREAST_CANCER_ESR1_DN	1.42797	0.171621
GOBP_EPITHELIAL_TUBE_BRANCHING_INVOLVED_IN_LUNG_MORPHOGENESIS	1.42784	0.171673
ZWANG_CLASS_2_TRANSIENTLY_INDUCED_BY_EGF	1.42774	0.171712
GOBP_POSITIVE_REGULATION_OF_BIOMINERALIZATION	1.42738	0.172056
GOBP_CELL_REDOX_HOMEOSTASIS	1.42734	0.172012
GOBP_NEUTROPHIL_MIGRATION	1.42698	0.172342
LIAO_METASTASIS	1.42689	0.172375
HP_INCISOR_MACRODONTIA	1.42676	0.172423
GARGALOVIC_RESPONSE_TO_OXIDIZED_PHOSPHOLIPIDS_BLACK_UP	1.42665	0.172476
LIN_APC_TARGETS	1.42659	0.172462
GOBP_ACTIN_FILAMENT_ORGANIZATION	1.42649	0.172504
GOBP_ORGANIC_CATION_TRANSPORT	1.42642	0.172485
GOBP_GERM_CELL_DEVELOPMENT	1.42634	0.17248
GOBP_REGULATION_OF_NEUROTRANSMITTER_RECEPTOR_ACTIVITY	1.42608	0.172704
LAIHO_COLORECTAL_CANCER_SERRATED_DN	1.42595	0.172769
GOCC_CELL_CELL_JUNCTION	1.4253	0.173463
REACTOME_NEUREXINS_AND_NEUROLIGINS	1.42471	0.174076
ZHAN_MULTIPLE_MYELOMA_CD1_AND_CD2_DN	1.42452	0.174223
GOBP_REGULATION_OF_TRANSMEMBRANE_TRANSPORT	1.42439	0.174272
WANG_RESPONSE_TO_BEXAROTENE_UP	1.42437	0.17421
SHAFFER_IRF4_TARGETS_IN_MYELOMA_VS_MATURE_B_LYMPHOCYTE	1.42426	0.174238
HP_GASTROINTESTINAL_INFLAMMATION	1.424	0.174481
GOBP_POSITIVE_REGULATION_OF_MITOTIC_NUCLEAR_DIVISION	1.4235	0.174977
TURASHVILI_BREAST_LOBULAR_CARCINOMA_VS_DUCTAL_NORMAL_DN	1.42332	0.175101
LIAO_HAVE_SOX4_BINDING_SITES	1.4233	0.175025
GOBP_GLOMERULUS_DEVELOPMENT	1.42324	0.175015
PID_FOXM1_PATHWAY	1.42323	0.174939
REACTOME_STIMULI_SENSING_CHANNELS	1.42313	0.17497
GOBP_CARDIAC_MUSCLE_CELL_CONTRACTION	1.42296	0.175112
HALLMARK_MYC_TARGETS_V1	1.42289	0.175099
HP_ABNORMAL_URINARY_ELECTROLYTE_CONCENTRATION	1.42264	0.175317
HUANG_GATA2_TARGETS_UP	1.42201	0.175991
TAKEDA_TARGETS_OF_NUP98_HOXA9_FUSION_10D_UP	1.42195	0.175964
ROPERO_HDAC2_TARGETS	1.42187	0.175971
REACTOME_SIGNALING_BY_RETINOIC_ACID	1.42123	0.176657
GOMF_PHOSPHATIDYLINOSITOL_3_4_BISPHOSPHATE_BINDING	1.42116	0.176666
FISCHER_DIRECT_P53_TARGETS_META_ANALYSIS	1.42109	0.176666
GOBP_KIDNEY_EPITHELIUM_DEVELOPMENT	1.42074	0.17699
GOBP_RESPONSE_TO_ACETYLCHOLINE	1.42071	0.176938
GOMF_AMYLOID_BETA_BINDING	1.42011	0.177592
GOBP_DIGESTION	1.42011	0.177506
GOBP_REGULATION_OF_ADAPTIVE_IMMUNE_RESPONSE	1.4201	0.177425
GOBP_DNA_STRAND_ELONGATION	1.4198	0.17771
GOBP_SIGNAL_RELEASE	1.41939	0.178151
GOBP_MITOTIC_G1_S_TRANSITION_CHECKPOINT	1.41933	0.178143
GOBP_CELLULAR_RESPONSE_TO_HYDROGEN_PEROXIDE	1.4193	0.178086
GOCC_CATION_CHANNEL_COMPLEX	1.41916	0.178173
HP_JOINT_LAXITY	1.41914	0.178111
HP_TYPICAL_ABSENCE_SEIZURE	1.41847	0.17885
HP_PECTUS_CARINATUM	1.41836	0.178891
GOBP_REGULATION_OF_BINDING	1.41808	0.179143
GOBP_RESPONSE_TO_REACTIVE_OXYGEN_SPECIES	1.4175	0.179751
HP_ABNORMAL_T_CELL_SUBSET_DISTRIBUTION	1.41749	0.179671
VANLOO_SP3_TARGETS_DN	1.41738	0.179696
GOMF_INORGANIC_ANION_TRANSMEMBRANE_TRANSPORTER_ACTIVITY	1.41735	0.179653
HP_EPIPHYSEAL_DYSPLASIA	1.41728	0.179642
RIGGI_EWING_SARCOMA_PROGENITOR_UP	1.41716	0.179698
GOBP_NEUROBLAST_PROLIFERATION	1.41696	0.179869
GOBP_POSITIVE_REGULATION_OF_CELL_CYCLE_PROCESS	1.41658	0.180259
RYAN_MANTLE_CELL_LYMPHOMA_NOTCH_DIRECT_UP	1.41643	0.18036
MARZEC_IL2_SIGNALING_UP	1.41602	0.180807
JOHNSTONE_PARVB_TARGETS_3_UP	1.41571	0.181152
HP_ABNORMAL_AORTIC_VALVE_MORPHOLOGY	1.4157	0.181072
GROSS_HYPOXIA_VIA_HIF1A_UP	1.4155	0.181235
WP_THE_OVERLAP_BETWEEN_SIGNAL_TRANSDUCTION_PATHWAYS_THAT_CONTRIBUTE_TO_A_RANGE_OF_LMNA_LAMINOPATHIES	1.41546	0.181175
HP_BLUE_IRIDES	1.41507	0.181589
KEGG_VEGF_SIGNALING_PATHWAY	1.41497	0.181638
HOLLERN_SOLID_NODULAR_BREAST_TUMOR_DN	1.41467	0.181962
[truncated: 457 more rows]

## Sheet: S1F Patient ZEN-3694
Table S1F. Top GSEA gene sets downregulated in patient post-treatment sample after ZEN-3694 Treatment (with Fig 2G)
Gene Set	NES	FDR q-val
KEGG_RIBOSOME	-2.42712	0
REACTOME_PEPTIDE_CHAIN_ELONGATION	-2.41409	0
REACTOME_SRP_DEPENDENT_COTRANSLATIONAL_PROTEIN_TARGETING_TO_MEMBRANE	-2.38961	0
STRUCTURAL_CONSTITUENT_OF_RIBOSOME	-2.37401	0
REACTOME_3_UTR_MEDIATED_TRANSLATIONAL_REGULATION	-2.34544	0
REACTOME_TRANSLATION	-2.33507	0
REACTOME_INFLUENZA_VIRAL_RNA_TRANSCRIPTION_AND_REPLICATION	-2.31697	0
REACTOME_NONSENSE_MEDIATED_DECAY_ENHANCED_BY_THE_EXON_JUNCTION_COMPLEX	-2.18742	9.38461e-05
REACTOME_INFLUENZA_LIFE_CYCLE	-2.10745	0.00041492
REACTOME_FORMATION_OF_THE_TERNARY_COMPLEX_AND_SUBSEQUENTLY_THE_43S_COMPLEX	-2.07919	0.00112917
WONG_MITOCHONDRIA_GENE_MODULE	-2.05811	0.00150485
BILANGES_SERUM_AND_RAPAMYCIN_SENSITIVE_GENES	-2.05086	0.00144323
REACTOME_ACTIVATION_OF_THE_MRNA_UPON_BINDING_OF_THE_CAP_BINDING_COMPLEX_AND_EIFS_AND_SUBSEQUENT_BINDING_TO_43S	-2.04028	0.00179422
REACTOME_RESPIRATORY_ELECTRON_TRANSPORT_ATP_SYNTHESIS_BY_CHEMIOSMOTIC_COUPLING_AND_HEAT_PRODUCTION_BY_UNCOUPLING_PROTEINS_	-2.02991	0.00193246
YAO_TEMPORAL_RESPONSE_TO_PROGESTERONE_CLUSTER_13	-2.01741	0.00235286
REACTOME_RESPIRATORY_ELECTRON_TRANSPORT	-2.00422	0.00277045
CHNG_MULTIPLE_MYELOMA_HYPERPLOID_UP	-1.99977	0.00291611
KEGG_RETINOL_METABOLISM	-1.98283	0.00400481
REACTOME_METABOLISM_OF_MRNA	-1.952	0.00635928
KEGG_ASCORBATE_AND_ALDARATE_METABOLISM	-1.93982	0.00780112
REACTOME_METABOLISM_OF_PROTEINS	-1.93604	0.00789173
KEGG_PENTOSE_AND_GLUCURONATE_INTERCONVERSIONS	-1.93372	0.00780444
KEGG_OXIDATIVE_PHOSPHORYLATION	-1.93013	0.00791952
TAKAO_RESPONSE_TO_UVB_RADIATION_UP	-1.92164	0.0084667
MITOCHONDRIAL_MEMBRANE_PART	-1.91772	0.00869777
SPINK1 GENE SIGNATURE_TOP500_ANY TWO	-1.91544	0.00856613
KEGG_STEROID_HORMONE_BIOSYNTHESIS	-1.89013	0.0129193
REACTOME_GLUCURONIDATION	-1.87034	0.0180036
MITOCHONDRIAL_INNER_MEMBRANE	-1.87018	0.0173828
REACTOME_METABOLISM_OF_RNA	-1.86846	0.0174532
LUI_THYROID_CANCER_CLUSTER_3	-1.85723	0.02033
PECE_MAMMARY_STEM_CELL_DN	-1.85346	0.0207715
YAMASHITA_LIVER_CANCER_WITH_EPCAM_UP	-1.84719	0.0222568
LI_AMPLIFIED_IN_LUNG_CANCER	-1.8334	0.0267007
LUI_TARGETS_OF_PAX8_PPARG_FUSION	-1.83088	0.0271611
ORGANELLE_INNER_MEMBRANE	-1.83051	0.0265525
MOOTHA_HUMAN_MITODB_6_2002	-1.81591	0.0317496
MOOTHA_VOXPHOS	-1.80542	0.0360725
MITOCHONDRIAL_PART	-1.80005	0.038182
MOOTHA_MITOCHONDRIA	-1.79138	0.0423072
PCA-GI SIGNATURE	-1.791	0.0415505
MITOCHONDRIAL_MEMBRANE	-1.78449	0.0442261
KEGG_PORPHYRIN_AND_CHLOROPHYLL_METABOLISM	-1.78424	0.0433377
STARK_PREFRONTAL_CORTEX_22Q11_DELETION_DN	-1.77888	0.0457098
GAZDA_DIAMOND_BLACKFAN_ANEMIA_MYELOID_DN	-1.77074	0.0494464
LUI_THYROID_CANCER_PAX8_PPARG_DN	-1.75409	0.0598264
REACTOME_PHASE_II_CONJUGATION	-1.75299	0.0596373
REACTOME_MITOCHONDRIAL_PROTEIN_IMPORT	-1.74979	0.0607085
REACTOME_INCRETIN_SYNTHESIS_SECRETION_AND_INACTIVATION	-1.7462	0.0621664
REACTOME_TCA_CYCLE_AND_RESPIRATORY_ELECTRON_TRANSPORT	-1.74573	0.0613435
MITOCHONDRIAL_ENVELOPE	-1.74486	0.0609224
REACTOME_BILE_ACID_AND_BILE_SALT_METABOLISM	-1.74242	0.0614808
YAO_TEMPORAL_RESPONSE_TO_PROGESTERONE_CLUSTER_17	-1.74222	0.0604197
GSE14000_TRANSLATED_RNA_VS_MRNA_DC_DN	-1.73288	0.0663556
MITOCHONDRION	-1.73149	0.0662126
KEGG_PARKINSONS_DISEASE	-1.72763	0.0685094
BILANGES_RAPAMYCIN_SENSITIVE_VIA_TSC1_AND_TSC2	-1.72314	0.0714395
ENDOPLASMIC_RETICULUM_PART	-1.72252	0.0707378
KEGG_ARGININE_AND_PROLINE_METABOLISM	-1.72111	0.070938
STEROID_BINDING	-1.72086	0.0699928
KERATINOCYTE_DIFFERENTIATION	-1.7204	0.0691899
KEGG_METABOLISM_OF_XENOBIOTICS_BY_CYTOCHROME_P450	-1.71961	0.0686668
OXIDOREDUCTASE_ACTIVITY_ACTING_ON_THE_ALDEHYDE_OR_OXO_GROUP_OF_DONORS	-1.7179	0.0688148
EIF4E_UP	-1.71761	0.0679963
BERENJENO_ROCK_SIGNALING_NOT_VIA_RHOA_UP	-1.71514	0.0689224
MEISSNER_NPC_HCP_WITH_H3K27ME3	-1.71005	0.0721209
TUOMISTO_TUMOR_SUPPRESSION_BY_COL13A1_DN	-1.70809	0.0725461
PROTEIN_FOLDING	-1.70782	0.071711
GSE17721_PAM3CSK4_VS_CPG_12H_BMDM_UP	-1.70626	0.0720091
KEGG_TYROSINE_METABOLISM	-1.70327	0.0735368
ELECTRON_CARRIER_ACTIVITY	-1.70031	0.0751828
KEGG_STARCH_AND_SUCROSE_METABOLISM	-1.69694	0.0770841
REACTOME_DESTABILIZATION_OF_MRNA_BY_AUF1_HNRNP_D0	-1.69473	0.0778987
REACTOME_METABOLISM_OF_AMINO_ACIDS_AND_DERIVATIVES	-1.68867	0.0823881
HEIDENBLAD_AMPLICON_12P11_12_DN	-1.68819	0.0818299
PROTON_TRANSPORTING_TWO_SECTOR_ATPASE_COMPLEX	-1.68301	0.0858964
KIM_ALL_DISORDERS_DURATION_CORR_DN	-1.68016	0.0874371
NEUROPEPTIDE_BINDING	-1.68006	0.0863925
HSIAO_HOUSEKEEPING_GENES	-1.67955	0.0857912
TIEN_INTESTINE_PROBIOTICS_6HR_UP	-1.67916	0.085179
KEGG_VALINE_LEUCINE_AND_ISOLEUCINE_DEGRADATION	-1.67041	0.0924837
KEGG_DRUG_METABOLISM_OTHER_ENZYMES	-1.67033	0.0914194
REACTOME_P53_INDEPENDENT_G1_S_DNA_DAMAGE_CHECKPOINT	-1.66312	0.0981606
REACTOME_SYNTHESIS_OF_BILE_ACIDS_AND_BILE_SALTS_VIA_7ALPHA_HYDROXYCHOLESTEROL	-1.66116	0.0988705
NEUROPEPTIDE_RECEPTOR_ACTIVITY	-1.66108	0.0977774
MITOCHONDRIAL_RESPIRATORY_CHAIN	-1.66107	0.0966492
REACTOME_CDK_MEDIATED_PHOSPHORYLATION_AND_REMOVAL_OF_CDC6	-1.65846	0.0981423
ZHONG_SECRETOME_OF_LUNG_CANCER_AND_FIBROBLAST	-1.65586	0.0996869
PHOSPHOLIPID_BIOSYNTHETIC_PROCESS	-1.65233	0.102394
SCHUHMACHER_MYC_TARGETS_UP	-1.64719	0.10688
GSE22886_DAY1_VS_DAY7_MONOCYTE_IN_CULTURE_DN	-1.64577	0.107255
REACTOME_REGULATION_OF_ORNITHINE_DECARBOXYLASE_ODC	-1.63958	0.11299
REACTOME_VIF_MEDIATED_DEGRADATION_OF_APOBEC3G	-1.63936	0.112081
YAO_TEMPORAL_RESPONSE_TO_PROGESTERONE_CLUSTER_10	-1.63761	0.112914
ENDOPLASMIC_RETICULUM_MEMBRANE	-1.63566	0.114013
OXIDOREDUCTASE_ACTIVITY_ACTING_ON_THE_ALDEHYDE_OR_OXO_GROUP_OF_DONORSNAD_OR_NADP_AS_ACCEPTOR	-1.62902	0.121119
REACTOME_SYNTHESIS_SECRETION_AND_INACTIVATION_OF_GLP1	-1.62796	0.1212
BILANGES_SERUM_RESPONSE_TRANSLATION	-1.62759	0.120446
HSIAO_LIVER_SPECIFIC_GENES	-1.6267	0.120374
REACTOME_AUTODEGRADATION_OF_THE_E3_UBIQUITIN_LIGASE_COP1	-1.61832	0.129647
GSE18791_UNSTIM_VS_NEWCATSLE_VIRUS_DC_1H_UP	-1.61538	0.132611
YAO_TEMPORAL_RESPONSE_TO_PROGESTERONE_CLUSTER_14	-1.61468	0.132194
ENDOPLASMIC_RETICULUM	-1.61237	0.133846
POSITIVE_REGULATION_OF_SECRETION	-1.61185	0.133302
HUPER_BREAST_BASAL_VS_LUMINAL_UP	-1.60628	0.139222
KEGG_PROTEASOME	-1.60507	0.139578
RIBOSOME	-1.60103	0.143518
WENG_POR_TARGETS_GLOBAL_UP	-1.59901	0.144885
NEUROTRANSMITTER_BINDING	-1.59412	0.150542
REACTOME_SYNTHESIS_OF_BILE_ACIDS_AND_BILE_SALTS	-1.59315	0.150646
REACTOME_ACETYLCHOLINE_BINDING_AND_DOWNSTREAM_EVENTS	-1.59165	0.15145
REACTOME_SCFSKP2_MEDIATED_DEGRADATION_OF_P27_P21	-1.58884	0.154356
KEGG_DRUG_METABOLISM_CYTOCHROME_P450	-1.58538	0.158073
CARBON_CARBON_LYASE_ACTIVITY	-1.58418	0.158438
LIPID_BIOSYNTHETIC_PROCESS	-1.58097	0.161801
POMEROY_MEDULLOBLASTOMA_DESMOPLASIC_VS_CLASSIC_UP	-1.57987	0.162036
NUCLEAR_ENVELOPE_ENDOPLASMIC_RETICULUM_NETWORK	-1.5796	0.161003
PROTEASOME_COMPLEX	-1.57861	0.161317
REACTOME_ACYL_CHAIN_REMODELLING_OF_PI	-1.57727	0.161846
CROMER_TUMORIGENESIS_DN	-1.57723	0.160522
HEDENFALK_BREAST_CANCER_BRACX_UP	-1.57701	0.159506
REACTOME_ACTIVATION_OF_NF_KAPPAB_IN_B_CELLS	-1.57604	0.159711
PID_ERBB_NETWORK_PATHWAY	-1.57588	0.158705
REACTOME_P53_DEPENDENT_G1_DNA_DAMAGE_RESPONSE	-1.57479	0.159041
MENSSEN_MYC_TARGETS	-1.57453	0.158189
GLYCEROPHOSPHOLIPID_BIOSYNTHETIC_PROCESS	-1.57308	0.158904
NEUROTRANSMITTER_RECEPTOR_ACTIVITY	-1.57274	0.158161
STAEGE_EWING_FAMILY_TUMOR	-1.56635	0.166267
KEGG_GLYCOSAMINOGLYCAN_DEGRADATION	-1.56527	0.166628
INORGANIC_ANION_TRANSMEMBRANE_TRANSPORTER_ACTIVITY	-1.56187	0.170574
LIPOPROTEIN_BIOSYNTHETIC_PROCESS	-1.5579	0.175453
KEGG_PROTEIN_EXPORT	-1.55669	0.176211
HORMONE_SECRETION	-1.5559	0.176024
MAHADEVAN_IMATINIB_RESISTANCE_UP	-1.55565	0.175057
COENZYME_METABOLIC_PROCESS	-1.55224	0.179282
DANG_MYC_TARGETS_UP	-1.55215	0.178135
HILLION_HMGA1_TARGETS	-1.55172	0.177552
REACTOME_REGULATION_OF_MRNA_STABILITY_BY_PROTEINS_THAT_BIND_AU_RICH_ELEMENTS	-1.55118	0.177055
CELLULAR_RESPIRATION	-1.54204	0.190765
REACTOME_FATTY_ACYL_COA_BIOSYNTHESIS	-1.53851	0.195299
BIOSYNTHETIC_PROCESS	-1.53775	0.195137
INTRAMOLECULAR_OXIDOREDUCTASE_ACTIVITY	-1.5367	0.195532
BURTON_ADIPOGENESIS_5	-1.5363	0.194769
BOUDOUKHA_BOUND_BY_IGF2BP2	-1.53407	0.197156
GSE22886_DAY0_VS_DAY7_MONOCYTE_IN_CULTURE_DN	-1.53206	0.19943
LU_EZH2_TARGETS_UP	-1.5295	0.202419
GENERATION_OF_A_SIGNAL_INVOLVED_IN_CELL_CELL_SIGNALING	-1.52946	0.201119
OXIDOREDUCTASE_ACTIVITY	-1.52848	0.20142
PROTEIN_AMINO_ACID_LIPIDATION	-1.52546	0.205159
AEROBIC_RESPIRATION	-1.52418	0.205975
ACEVEDO_NORMAL_TISSUE_ADJACENT_TO_LIVER_TUMOR_DN	-1.52333	0.206011
REACTOME_CHOLESTEROL_BIOSYNTHESIS	-1.52267	0.205811
KEGG_STEROID_BIOSYNTHESIS	-1.52004	0.209237
LNCAP HNF4G OVEREXPRESS UP1.5X	-1.51881	0.210009
KEGG_PHENYLALANINE_METABOLISM	-1.51748	0.210939
ZHANG_GATA6_TARGETS_UP	-1.51703	0.21035
COLIN_PILOCYTIC_ASTROCYTOMA_VS_GLIOBLASTOMA_UP	-1.51399	0.214369
GSE15930_STIM_VS_STIM_AND_TRICHOSTATINA_72H_CD8_T_CELL_DN	-1.51266	0.215455
ELECTRON_TRANSPORT_GO_0006118	-1.50863	0.221572
OXIDOREDUCTASE_ACTIVITY_GO_0016616	-1.50591	0.225283
REACTOME_ER_PHAGOSOME_PATHWAY	-1.50589	0.223921
KEGG_BUTANOATE_METABOLISM	-1.50517	0.223864
LEE_LIVER_CANCER_SURVIVAL_UP	-1.50424	0.224178
HEMATOPOIETIN_INTERFERON_CLASSD200_DOMAIN_CYTOKINE_RECEPTOR_BINDING	-1.49725	0.235771
MACROMOLECULE_BIOSYNTHETIC_PROCESS	-1.49698	0.234817
LANDIS_ERBB2_BREAST_TUMORS_65_UP	-1.49575	0.235926
REACTOME_CROSS_PRESENTATION_OF_SOLUBLE_EXOGENOUS_ANTIGENS_ENDOSOMES	-1.49473	0.236327
MITOCHONDRIAL_MATRIX	-1.49335	0.237411
REACTOME_BIOSYNTHESIS_OF_THE_N_GLYCAN_PRECURSOR_DOLICHOL_LIPID_LINKED_OLIGOSACCHARIDE_LLO_AND_TRANSFER_TO_A_NASCENT_PROTEIN	-1.49307	0.236565
SINGH_KRAS_DEPENDENCY_SIGNATURE_	-1.49204	0.237013
REACTOME_SCF_BETA_TRCP_MEDIATED_DEGRADATION_OF_EMI1	-1.492	0.235706
DEMAGALHAES_AGING_DN	-1.48808	0.242108
MEMBRANE_LIPID_BIOSYNTHETIC_PROCESS	-1.48625	0.244436
NUTT_GBM_VS_AO_GLIOMA_DN	-1.48383	0.247836
REACTOME_REGULATION_OF_APOPTOSIS	-1.48282	0.248433
IIZUKA_LIVER_CANCER_PROGRESSION_L0_L1_DN	-1.48152	0.249665
KEGG_PRIMARY_BILE_ACID_BIOSYNTHESIS	-1.48124	0.248766
VANTVEER_BREAST_CANCER_METASTASIS_UP	-1.48023	0.249366
