# Supplementary material for: BET inhibitors reduce tumor growth in preclinical models of gastrointestinal gene signature–positive castration-resistant prostate cancer
Source: J Clin Invest. 2025 Jun 24;135(16):e180378. doi: 10.1172/JCI180378 (PMC12352905; doi:10.1172/JCI180378)
Supplement: Supplemental table 2 [file jci-135-180378-s032.xlsx]

## Sheet: Table S2_Alumkal cohort subtype
Table S2: Tumor subtype prediction in Alumkal cohort
	CRPC.AR	CRPC.NE	CRPC.SCL	CRPC.WNT	otherCells	HNFScore	Subtype
229	0.97	0	0	0	0.03	17.6524	CRPC-AR
245	0.93	0	0	0	0.07	13.9662	CRPC-AR
253	0.91	0	0	0	0.09	13.8866	CRPC-AR
232	0.86	0	0.01	0	0.13	12.4579	CRPC-AR
251	0.64	0.02	0.06	0.04	0.24	12.1874	CRPC-AR
206	0.99	0	0.01	0	0	3.32676	CRPC-AR
237	0.59	0	0.28	0	0.13	1.77103	CRPC-AR
250	0.62	0	0.02	0.01	0.34	1.08435	CRPC-AR
219	0.8	0	0.01	0	0.18	-1.54403	CRPC-AR
223	0.56	0.03	0.13	0.05	0.23	-2.56922	CRPC-AR
252	1	0	0	0	0	-2.63009	CRPC-AR
207	1	0	0	0	0	-2.76546	CRPC-AR
216	0.95	0	0.05	0	0	-3.04585	CRPC-AR
248	1	0	0	0	0	-3.56881	CRPC-AR
221	1	0	0	0	0	-3.71213	CRPC-AR
231	1	0	0	0	0	-3.86903	CRPC-AR
215	1	0	0	0	0	-3.99968	CRPC-AR
246	1	0	0	0	0	-4.33919	CRPC-AR
230	1	0	0	0	0	-5.48409	CRPC-AR
214	1	0	0	0	0	-5.56296	CRPC-AR
249	1	0	0	0	0	-5.73368	CRPC-AR
212	1	0	0	0	0	-6.52926	CRPC-AR
210	0.48	0.06	0.14	0.07	0.26	-6.5538	Unknown
208	1	0	0	0	0	-6.66193	CRPC-AR
227	1	0	0	0	0	-7.76342	CRPC-AR
