# Supplementary material for: BET inhibitors reduce tumor growth in preclinical models of gastrointestinal gene signature–positive castration-resistant prostate cancer
Source: J Clin Invest. 2025 Jun 24;135(16):e180378. doi: 10.1172/JCI180378 (PMC12352905; doi:10.1172/JCI180378)
Supplement: Supplemental table 3 [file jci-135-180378-s033.xlsx]

## Sheet: Table S3_SU2C cohort subtype
Table S3: Tumor subtype prediction in SU2C cohort
	HNF Score	CRPC subtype prediction
SC_9037.Tumor	20.3056	CRPC-SCL
MO_1410.Tumor	18.2566	CRPC-SCL
MO_1094.Tumor	18.1096	CRPC-SCL
PROS12319B.SU2C.06115116.Tumor.SM.4W2NB	16.0948	CRPC-WNT
PRAD.01115444.Tumor.SM.6B2K9	15.9874	CRPC-SCL
TP_2060.TM	15.2944	CRPC-SCL
PROS01448.1115183.Tumor.SM.5SGU3	12.3365	CRPC-AR
PM14.TM	10.728	CRPC-WNT
PROS01448.1115202.Tumor.SM.5SGU5	9.13736	CRPC-AR
PRAD.01115550.Tumor.SM.A4KNI	7.93838	CRPC-SCL
PRAD.01115526.Tumor.SM.A4KND	6.33861	CRPC-WNT
PRAD.6115595.0.Tumor.SM.B2XRY	4.95836	CRPC-AR
PRAD.01115468.Tumor.SM.6B2KE	3.69731	CRPC-WNT
PRAD.01115554.Tumor.SM.A56E4	2.83813	CRPC-AR
SC_9081.TM	2.7141	CRPC-NEPC
MO_1176.Tumor	1.48624	CRPC-AR
SC_9124_Tumor	0.774224	CRPC-AR
PROS10448.1115156.Tumor.SM.5EEBN	0.502164	CRPC-AR
PRAD.6115594.0.Tumor.SM.B2XRW	0.360699	CRPC-AR
SC_9083.TM	0.0129132	CRPC-SCL
SC_9176_T	-0.161898	CRPC-AR
PROS01448.1115161.Tumor.SM.5SGU1	-1.20516	CRPC-AR
WCM335_X1	-1.3791	CRPC-WNT
SC_9181_T	-1.97044	CRPC-AR
PRAD.6115399.0.Tumor.SM.7LGUL	-3.14223	CRPC-SCL
PROS01448.6115234.Tumor.SM.67ERX	-3.38637	CRPC-AR
SC_9137_Tumor	-3.89967	CRPC-AR
PROS01448.6115251.Tumor.SM.67ES6	-4.1442	CRPC-AR
MO_1128.Tumor	-4.36373	CRPC-SCL
SC_9036.Tumor	-4.48805	CRPC-AR
PRAD.01115467.Tumor.SM.6B2KD	-4.75493	CRPC-NEPC
SC_9129_Tumor	-4.80161	CRPC-AR
SC_9026.Tumor	-4.99774	CRPC-AR
SC_9055.Tumor	-5.05702	CRPC-AR
MO_1510_T	-5.22642	CRPC-NEPC
PROS12319B.SU2C.06115114.Tumor.SM.4W2N9	-5.33224	CRPC-AR
SC_9043.Tumor	-5.3975	CRPC-AR
SC_9068.Tumor	-5.44745	CRPC-AR
PROS01448.6115247.Tumor.SM.67ES2	-5.52342	CRPC-AR
PRAD.6115590.0.Tumor.SM.B2XRS	-5.65434	CRPC-AR
PROS01448.6115235.Tumor.SM.67ERY	-5.67203	CRPC-WNT
SC_9092.TM	-5.9108	CRPC-SCL
TP_2069_Tumor	-5.92107	CRPC-NEPC
SC_9057.Tumor	-6.81305	CRPC-SCL
SC_9183_T	-7.04227	CRPC-AR
PM158.TM	-7.20501	CRPC-NEPC
TP_2064.TM	-7.70291	CRPC-AR
PRAD.01115549.Tumor.SM.A4KNH	-8.19335	CRPC-AR
PRAD.01115362.Tumor.SM.7A15P	-8.28432	CRPC-AR
SC_9175_T	-8.72631	CRPC-AR
