# Supplementary material for: BET inhibitors reduce tumor growth in preclinical models of gastrointestinal gene signature–positive castration-resistant prostate cancer
Source: J Clin Invest. 2025 Jun 24;135(16):e180378. doi: 10.1172/JCI180378 (PMC12352905; doi:10.1172/JCI180378)
Supplement: Supporting data values [file jci-135-180378-s034.xlsx]

## Sheet: Figure 
Figure 1C
HNF Score	Non-Responders	Responders
	-6.5538	3.32676
	-6.52926	-2.76546
	12.4579	-6.66193
	13.9662	-5.56296
	-5.73368	-3.04585
	12.1874	-1.54403
	13.8866	-3.71213
		-2.56922
		-3.99968
		-7.76342
		17.6524
		-5.48409
		-3.86903
		1.77103
		-4.33919
		-3.56881
		-2.63009
		1.08434

## Sheet: Figure 2
Figure 2A									Figure 2B								Figure 2C								Figure 2E
		HNF1A									HNF1A															DMSO	DMSO	ABBV-075	ABBV-075
		DMSO	0.003943	0.005031	0.005174						DMSO	0.081385	0.080695	0.073778			DMSO	DMSO	JQ1	JQ1	ABBV-075	ABBV-075			AR	14.0807	14.1625	14.2045	14.184
		1	0.002725	0.002432	0.002643						10	0.119762	0.077114	0.082863			1	2	1	2	1	2			HNF1A	8.28378	8.27667	2.43484	3.18178
		10	0.000307	0.00029	0.000374						100	0.017092	0.019391	0.020028		HNF1A	1	1	0.208671	0.207503	0.124936	0.135802			HNF4G	10.0885	9.95712	7.69369	7.74411
		100	4.51e-05	2.57e-05	3.39e-05						1000	0.000919	0.000917	0.000655		HNF4G	1	1	0.312472	0.335645	0.134444	0.148693
		1000	2.15e-05	1.49e-05	2.24e-05											AKR1C3	1	1	0.140345	0.234203	0.081931	0.315604
																UGT2B15	1	1	0.269676	0.265821	0.066924	0.076827
																AR_FL	1	1	1.11499	1.13586	1.05817	1.18711
		HNF4G									HNF4G					AR_V7*	1	1	1.27144	1.3382	1.63067	1.34535
		DMSO	0.005	0.006	0.007						DMSO	0.110762	0.127677	0.107687		AR_V7**	1	1	1.06867	1.06786	1.01573	1.11203
		1	0.005	0.005	0.004						10	0.138042	0.093417	0.120136
		10	0.002	0.002	0.003						100	0.042095	0.052559	0.063684
		100	0.001	0.001	0.001						1000	0.021076	0.021694	0.016005
		1000	0.001	0.001	0

## Sheet: Figure 3
Figure 3A		HNF score genes
		GFP	HNF4G
		-5.47191	-2.7929
		-2.62383	-2.04893
		-3.89448	-1.32694
		-1.96144	-1.17437
		-2.80537	-2.78316
		-1.08046	-0.569514
		-1.46439	-2.58535
		-1.03348	-0.767743
		-2.48657	-1.27775
		-2.65779	-1.4732

## Sheet: Figure 4
Figure 4E													Figure 4F											Figure 4G
		1 nM	1nM	1 nM	10 nM	10nM	10nM	100 nM	100 nM	100 nM				1 nM	1nM	1 nM	10 nM	10nM	10nM	100 nM	100 nM	100 nM			1 nM	1nM	1 nM	10 nM	10nM	10nM	100 nM	100 nM	100 nM
	HNF1A	-0.10511	0.23251	-0.00461	-0.68491	-0.72538	-0.5235	-0.94282	-0.95639	-0.94715			HNF1A	-0.268	-0.25412	-0.23022	-0.83563	-0.68424	-0.77693	-0.94725	-0.89871	-0.94776		HNF1A	-0.155131	0.031682	-0.06833	-0.762952	-0.70854	-0.74689	-0.94902	-0.94321	-0.97517
	HNF4G	-0.17983	0.250456	-0.05043	-0.62091	-0.64362	-0.52098	-0.76667	-0.76083	-0.81024			HNF4G	-0.34404	-0.25758	-0.13002	-0.35728	-0.26986	-0.69177	-0.66775	-0.55827	-0.82839		HNF4G	-0.109266	0.031567	0.046621	-0.508935	-0.41917	-0.59157	-0.671959	-0.67229	-0.80947
	CLRN3	-0.24922	-0.24086	0.197218	-0.8312	-0.6935	-0.79262	-0.91424	-0.89123	-0.92649			CLRN3	-0.2863	-0.27707	-0.12082	-0.52128	-0.68387	-0.63668	-0.80656	-0.8925	-0.83774		CLRN3	0.208221	-0.25054	-0.16553	-0.53228	-0.62361	-0.59454	-0.844	-0.88362	-0.86638
	SGK2	-0.22564	-0.28063	0.201893	-0.63441	-0.55896	-0.40649	-0.52246	-0.66466	-0.55933			SGK2	-0.07827	0.209751	0.007813	-0.56693	-0.47712	-0.5753	-0.82817	-0.77693	-0.80937		SGK2	-0.279	-0.39931	-0.40661	-0.87555	-0.89286	-0.86071	-0.95511	-0.95314	-0.97538
	UGT2B15	-0.11865	-0.21589	-0.04357	-0.71554	-0.83715	-0.62701	-0.64075	-0.83154	-0.81446			UGT2B15	-0.42408	-0.47107	-0.47415	-0.52173	-0.69778	-0.61611	-0.45577	-0.80377	-0.73848		UGT2B15	0.018066	-0.29992	0.00653	-0.60358	-0.60166	-0.53525	-0.71024	-0.65254	-0.59247
	MYC	0.047405	0.026872	-0.02855	-0.21571	-0.46366	-0.23691	-0.35492	-0.39395	-0.42763			MYC	-0.06129	-0.0532	-0.14031	-0.31124	-0.20704	-0.25833	-0.34301	-0.25328	-0.17935		MYC	-0.1152	0.123608	-0.04574	-0.0624	0.034665	-0.20551	0.198512	0.185333	-0.36715
	FKBP5	0.158441	0.212	0.08729	-0.14443	0.014221	-0.24151	0.156646	0.081778	-0.09869			FKBP5	0.247434	0.024	0.187824	0.569821	0.227	0.236502	0.778971	0.375	0.817702		ASCL1	0.119273	0.315105	0.050291	0.396546	0.457696	0.161705	1.4569	1.4548	0.461814
	TMPRSS2	0.358803	0.44734	0.18051	0.175236	0.002988	0.237269	-0.05055	-0.18025	-0.012			TMPRSS2	0.008472	0.039038	-0.10153	-0.1127	-0.14949	0.006172	-0.25827	-0.24711	-0.01439		NEUROD1	0.070021	0.411039	0.074536	0.439148	0.564985	0.33108	1.44919	1.49705	0.525354

## Sheet: Figure 5
Figure 5A													Figure 5E
														HNF1A			HNF1A			HNF1A
145.1	145.2	49	235.2	35CR	86.2CR	173.2	93	77CR	105CR	170.3	70CR			170.3			77CR			235.2
0.399928	0.493933	-0.1571	-0.32016	-0.5215	-0.32227	-0.33001	-0.35418	-0.58701	-0.6243	-0.37818	-0.61425			Vehcile	Pelabresib		Vehcile	Pelabresib		Vehcile	Pelabresib
0.344819	0.122563	-0.32152	-0.24367	-0.08841	-0.29707	-0.30194	-0.4317	-0.35034	-0.3708	-0.71384	-0.71201			247.34	164.767		242.666	33.2092		210.224	160.331
		-0.06806	-0.49786	-0.16109	0.00069	-0.12531	-0.41541	-0.22455		-0.34209	-0.78996			229.282	135.791		227.99	25.5029		234.37	195.733
							-0.36301							220.145	169.922		265.804	53.4975		243.863	158.621
							0.220488							194.22	111.98					189.386	155.282
														198.485	133.426					216.93	173.457
															115.719					218.45
														HNF4G			HNF4G			HNF4G
														170.3			77CR			235.2
														Vehcile	Pelabresib		Vehcile	Pelabresib		Vehcile	Pelabresib
														152.004	144.809		242.666	33.2092		210.224	160.331
														139.815	133.285		227.99	25.5029		234.37	195.733
														191.064	146.928		265.804	53.4975		243.863	158.621
														185.053	127.115					189.386	155.282
														154.765	128.063					216.93	173.457
														206.88	114.9					218.45

## Sheet: Figure 6
Figure 6D							Figure 6G						Figure 6E			Figure 6F			Figure 6H			Figure 6I			Figure 6J
	Ki67			p21			HNF1A			HNF4G			Vehicle	Pelabresib		Vehicle	Pelabresib		HNF_score_Vehicle	HNF_score_Pelabresib		Vehicle	Pelabresib		AR_score_Vehicle	AR_score_Pelabresib
	Vehcile	Pelabresib		Vehcile	Pelabresib		Vehcile	Pelabresib		Vehcile	Pelabresib		0.646178	-0.03075		1.06833	-0.52677		7.29987	7.15064		0.591852	0.232334		26.2017	31.4538
	96.9168	70.5619		4.555	4.3432		203.813	43.6364		134.076	55.7611		0.959811	0.180841		1.50018	-0.96293		4.45338	-2.02424		0.68379	1.09981		23.3492	30.979
	96.9918	60.8036		4.5455	16.233		220.949	48.773		116.042	47.4609		1.03138	-0.68882		1.04011	-1.15744		-2.31134	13.9509		0.213925	0.967637		22.8731	27.3208
	97.2337	64.3039		3.4627	6.096		220.716	69.7725		130.512	46.6887		-0.01781	0.221087		0.414158	-0.82635		-0.12575	1.85183		-0.45621	1.196		21.9236	26.0303
	96.9578	64.0598		2.2737	16.4829		210.694	58.93		133.528	35.6383		-0.00777	-1.96892		0.048611	0.464225		-4.21545	1.47164		-1.30663	-0.93075		21.5921	25.6977
	97.0561	42.2336		1.6945	8.6408		207.143	74.1977		146.146	78.9715		-0.7817	0.115935		-0.2869	-1.24089		4.18754	4.81798		-0.7448	1.32058		21.5104	25.1448
		59.1823		6.1587	7.9586								-1.42027	1.19322		-0.33401	-0.35177		8.12166	1.86428		-3.02073	0.216425		21.4753	24.9018
													0.018351	0.690639		0.553648	-0.90682		0.072352	-1.60261		-0.27193	1.22664		20.1695	24.8938
													-0.63524	1.11075		-0.56591	-0.72978		6.5505	-2.62299		-1.70562	1.07822		19.8547	24.8901
													1.69336	0.522112		1.84761	-0.81345		4.11955	5.81756		1.05816	1.18633		19.2506	24.4619
													0.899887	-0.43281		1.17006	-0.90766		1.20975	-1.04007		0.370832	0.900111		18.9715	24.1992
													-0.06578	-1.03483		0.178238	-1.058		2.823	-0.07351		-0.15595	-0.1484		18.8876	23.8522
													0.782452	-0.42919		0.922036	-1.23598		0.078026	4.03451		0.362795	1.01062		18.1275	23.7245
													-0.93763	0.589256		0.154534	-1.01224		5.80188	8.24737		-1.10295	1.02532		18.0225	23.7178
													1.18214	0.267184		1.64256	-1.16523		0.194585	3.45853		0.718134	1.10975		17.7419	23.4259
													-0.56724	-1.58125		-0.36515	-1.49098		0.53575	2.57852		-1.2786	0.761869		17.7304	22.8505
													-0.59093	-0.18948		-0.13971	-0.55793		4.94149	1.86816		-1.11382	1.14832		17.6575	22.4634
													-0.19911	0.674328		0.31978	0.336612		4.81062	0.822131		-0.43943	0.493409		17.1683	22.4126
													-0.74205	-1.4517		0.087261	-0.88581		11.1215	3.83288		-1.27473	0.089958		16.7801	22.2754
													-0.53047	0.392602		-0.30396	-1.05176		1.91735	4.53275		-1.2923	1.2106		16.4925	22.1354
													0.902962	-0.53729		1.37625	-0.76772		8.32416	6.24232		-0.7101	1.07771		16.4809	22.0117
													-0.58692	0.497408		0.411814	0.393273		2.67033	-1.35906		-0.57335	0.383115		16.4107	21.9115
													0.938315	-0.97421		0.984367	-1.34021		9.31279	-4.21545		0.140675	0.829444		16.4053	21.6607
													0.7386	-1.54695		1.07576	-1.01722		10.8904	8.75679		0.113901	-1.03506		16.3675	21.5177
													1.2222	-0.03432		1.55963	-1.39008		8.40225	0.493972		0.334739	1.45272		16.2399	21.4671
													1.11496	-0.62195		0.594491	-1.21942		0.246121	8.0752		0.45415	0.939682		16.1871	21.3896
													-0.3652	-1.71509		0.033418	-1.40012		2.65088	4.0246		-0.92373	0.454904		16.1266	21.3502
													0.901746	1.47812		0.704715	-0.15378		0.120213	6.27547		0.653977	0.180999		15.8305	21.335
													0.715515	-0.12964		0.746116	-1.28542		-0.27221	-0.26306		-0.0464	0.918511		15.8305	21.2941
													-0.48248	-1.11881		0.574967	-0.87721		-4.21545	0.98862		-0.92563	1.03741		15.7358	21.117
													-0.27647	1.15472		0.26822	-0.54232		2.35966	3.03501		-0.28695	1.1298		15.537	20.9932
													-0.18217	0.216931		0.925193	-0.89421		-4.21545	1.69294		-0.18789	0.975227		15.5079	20.9708
													1.69229	0.611014		1.98869	-0.61869		6.07222	-0.37316		0.884509	1.09494		15.3832	20.8587
													0.623942	-0.94871		1.19457	-1.31752		0.176354	-2.15871		0.207204	0.952417		15.2896	20.6174
													0.912765	-1.73435		0.555442	-0.84202		6.13091	4.94702		-0.5182	-1.3182		15.1945	20.371
													0.738749	-1.35566		0.854319	-1.53956		5.35314	8.91706		0.252747	0.815566		15.1604	20.3401
													-0.63236	0.643664		-0.01734	0.534904		4.51405	4.76731		-0.82949	0.254003		15.109	20.2373
													0.4628	-0.42918		0.908643	-1.15807		-2.37037	9.98848		-0.74092	0.749172		15.0867	20.1371
													1.01871	-1.09259		1.25666	-1.59807		17.4018	7.47342		0.278733	0.701812		15.0097	20.0515
													0.927357	-0.32517		1.57646	-1.31327		0.293479	-4.21545		0.652383	0.622579		15.0081	20.038
													0.270319	-1.46831		1.08203	-0.98547		9.18633	1.36174		0.270854	-0.56471		14.8965	20.0106
													0.973634	0.85889		1.19731	-0.54157		2.69475	-2.58018		0.399307	0.245346		14.8855	19.97
													0.957803	-0.06743		0.584219	-1.24795		0.155222	-0.9502		-0.05792	1.03909		14.8484	19.889
													-0.33646	0.180822		0.617827	-0.58184		-2.3704	2.35948		-0.5438	1.13075		14.844	19.8507
													0.966391	0.028475		1.78239	-1.21049		0.049328	0.62482		0.545697	1.11571		14.6054	19.7673
													0.6225	0.392266		1.21821	-0.60295		-1.80456	-0.66753		0.331076	1.10187		14.5478	19.7508
													1.08659	0.625928		0.874105	0.374862		1.35892	-0.55129		0.121885	0.084787		14.4589	19.6817
													0.777902	-0.39936		0.734352	-1.45361		-1.47158	8.0947		0.37412	1.01993		14.265	19.6286
													-0.75984	0.109467		-0.07776	-0.79697		-0.34186	-2.96954		-1.18954	1.11285		14.1335	19.5731
													-0.07735	-1.62455		0.136828	-0.88608		0.369743	-4.21545		-0.19901	-0.37732		14.0999	19.4797
													0.848126	-2.13216		0.258617	-1.07098		-2.37403	-2.73357		-0.85355	-2.44617		13.8394	19.4362
													0.425123	-1.4091		1.24124	-0.95231		1.0121	-4.21545		0.18932	-0.40468		13.8231	19.402
													-1.10879	-0.86848		-0.48311	-1.15316		2.86212	6.2698		-2.03949	-0.01169		13.6887	19.3562
													0.052166	0.916058		0.687345	-0.40931		2.67145	-4.21545		-0.04837	1.06318		13.6434	19.2852
													0.896519	-0.75554		0.877526	-0.69709		-4.21545	6.78044		0.17755	0.772673		13.6158	19.2523
													0.293578	-0.32262		1.11841	-1.28267		2.19649	3.28713		0.231743	0.99063		13.5363	19.1597
													0.89954	-1.65445		1.21168	0.119651		8.08178	-2.23494		0.669631	-2.18519		13.5269	19.0161
													-2.14086	-0.79779		-0.77594	-1.07332		6.46793	3.10384		-2.63946	0.844155		13.5261	18.9692
													-1.33042	-0.821		0.559235	-1.1954		-0.4771	5.34595		-1.23178	0.15024		13.4648	18.9399
													0.73268	-1.00617		1.16287	-1.11936		-1.71685	8.66981		0.44949	-0.12856		13.4427	18.9087
													0.818936	-0.36171		1.53781	-1.38853		2.86969	0.661996		0.598148	0.362476		13.4217	18.903
													-0.86288	0.116988		-0.2138	0.341177		-1.86802	2.85514		-1.59801	0.237587		13.4206	18.8567
													0.864116	0.107503		1.03397	0.626349		-4.21545	13.4081		0.214861	-1.08569		13.4153	18.763
													-1.25879	-0.86064		-0.38693	-0.11446		2.38238	-0.15219		-2.6945	0.602269		13.3673	18.7608
													0.680187	-0.67392		1.51282	-1.19224		0.821323	8.72459		0.295963	1.16346		13.3311	18.7596
													-0.48775	0.955086		0.214057	0.481023		-4.21545	0.226949		-0.67519	0.233715		13.2899	18.6449
													1.53669	-0.127		1.62339	-1.06441		-2.15094	5.7494		0.77089	0.993122		13.2898	18.6441
													1.09031	-0.12654		1.10863	-0.9447		2.69732	6.3002		0.28292	0.949635		13.1589	18.606
													0.864929	0.088968		2.21533	-0.96485		-1.71622	-2.15267		0.842873	1.19471		13.1327	18.6047
													-0.80853	-1.70851		-0.37616	0.203906		5.15987	4.1406		-1.85222	0.180926		13.1205	18.5342
													0.263579	-1.49859		0.603497	-0.99564		3.17268	3.1026		-0.05393	-0.4311		13.0721	18.4961
													1.31007	0.46561		1.28007	0.515387		3.46083	0.619789		0.799282	0.099124		13.06	18.4445
													0.906724	-1.20161		1.20727	-0.98053		-1.92233	0.788747		-0.71427	-0.28971		13.0274	18.4375
													-0.99147	0.242737		-0.49694	-0.98471		5.13842	8.58771		-2.24892	1.18252		12.9429	18.3438
													-1.15267	-0.10832		-0.36591	-1.36564		-2.34922	1.84099		-2.07026	1.19199		12.9224	18.3061
													-0.36674	0.295724		0.671017	-0.96488		-2.30631	5.38113		-0.43187	1.17778		12.7847	17.9141
													0.599908	-2.21712		0.25549	-1.25592		2.62418	1.40302		-0.76262	-0.49675		12.7617	17.8066
													-0.99018	0.027145		0.399769	-1.07569		-4.21545	1.91119		-1.05951	1.20369		12.5833	17.8058
													0.783881	-2.10556		1.68487	-0.92542		6.01572	-2.14596		0.46686	-1.85655		12.5149	17.729
													-1.49347	-0.55398		-0.62502	-1.07255		-0.34616	1.76498		-2.69434	0.750442		12.4585	17.6794
													-2.26519	0.554501		-1.02527	-1.11273		2.09046	-0.86313		-2.93645	1.17668		12.4511	17.6721
													0.406159	-1.48598		1.2187	-1.16536		3.56523	-0.25565		0.210909	-0.32049		12.3465	17.6224
													-0.1221	-1.08099		0.793225	-0.99108		2.15089	9.83494		-0.22495	0.400329		12.1406	17.6176
													0.973698	-0.29387		1.38442	-1.20712		12.2967	0.90728		0.492092	1.08113		12.1181	17.5761
													-1.16305	1.18406		-0.53129	-0.22998		1.53452	9.95585		-1.4243	0.585885		12.0849	17.5756
													-0.28089	-0.92082		0.268687	-0.83668		-2.14274	-2.11054		-0.22912	0.039603		12.0466	17.4142
													-1.08705	1.12618		-0.3284	-0.49135		3.21547	0.734742		-2.24778	0.411025		12.018	17.3736
													0.725191	-1.8094		1.34315	-1.38702		-1.88839	-2.63283		0.480612	-3.21183		12.0151	17.3722
													1.9679	1.29802		1.85828	-0.24853		5.10019	-4.21545		1.0889	0.234854		11.9359	17.3424
													0.843425	0.354858		1.23633	-0.80867		-1.78269	-1.81705		0.256795	1.15036		11.8657	17.2119
													0.877255	-0.38971		0.811865	0.08514		-1.46186	-0.84762		0.397647	-0.08237		11.7323	17.1685
													0.733189	0.253747		1.09151	-1.29019		5.31081	-0.99972		0.530638	1.01928		11.6992	17.1096
													1.02855	1.14507		1.413	-0.41082		4.68149	0.380998		0.942336	0.21976		11.6513	17.0593
													0.873345	-1.30695		0.593415	-0.66124		5.53552	5.8621		-1.08843	-0.19766		11.6499	17.0381
													1.12711	-0.05629		1.3904	-1.23826		4.97466	8.88758		-0.41552	0.739342		11.6441	16.8978
													0.534021	-0.29836		1.12725	-1.38608		4.3454	7.87627		0.137171	0.679852		11.4656	16.6822
													0.560117	-1.96923		1.19533	-0.7387		-4.21545	-2.95848		0.300351	-1.82151		11.3925	16.5324
													1.20032	-0.28427		1.61157	-0.79534		5.46922	-4.21545		0.285925	0.94841		11.3571	16.4751
													1.50395	0.271018		1.77863	-0.79207		7.66408	0.341431		0.928324	1.29799		11.2325	16.4365
													-0.11573	0.32622		0.792402	-1.13076		6.84447	5.52184		-0.11808	1.13088		11.1627	16.3974
													1.20162	-0.78773		1.56616	-0.46711		9.13158	0.186053		0.681556	0.536344		11.1586	16.3641
													-1.6288	0.417136		-0.69011	-0.98566		0.750048	6.50514		-2.93794	1.14904		11.1127	16.3162
													1.42638	0.269255		1.59356	-1.05079		6.21986	-1.28842		0.296922	1.25259		11.1078	16.2638
													0.124432	-0.88017		0.143309	-1.30713		3.67786	6.19422		-1.44511	0.183767		11.0598	16.2186
													0.53683	-1.94856		1.13963	0.533481		2.17707	1.99037		0.323272	-0.29827		11.025	16.21
													-1.56046	0.680071		-0.38303	-0.44071		3.59361	-1.19583		-3.11953	1.24836		11.0114	16.1892
													0.755419	0.166828		1.69047	0.561884		11.3398	5.28894		0.80291	-0.25274		10.9985	16.1838
													1.10313	-1.35376		1.55698	-1.20968		8.37414	3.03836		0.668346	0.364665		10.9677	16.1713
													-0.25825	0.139286		0.562211	-1.15091		5.03024	8.46496		-0.43187	1.07528		10.9127	16.1358
													0.916922	0.444103		1.94294	-0.51286		8.86631	-4.21545		0.711791	1.12515		10.8623	16.1256
													-1.50309	-0.78866		-0.62462	-0.182		-2.42464	1.87284		-2.3372	0.529827		10.8596	16.0991
													0.307808	-2.19452		0.713026	-1.02573		4.03209	2.96303		0.257376	-1.96006		10.8527	16.0934
													0.7904	0.3998		1.39687	-0.81866		1.58981	0.468115		0.272605	0.650985		10.8479	16.0627
													-0.50119	-1.29809		0.768644	-1.22792		-2.39572	0.609998		-0.25489	0.823844		10.8158	16.0547
													1.23252	-1.00694		1.97376	-1.59338		1.3344	2.69112		1.19534	0.564201		10.7887	15.9913
													0.967644	-0.22338		1.31564	-1.03828		2.2106	-4.21545		0.154918	1.14039		10.743	15.9824
													0.832888	-1.55327		1.19279	-1.35889		-1.13528	7.33948		0.437336	0.392052		10.6913	15.9824
													-0.88485	-0.74317		-0.25173	-1.09604		5.48669	-0.44405		-1.84157	0.638412		10.5696	15.975
													-0.54898	0.467156		0.427942	-0.97124		-2.41549	2.69767		-0.79851	1.19669		10.5682	15.8698
													0.945946	-0.62053		1.62187	-1.26296		-1.4196	-2.34239		0.615333	0.152298		10.4954	15.8418
													1.30806	-0.33171		1.49325	-1.18229		3.67421	5.61591		0.72322	1.02818		10.4537	15.8239
													0.054345	-0.22397		0.037286	-1.13051		0.672043	4.9504		-0.08285	1.02898		10.3894	15.7574
													-1.74968	0.848627		-0.60045	-0.93889		0.44716	-4.21545		-3.32134	1.08365		10.3262	15.7536
													0.672428	0.615426		0.640005	0.457544		2.88415	8.09964		0.038477	0.199209		10.3156	15.7105
													-0.47203	0.431713		-0.01433	-0.86892		9.66198	3.94066		-0.43302	1.13647		10.2177	15.6042
													-0.72891	-0.40836		-0.26777	-1.11675		1.94606	-1.99697		-1.25767	1.19266		10.1815	15.5439
													1.09826	0.344985		1.21982	-0.95362		2.07416	-4.21545		0.533002	1.18967		10.1781	15.4991
													-1.27236	-0.29035		-0.41737	-0.18431		1.94408	2.62583		-1.99871	0.54914		10.1522	15.4824
													-0.31784	0.110527		-0.18738	-0.9696		0.509664	0.020836		-0.74432	1.10274		10.1179	15.4727
													0.95648	-0.90107		1.08683	-0.63895		-2.10554	9.17724		0.273253	0.856435		10.0856	15.3816
													1.40763	-0.47581		1.65723	-1.07706		-1.0177	1.61965		0.659445	1.00038		10.0275	15.3741
													0.323412	0.165841		1.50619	-0.89633		-1.15709	-0.09477		0.63276	1.11552		9.97728	15.3543
													0.412113	-1.55159		1.01057	-0.9905		5.43219	-4.21545		0.574603	-0.5143		9.97214	15.3339
													1.06804	0.429752		1.00042	-1.25676		2.98308	-2.59918		0.310224	0.99192		9.9633	15.3131
													-0.61198	-0.5052		-0.20877	-1.23961		-1.82749	0.55253		-1.65794	0.36258		9.93623	15.3095
													-0.99834	-1.13706		-0.26548	-1.16375		6.5517	-4.21545		-1.76358	-0.16775		9.90958	15.2667
													0.990615	0.083013		1.78039	-0.98263		1.92675	-0.84454		0.741684	1.08593		9.8233	15.1604
													-0.73776	-0.33102		-0.47215	-1.15207		-0.61303	6.47438		-2.11722	1.04312		9.81118	15.1416
													1.25249	-0.69038		1.06377	-1.09762		-0.80467	-1.82295		0.298225	0.965865		9.80948	15.1333
													1.39651	1.0062		1.25148	-0.82943		4.74961	-2.28169		0.363853	1.07178		9.80306	15.0971
													-1.31442	0.851364		-0.18135	-0.96353		1.93233	6.33138		-1.57391	1.05524		9.79262	15.0936
													0.504081	-0.84204		1.27024	-0.15838		5.24019	1.63732		0.285815	0.307615		9.75662	15.0737
													0.927522	0.096856		1.41667	-0.87358		2.41621	-2.02047		0.302402	1.00762		9.75266	15.0108
													1.72055	0.587767		2.11251	-1.11703		4.27419	-1.0696		1.36825	1.1101		9.72331	14.987
													0.632576	0.278098		0.889084	-1.05937		-0.06177	0.969181		0.289685	1.11511		9.67611	14.9627
													1.18474	-1.03943		1.31495	-1.48446		7.26304	-0.32009		0.689616	0.680069		9.66827	14.9342
													-0.38588	0.54937		-0.30843	-1.0493		-2.20116	-2.61505		-1.47822	1.21164		9.65983	14.9332
													0.916127	-2.00017		1.21341	-0.78135		0.442091	-0.82175		0.494104	-1.85278		9.61918	14.9106
													0.505693	-0.06946		1.36204	-1.09711		3.60367	0.652857		0.491996	1.25309		9.6044	14.8783
													0.387346	0.156305		1.04133	-0.99736		-1.60699	0.538922		0.256897	0.993274		9.5935	14.8692
													0.269914	0.901688		0.556256	0.398163		1.75695	0.20648		0.059975	0.388266		9.51443	14.8644
													0.218573	0.178704		1.01897	-0.73681		5.61304	-0.31163		0.201034	1.1044		9.4786	14.7957
													-0.72554	-0.63085		-0.49912	-1.15901		-2.36074	-2.9655		-1.59571	0.913534		9.46358	14.7364
													1.35726	-0.09063		1.38137	-0.92777		2.73033	-2.02641		0.542601	1.26706		9.44066	14.6949
													1.04768	-1.34611		0.970627	-0.70939		4.68578	-1.62276		-0.05455	0.476813		9.4298	14.6769
													0.638453	-1.30401		0.625015	-0.63345		4.21603	-1.16878		-0.37076	-1.03422		9.40967	14.6318
													0.249482	0.596339		0.466053	-1.05846		-2.38817	-0.86327		0.08626	1.15804		9.37419	14.6085
													1.37751	-2.03031		1.30994	-1.21751		7.49556	-0.34571		0.521818	-2.79776		9.34324	14.5772
													-0.37111	0.708822		-0.25659	-0.86547		4.73706	3.04841		-0.56444	1.19708		9.30838	14.5561
													-1.78975	-0.13197		-0.9457	-1.06362		5.69475	0.767049		-2.23184	1.01732		9.2104	14.5433
													0.436249	-0.5973		1.28477	-1.27088		5.50366	1.4467		0.27592	0.930169		9.18825	14.5367
													0.89102	0.382751		0.065664	-0.68423		3.79093	-0.15723		-0.30655	1.11336		9.18129	14.5108
													-1.8816	0.488206		-1.15854	-0.69234		1.40937	1.46701		-3.40273	1.15025		9.1695	14.4718
													-0.19056	-0.02186		0.561893	0.588935		1.11586	-2.43125		-0.21896	-0.26432		9.16571	14.41
													1.18742	0.706862		1.58345	-0.67314		4.79248	4.90414		0.707959	1.23915		9.13693	14.3951
													0.724222	0.3677		1.16191	-1.05214		5.37893	4.10236		-0.81271	1.08869		9.12933	14.385
													0.728698	-1.38348		0.961041	-1.57946		-2.27288	0.405333		0.205693	0.7202		9.10212	14.3783
													1.35148	-0.71783		1.25866	-1.40175		0.805234	0.174057		0.320734	1.01974		9.04106	14.3733
													-1.59016	0.084612		-0.37964	-1.51698		5.55195	-0.32576		-2.68843	1.07259		8.98209	14.3694
													-0.9797	0.507568		-0.33207	-1.07797		0.685034	3.62181		-1.63051	1.22771		8.98056	14.3651
													-0.00724	-0.44414		0.461816	-1.28469		3.01824	-0.99114		-0.1005	0.965928		8.88908	14.3596
													0.828018	-2.01864		1.33927	-0.92444		5.68307	-4.21545		0.488976	-2.41454		8.77354	14.3354
													-1.02869	0.955364		-0.33683	-0.80122		7.2066	-4.21545		-1.073	1.12536		8.75607	14.2881
													0.705545	-2.40837		1.23101	-0.60267		-4.21545	-4.21545		0.461257	-3.06072		8.74097	14.2879
													1.51654	-0.21968		2.20206	-1.18269		4.90662	-1.72719		1.27251	1.06517		8.72905	14.2482
													1.46246	0.085797		1.5052	-0.71135		6.37918	4.66188		0.696514	1.09515		8.72632	14.2413
													-0.40974	-0.6178		0.094223	-1.33231		-2.03028	-2.07948		-0.29959	0.666806		8.7186	14.2369
													1.07739	0.165412		1.43478	-0.97566		-0.14218	5.1175		0.720588	1.1119		8.70482	14.2337
													-1.74913	0.132525		-0.68486	-1.00787		-4.21545	4.61451		-2.76903	1.26877		8.67774	14.2325
													-0.05279	-0.4879		0.868825	-0.99085		1.79756	7.45518		-0.00419	0.909257		8.63941	14.2198
													1.22753	-1.27042		1.71768	-1.43092		7.04406	-1.77528		0.755685	0.711377		8.5757	14.2057
													-0.23096	0.316537		0.279175	-0.78408		1.80655	4.59733		-0.3011	1.26705		8.56109	14.1476
													0.371766	1.04025		0.472947	-0.90654		2.7939	6.50324		-0.52795	1.06383		8.54169	14.1024
													1.15902	0.607516		1.15877	0.602037		-2.62129	2.12681		0.573068	0.223926		8.5281	14.0243
													-0.07562	0.444475		0.02412	0.341778		-4.21545	0.529467		-1.0639	0.694459		8.50118	14.0051
													0.182008	0.758971		1.27779	0.454864		10.8925	-0.26772		0.403399	0.094739		8.46534	14.0009
													-0.08401	0.34964		0.09897	-1.21779		-0.71838	1.58233		-0.22652	1.1196		8.45992	13.989
													0.346314	-1.91034		0.978216	-0.94792		-1.23729	-4.21545		0.20354	-2.72936		8.42776	13.9741
													1.2857	-2.17209		1.66489	-0.54938		2.1327	5.04916		0.38487	-2.71546		8.41935	13.9334
													0.935965	-1.10885		1.28287	-1.37985		3.73039	3.14742		0.475958	0.868389		8.35008	13.9234
													-0.01624	0.302404		0.290601	-1.14189		-4.21545	0.409345		-0.59567	1.15139		8.32952	13.9128
													1.60224	0.05422		1.69582	-0.20456		1.91056	3.43017		1.08108	0.209563		8.24817	13.9069
													-0.10457	0.316134		0.842896	0.58178		0.452294	5.27618		-0.10172	0.327939		8.22912	13.9021
													0.739469	0.046567		1.29145	-1.03161		-2.64977	8.93012		0.472377	1.10448		8.22718	13.8969
													0.900688	-1.2515		1.46044	-1.38749		5.30303	4.9995		0.632341	0.983086		8.13036	13.8866
													-0.2658	0.066432		-0.1997	-1.07259		16.3051	-4.21545		-1.4163	1.16871		8.10879	13.8866
													0.643175	-1.09782		1.17881	-1.05988		2.03066	7.04301		0.355215	-0.24338		8.08984	13.8856
													1.13186	0.06743		1.63921	-1.01548		5.32976	12.9148		0.980506	1.128		8.07636	13.8649
													-0.44699	-0.00061		0.662711	-1.14355		2.78295	-4.21545		-0.59073	1.23567		8.07538	13.8584
													1.41329	-0.76232		1.51312	-1.11919		-1.1592	1.44318		0.644945	0.909115		8.05969	13.8543
													1.67081	1.07384		1.6485	-0.47801		4.81741	-1.6408		0.778692	0.356066		7.98612	13.8451
													1.36228	0.000267		0.939735	-0.9039		2.70439	0.496322		0.388843	1.17606		7.95627	13.8409
													0.474838	-0.81874		0.512918	-1.11946		2.89557	-0.23064		0.054915	0.116266		7.8702	13.8385
													1.04	-0.60437		1.59614	-0.1395		0.527026	0.951029		0.698982	0.533283		7.81321	13.7765
													0.322626	-0.60023		-0.11348	-1.24561		1.97746	1.34919		-0.17673	0.145742		7.80523	13.6489
													-1.38642	-0.52002		-0.50681	-0.73765		-1.15738	7.61357		-2.27652	0.960377		7.79883	13.5422
													0.85889	-1.5591		0.550282	-0.94583		-2.40611	3.40812		-0.16109	-0.23478		7.77646	13.4965
													0.811356	-1.02556		0.429751	-0.98843		-2.24552	-2.28298		-0.39485	0.469754		7.75554	13.4905
													1.60336	-1.89079		1.26503	-0.96287		-4.21545	1.15555		0.516525	-2.91926		7.75379	13.4808
													0.825486	-0.86549		1.42895	-0.12444		2.32897	-4.21545		0.489914	0.418764		7.73365	13.4715
													0.484379	-1.41047		0.576107	-0.69474		6.34037	8.37839		0.088476	0.434065		7.69891	13.461
													-0.16309	0.812241		0.441614	-0.96892		-2.15311	-1.87829		-0.0279	1.18938		7.69494	13.4607
													1.03793	0.242317		1.40206	-1.05816		1.87533	-2.6533		0.904431	1.15817		7.6636	13.3944
													-0.22054	0.195098		0.500492	0.640572		1.10253	-0.98165		-0.28712	-0.21329		7.64907	13.3877
													-0.9407	-1.37627		0.21962	-0.94699		-2.3346	5.17114		-0.8355	-0.40911		7.63907	13.374
													1.06914	-1.78867		1.58959	-1.46545		2.25044	-2.73496		0.730286	0.54539		7.60385	13.336
													1.18349	0.644655		1.51489	0.471119		1.80372	5.14502		0.94076	0.106773		7.56967	13.3266
													0.753909	0.294188		1.67103	-1.14984		2.33896	2.2438		0.626886	1.22044		7.56723	13.283
													-0.20108	0.515199		0.829074	-0.91618		3.22004	-1.52889		-0.44252	1.14037		7.54709	13.255
													-0.32661	0.135086		0.06202	-1.07699		13.9188	-2.74721		-0.29146	0.949065		7.53049	13.2289
													0.582043	-0.71284		1.57675	-1.20474		-1.88275	5.82942		0.414776	0.82298		7.52346	13.2209
													-0.26156	0.447007		0.113778	-0.69982		5.51491	2.7438		-0.4579	1.1138		7.51854	13.2014
													-1.11418	0.394746		-0.47709	-0.90458		0.181118	0.035849		-2.38914	1.10671		7.50349	13.1916
													1.5561	0.15109		1.1657	-0.85969		1.4613	2.68824		0.499656	1.23548		7.49702	13.1055
													0.503593	-0.25367		0.355261	-0.45195		6.77219	-0.1143		0.118459	0.891673		7.48729	13.1012
													1.22568	0.861537		0.972832	-0.53032		2.41046	5.6838		0.221095	0.936009		7.48439	13.0894
													-0.08301	0.518521		0.428821	0.421768		1.10989	-4.21545		0.071179	0.520395		7.4777	13.0245
													0.770431	0.295649		0.370096	-1.03328		-2.13346	3.01425		-0.23665	1.08017		7.45837	13.0227
													-0.04992	-0.5887		0.665303	-1.04473		2.43002	-0.91443		-0.01795	1.02695		7.4528	13.0124
													-0.94138	-0.40551		0.293953	-0.84048		2.49353	-0.10067		-0.88007	0.878793		7.45028	12.9834
													1.90745	-0.51299		1.52234	-1.34948		1.7572	4.8768		0.820329	0.380308		7.44167	12.9467
													-0.39824	0.587938		0.852079	0.437134		-1.62461	3.48711		-0.45553	0.330305		7.4362	12.9366
													-0.23676	-1.34735		0.084119	-0.9454		7.0995	3.40565		-0.3328	-0.3875		7.39155	12.935
													-1.27729	-0.32572		-0.3958	-1.13795		0.435499	0.070273		-2.49895	0.893335		7.38312	12.916
													-1.60201	0.903862		-0.39396	0.372793		-2.35591	-1.96019		-3.03811	0.351225		7.36024	12.8933
													0.881479	-1.26357		1.28524	-1.46141		-4.21545	6.56519		0.487217	1.02114		7.32582	12.8688
													-0.28894	-0.16848		0.005964	-1.32697		2.67555	3.2177		-0.23159	1.11025		7.26407	12.86
													-0.03166	-0.02444		0.615027	-0.70279		0.565517	3.36591		-0.01456	1.03553		7.23439	12.8596
													1.06343	0.125972		1.35858	0.335149		0.307324	4.54496		0.297126	0.06438		7.23037	12.8299
													1.343	0.440248		1.64741	-0.88735		-4.21545	-4.21545		-0.11343	1.1823		7.22706	12.7998
													-1.32396	-1.3427		-0.35423	-0.97432		-2.26106	-4.21545		-2.52902	-0.36387		7.20313	12.7874
													-1.94522	1.17008		-0.04157	-0.46699		-0.03667	10.0811		-2.04065	1.02878		7.19498	12.7837
													0.171351	0.140308		0.734803	-0.85743		4.20526	-1.82831		0.223752	1.13884		7.172	12.757
													1.22449	0.794533		1.38018	-0.73706		3.38051	5.68402		0.624621	1.15394		7.17057	12.7509
													-0.18811	0.223188		-0.39526	-1.18093		2.86754	-2.54645		-0.75257	1.1158		7.12558	12.7319
													1.57715	-0.02688		1.3143	-0.93716		-4.21545	-0.29484		0.85316	1.0737		7.11282	12.7166
													0.799933	-1.94238		1.00204	-1.12374		0.930338	-3.0968		0.436142	-3.01766		7.10775	12.6956
													-1.11093	0.244123		-0.60244	0.488673		1.90034	2.15595		-1.2927	0.215468		7.09648	12.6808
													0.845927	0.804738		0.783252	0.461468		2.47324	5.66807		-0.04982	0.079147		7.03137	12.6722
													-0.96879	-2.08765		0.733022	-0.80709		0.824762	1.47286		-0.8687	-2.90103		7.02097	12.6558
													0.674941	-1.03893		1.25187	-0.40918		2.11106	1.46933		0.414323	-0.01672		7.01914	12.6517
													0.73634	-0.218		0.579924	-0.93348		-0.44156	4.96599		-0.76883	1.06835		6.96942	12.6258
													-1.00595	1.37696		-0.51121	-0.1571		-2.11783	-1.66108		-2.21509	0.427856		6.91787	12.6026
													0.687243	-1.73337		0.742039	-1.16583		4.00071	-0.91015		0.047275	-0.48028		6.90332	12.5209
													-1.05745	-2.2065		0.436615	-0.81603		-4.21545	1.51708		-1.05888	-2.17826		6.90073	12.4995
													0.277181	-1.6453		0.641828	-0.93439		3.23519	-4.21545		0.263433	-0.68425		6.88408	12.4914
													-0.12578	-0.29626		0.628424	-1.04764		5.74645	5.88004		-0.23778	0.998934		6.87734	12.4748
													1.45395	-0.33429		1.57557	-0.95382		7.55146	-0.33283		-0.42761	1.01179		6.86919	12.448
													0.548056	0.202284		1.25282	-0.93828		-1.7871	-2.11564		0.380422	1.09304		6.84907	12.429
													0.457091	0.97834		0.113848	-0.53748		-1.58953	4.46188		-0.00842	1.10211		6.79159	12.3811
													0.209301	0.925443		0.743984	0.515557		3.73109	6.55976		-0.01194	0.100723		6.75444	12.3302
													-1.31922	-1.18359		-0.43932	-1.09622		0.739423	-0.16136		-2.39204	0.674957		6.71584	12.3219
													-1.38838	0.225711		0.032956	-1.18434		2.65766	-2.33428		-1.96072	1.04024		6.66104	12.321
													1.23052	1.01344		1.50104	-0.61427		-0.63639	0.639353		0.76349	1.07052		6.6591	12.3133
													-0.0651	-0.17989		1.17892	-0.58697		-4.21545	-1.58572		0.364621	1.188		6.63759	12.2931
													1.45046	-1.62987		1.2783	-0.62293		-2.11227	-0.46813		0.582942	0.111666		6.6125	12.2927
													-0.02913	0.14959		0.194478	0.081345		-4.21545	-0.13569		-0.52886	0.912368		6.59878	12.2892
													0.623172	-1.99777		1.32707	-0.80012		0.690183	-0.33881		0.660986	-2.22542		6.59085	12.281
													-0.00075	-0.81272		0.140733	-1.46529		-0.0701	4.64853		0.164631	0.607708		6.58832	12.2475
													-0.23383	-0.12421		0.24628	-1.14557		7.89954	4.91878		-0.07981	0.991967		6.5819	12.227
													-0.61797	0.375544		0.406502	-1.04571		-1.65538	4.04807		-0.69205	1.02791		6.57895	12.213
													0.883893	-2.43345		1.10615	-1.36355		2.12432	4.12795		0.508946	-0.6396		6.56483	12.2011
													-0.13999	-1.41042		-0.2297	-0.91889		5.38091	-1.73219		-0.77536	0.007892		6.50493	12.1693
													-0.11299	0.66398		0.131244	0.209902		-1.87704	5.26316		-0.16576	0.294283		6.50296	12.1481
													1.55902	0.050045		1.32387	-1.09432		-2.04946	2.20556		0.566377	1.01654		6.49587	12.1159
													0.289026	-0.34821		1.33346	-1.08654		0.653437	5.93609		0.341692	0.87876		6.49163	12.1133
													-1.54617	-0.45033		-0.98828	0.014164		-1.38507	0.172277		-1.87899	0.096468		6.48813	12.1094
													0.079504	-1.21753		0.247187	-1.2897		13.5167	-2.25885		-1.57173	0.53828		6.44453	12.0829
													-1.15148	0.62402		-0.59563	-0.88377		0.884513	6.24093		-2.38112	1.1794		6.42812	12.0765
													-0.78959	-0.88565		-0.59242	-1.13655		-4.21545	3.04282		-1.71701	-0.03599		6.41307	12.075
													1.42135	-1.58632		1.54607	-1.24183		0.32591	6.77911		0.769642	0.584005		6.40527	12.0705
													1.07339	-1.33196		1.93236	-0.95251		-4.21545	3.30028		0.781547	-0.31835		6.38722	12.0139
													0.406815	-1.64664		0.85053	-1.0175		6.74139	-0.41385		0.360448	-1.3743		6.37155	11.9964
													-0.09451	0.718541		0.820145	-0.68764		0.022547	-1.30319		-0.27303	1.16717		6.36967	11.927
													1.33139	-0.10624		1.29238	-1.1633		0.176936	0.368037		-0.60594	1.02296		6.32899	11.9194
													-1.46153	-1.59234		-0.26874	-0.85727		2.63472	-4.21545		-2.62659	-0.34067		6.32703	11.917
													1.33699	0.863864		1.38732	-0.97643		-0.02617	1.89151		0.708657	1.18919		6.32688	11.8757
													-1.22735	0.974265		-0.25157	-0.93297		1.17496	4.41516		-1.73861	1.04769		6.31984	11.8631
													1.37111	0.653179		1.54584	-0.92659		-1.58033	-4.21545		0.71837	1.22969		6.29936	11.8588
													-1.39916	-0.23296		0.19478	0.441858		6.88918	1.4452		-1.44624	-0.47353		6.29344	11.8483
													-1.27286	-1.79725		-0.59248	-1.38568		3.99151	0.721773		-2.19177	-3.28942		6.2833	11.8321
													0.776789	-0.25651		1.43759	-0.71368		-2.26519	4.34471		0.475695	0.72879		6.2752	11.819
													0.703643	-2.13968		0.866848	-1.00575		-0.22904	-2.38781		0.260487	-2.26722		6.25323	11.8165
													0.85037	-1.40213		0.50163	-0.93934		7.7964	3.75716		-0.21591	-0.25382		6.23876	11.8161
													0.000657	-0.1641		0.148602	-1.12043		4.65432	6.02022		-0.34285	1.04063		6.23477	11.8064
													1.23103	-0.45649		1.68911	-0.76809		-4.21545	6.50781		0.77564	1.24382		6.22169	11.7939
													0.132791	-0.278		0.644133	-1.19505		3.44215	-0.01232		-0.24756	0.889929		6.21321	11.7834
													0.476731	-1.91099		0.433646	-1.10073		0.415715	5.96897		-0.38626	-2.02125		6.20675	11.7831
													-0.29828	-0.19988		0.700547	-1.5035		3.61378	-0.96736		-0.28358	1.02612		6.15653	11.7797
													0.080533	0.648036		0.353461	0.000827		-1.89085	0.393524		-0.3523	0.161256		6.12062	11.7531
													-0.61684	0.645127		0.441732	-1.1719		-1.40375	0.923256		-0.77283	1.14875		6.0883	11.7416
													-0.16465	-1.46672		0.827452	-0.99028		27.1066	4.56665		-0.24393	-0.51951		6.08749	11.7361
													1.01146	0.830303		1.60195	-0.92142		0.783447	-0.03193		0.220841	1.04978		6.07742	11.7225
													0.819297	-1.38279		1.00819	-0.64695		1.56726	4.11541		0.073191	-0.54113		6.05229	11.701
													0.260161	0.243912		0.736288	0.214798		0.658082	-1.09292		-0.2213	0.64789		6.03389	11.6944
													0.124835	-1.26651		0.509562	-1.30288		7.89881	1.91677		-0.10632	0.598868		6.03179	11.6914
													1.00514	-2.3581		0.818246	-0.59577		-0.79258	2.74412		0.479962	-2.98158		6.02403	11.6626
													0.815542	-0.43508		0.923508	-1.07111		-4.21545	-1.82526		0.076261	1.04084		5.9965	11.6309
													-1.02638	-0.62792		-0.53151	-0.99028		2.24035	-0.63376		-1.81482	0.590125		5.97772	11.5797
													-1.56977	-0.80218		-0.34621	-1.18435		0.457395	-0.31073		-2.82865	0.746678		5.96833	11.476
													1.4509	-1.43649		1.68007	-1.32269		0.464498	-1.99696		0.770251	0.593532		5.95735	11.4736
													1.03155	-0.74349		1.58833	-1.21768		0.408749	-2.40586		0.836936	0.173535		5.95735	11.4644
													1.1096	0.362851		1.33106	-0.878		-2.14547	-4.21545		0.231858	1.22829		5.95316	11.4578
													-0.24332	-1.1361		0.083552	-0.44299		-4.21545	4.71329		-1.0578	-0.13818		5.93901	11.434
													0.391544	1.07552		0.754373	-0.71147		7.89169	-0.29394		-0.34654	1.11285		5.9288	11.4325
													-2.30601	-1.34651		-0.49795	-1.4454		-0.13318	2.22863		-2.93565	0.519262		5.9118	11.4255
													1.11023	0.607534		1.40812	0.269256		2.02205	0.967307		0.60094	0.40433		5.87075	11.3956
													-2.20709	-0.02614		-0.79916	-0.86769		4.31074	2.94313		-2.88165	1.00839		5.80804	11.3901
													2.0143	0.047831		1.60798	-0.81235		5.38391	-1.18614		1.02987	1.1237		5.78475	11.382
													0.5396	0.484783		0.940821	-1.08495		0.904406	-2.71449		0.136171	1.17418		5.7726	11.3797
													1.43585	0.746052		1.58125	0.554732		1.67226	-2.89081		0.181799	-0.23757		5.76999	11.3477
													1.58231	-0.25602		1.6507	-1.39951		4.73317	-0.86545		1.01149	0.94222		5.76924	11.3357
													0.785107	0.765862		1.34094	0.545469		0.345565	1.96171		0.572722	0.283022		5.76668	11.3147
													0.46675	0.763832		0.521011	-0.62683		-1.90712	-2.33683		0.042038	0.460404		5.71106	11.2696
													0.796842	0.188256		1.77183	0.192846		2.68357	6.10621		0.771927	0.248285		5.70508	11.2504
													0.260562	-1.43209		1.20138	-1.10034		4.86265	-2.81337		0.308216	0.278462		5.69583	11.2413
													1.24402	-0.55721		1.38752	-1.15257		7.52023	1.67085		0.593767	0.830345		5.69559	11.239
													-1.56676	-2.34265		-0.31546	-1.31822		1.65669	-2.0925		-2.67891	-0.67466		5.67201	11.238
													0.967739	-2.15328		1.48135	-1.02418		8.58029	-0.00822		0.642301	-1.96759		5.62646	11.1932
													-0.59458	1.07292		-0.45524	-0.75506		0.13852	-4.21545		-1.64435	0.823917		5.6236	11.1747
													0.421963	0.129665		0.44182	-1.04046		6.45328	0.027402		0.003617	1.24984		5.5892	11.1555
													0.95905	0.255771		1.29618	-1.09815		-1.8805	1.60684		0.275747	1.05708		5.57714	11.1451
													-1.35303	-1.85872		-0.48064	-1.30242		2.93312	-1.07838		-3.26003	-3.04973		5.57428	11.1215
													1.03155	0.350683		0.40584	-1.06164		7.45381	4.62054		-0.40133	1.04191		5.54292	11.088
													-1.46943	-1.58099		-0.43283	-1.02569		-1.90405	-4.21545		-2.83863	-0.7504		5.53787	11.0869
													-1.34368	-0.2186		-0.90243	-0.77738		-4.21545	4.61435		-2.3269	1.14087		5.52886	11.0669
													-1.3294	-0.97928		-0.28814	-1.06131		10.8508	3.70221		-2.10621	-0.15175		5.5252	11.0494
													-0.68835	0.311775		-0.18904	-1.12603		2.47892	-0.78733		-1.15006	1.06784		5.51279	11.0276
													0.704849	0.732102		0.543631	-0.60135		1.14592	-2.75716		0.165118	1.09375		5.49812	11.025
													-0.49358	-0.41548		0.637588	-1.26979		6.56983	1.68389		-0.44693	0.945456		5.49153	11.0084
													1.79185	-1.75047		1.56393	-1.11099		2.86172	-2.63727		1.17449	-0.70747		5.47552	11.0072
													-0.39003	-1.02685		0.060397	-1.25026		3.34349	-2.42263		-0.87165	0.753528		5.47465	10.9973
													1.29612	-0.44254		1.48612	-1.0634		6.90145	7.58961		0.754316	0.799995		5.47147	10.9959
													1.05993	-2.32754		1.29824	-0.85844		-1.46304	0.793275		0.597949	-3.18182		5.4687	10.9934
													0.31589	0.787281		1.12043	-0.70337		6.48043	-2.19718		-0.15759	1.21537		5.46566	10.9892
													-0.31769	-0.66202		0.241185	-1.1062		3.14552	-2.50464		-0.5064	0.737702		5.4638	10.9727
													0.558198	-0.02421		0.473061	0.602635		0.175494	15.0052		-0.18315	-0.27203		5.45345	10.9488
													0.673538	-1.80229		0.868494	-0.98362		4.24295	3.00148		-0.25449	-1.58379		5.44969	10.9284
													-0.18257	-1.48347		0.461579	-0.82129		-1.55733	-0.92584		-0.29637	0.292767		5.4402	10.9125
													0.46103	0.220171		0.666964	-0.83127		4.70601	1.12484		-0.24722	1.0625		5.42879	10.9081
													0.502551	1.01984		1.71924	-0.42565		0.515284	7.18335		0.605773	0.279002		5.40284	10.8849
													0.437111	-1.27106		1.34933	-1.59819		1.50507	23.6171		0.375817	0.355853		5.39857	10.8823
													0.283595	1.31152		0.622111	-0.21418		-4.21545	-4.21545		0.107439	0.381362		5.39377	10.8358
													0.010419	-1.29267		-0.18137	-1.03977		-0.47194	-1.15196		-1.25805	-0.40514		5.39337	10.8278
													0.97527	-1.71462		0.928917	-1.08448		-1.22175	-2.72233		-0.08544	-1.69639		5.39015	10.8241
													0.711296	-0.33753		1.41476	-1.25124		-4.21545	3.32305		0.502247	0.394043		5.37511	10.8227
													-1.62568	0.697737		-0.27967	0.507112		-4.21545	18.1569		-2.98467	0.179394		5.33161	10.8187
													-0.29493	-0.18928		0.537563	-1.47107		0.845156	-0.7252		-0.4958	1.20464		5.31934	10.8129
													0.614914	-1.69894		1.13197	-0.86213		-1.67491	3.54356		0.195909	-0.65232		5.30432	10.8085
													-0.20171	-1.88182		0.311009	-1.00082		2.02485	-2.10981		-0.45254	-2.56927		5.24158	10.8048
													1.46183	0.067909		1.84952	-0.90192		5.20441	0.535346		0.306951	1.19283		5.23609	10.8032
													-0.18559	0.05655		0.342796	-1.07949		6.04683	-2.64751		0.009874	1.00137		5.20706	10.7933
													-1.06079	-1.3978		-0.25039	-0.96085		-4.21545	-4.21545		-1.58489	-0.45032		5.20006	10.7911
													-1.43914	-0.55354		-0.56577	-1.05338		-2.21502	5.99229		-1.91569	0.9322		5.16624	10.7715
													0.401608	-0.56292		0.435372	-0.31131		0.389722	-2.48746		0.140623	0.605253		5.14358	10.7553
													-0.52258	0.779265		-0.033	0.538056		7.00274	-1.54108		-0.70718	0.552706		5.13539	10.7202
													-0.58873	0.836373		-0.13193	0.528707		8.66618	-4.21545		-0.48768	0.137325		5.12809	10.7129
													-1.2199	-0.05893		-0.40313	-0.61911		-1.10525	4.07683		-2.00058	1.1114		5.07633	10.7023
													-0.53044	-0.07839		-0.14078	-1.20406		2.4393	-1.16316		-1.24239	1.04006		5.06598	10.6714
													0.035215	-1.00284		1.10735	-1.45806		3.18382	-4.21545		0.06376	1.16683		5.04971	10.6632
													1.50554	0.321869		1.68003	0.506708		6.33661	5.83889		1.00042	0.153867		5.04359	10.6548
													0.620917	1.35919		1.57511	-0.09911		-4.21545	-2.07446		0.386955	0.292947		5.03683	10.6511
													0.604353	-0.70769		1.54327	-1.23973		3.45593	-2.35024		0.565757	0.204351		5.03543	10.6494
													1.147	0.480605		1.28275	0.186951		0.063128	-4.21545		0.29153	0.407413		5.03218	10.6493
													0.173929	0.582195		0.155587	0.570501		-1.49145	7.4046		-0.00755	0.220886		5.01613	10.6459
													0.302804	1.0963		0.72821	-0.89275		2.5415	-1.22538		-0.17375	1.05493		5.00213	10.6414
													-1.10956	-1.72519		0.43649	-0.91321		0.886528	2.63233		-0.96753	-1.41191		4.99727	10.6355
													1.55098	-1.6057		1.6532	-0.94512		8.22595	8.32129		0.932284	-0.52472		4.97807	10.615
													-1.55273	-0.07667		-0.36906	-1.05661		8.16298	0.091438		-2.95058	1.03185		4.97553	10.6076
													1.65591	-0.74504		1.7824	-1.27656		-2.09706	6.9176		1.19311	1.00916		4.97005	10.5966
													1.54434	-0.66723		1.50658	-1.356		1.20073	2.42054		0.91096	0.184027		4.96829	10.5938
													0.242977	-1.72977		0.186009	-0.97741		7.46873	5.76512		-1.39894	-0.93044		4.95702	10.5852
													-1.32678	0.111778		-0.38513	-0.55006		8.22937	7.9558		-1.88219	1.04017		4.95607	10.5767
													-0.65332	-0.87387		-0.01318	-1.1685		-1.07355	4.03086		-0.81415	1.06531		4.93731	10.5569
													0.947222	-0.24852		1.20466	-1.04398		5.53892	1.61028		0.428926	1.18835		4.93294	10.5451
													0.357753	0.957081		0.718504	-0.75976		3.864	1.91275		0.097101	0.675889		4.92602	10.5163
													1.88025	0.723574		1.40461	-0.74421		0.160082	-1.8584		0.759726	1.17961		4.92254	10.5153
													-0.17401	0.931126		0.029999	-0.97702		5.74289	2.42077		-0.23268	1.14176		4.9181	10.4764
													0.187165	0.786971		1.05147	-1.00718		3.5493	-4.21545		0.002394	1.03283		4.91809	10.4621
													-0.14742	-0.41709		0.035212	-1.28373		-4.21545	2.87354		-0.80254	0.416157		4.88812	10.4448
													-2.36167	0.254177		-0.52477	0.68444		4.38483	-0.17856		-2.98733	-0.71456		4.84802	10.4406
													0.936215	-0.71626		1.59702	-1.27603		2.71918	-0.99907		0.801336	0.742025		4.84518	10.4391
													-1.77224	-1.32472		0.631239	-1.42373		5.95485	2.84701		-1.36007	0.197565		4.8176	10.4384
													-1.22181	1.05891		-0.01975	-0.67443		35.7441	-4.21545		-1.5424	1.04314		4.81526	10.4323
													0.610556	0.530504		0.200785	-1.05964		-1.69557	6.95416		-0.74283	1.06885		4.78567	10.4171
													0.362729	-0.79825		0.667902	-0.99958		-4.21545	-0.32038		0.139486	0.780544		4.76865	10.4054
													0.285014	-1.72827		0.974069	-0.78772		-0.09131	8.59687		0.219035	-1.2607		4.76717	10.3788
													0.296629	-0.72091		0.09606	-1.19489		10.4904	0.921969		0.041114	0.108009		4.74789	10.3755
													1.07575	0.803032		1.67103	0.629544		2.32191	-4.21545		0.825571	0.541323		4.74401	10.3722
													0.317197	0.192355		1.50529	-0.96075		0.899411	-4.21545		0.639321	1.07121		4.71187	10.3571
													-0.44494	-1.56409		-0.17754	-1.67023		-4.21545	-2.96123		-1.49693	0.636302		4.71185	10.3083
													-0.55641	0.930375		0.062021	-0.36448		2.42877	1.76356		-0.81098	1.04898		4.71041	10.2801
													1.38814	-1.02938		1.65124	-1.01932		6.67733	3.8626		0.691514	0.50105		4.69693	10.2463
													0.485535	-1.05077		0.588736	-0.32429		-1.73136	-2.30714		0.399384	0.459918		4.68859	10.2438
													-0.87361	0.192736		-0.22039	-0.23009		-4.21545	-1.10399		-1.4646	0.303971		4.67033	10.2425
													0.593913	1.04715		1.38943	-0.49356		-1.85365	-4.21545		0.421677	1.02163		4.65555	10.2122
													1.09618	-0.78272		2.00287	-1.05752		-4.21545	-0.11203		0.887262	0.819108		4.64469	10.1994
													0.762784	-0.32739		0.390071	-0.91598		-2.26727	-4.21545		-0.20702	1.24401		4.64383	10.1893
													1.30473	0.354405		1.21349	-1.06108		-1.78612	5.87353		0.484502	1.09143		4.64032	10.1828
													0.840604	0.776797		0.984039	-1.12084		-1.99881	4.47301		0.353919	1.02811		4.63002	10.182
													0.218125	-1.15803		0.482369	-1.20142		0.80791	-0.3596		-0.12957	0.32738		4.62622	10.1672
													-0.78337	-0.51435		-0.33921	-1.27278		-0.21103	0.091654		-1.39412	0.490525		4.62469	10.1465
													-1.35836	-0.43193		-0.51096	-0.02435		3.83976	15.9576		-2.80645	0.452518		4.61923	10.1361
													1.101	1.07315		1.46703	-0.61072		9.25066	-2.04669		-0.46222	1.03095		4.61922	10.1095
													0.988989	-1.74672		1.19372	-1.11566		2.40026	3.19548		-0.75879	-0.99491		4.60537	10.1054
													1.25424	0.475588		1.18354	-1.02793		-4.21545	2.28619		0.27844	1.05808		4.59177	10.0854
													-0.85708	0.885365		-0.28516	0.543827		0.454241	2.67331		-1.76963	0.088241		4.58735	10.0773
													0.697133	0.820715		0.400003	-0.78186		-2.10357	2.88023		-0.43819	1.17145		4.58225	10.0699
													-0.20934	-1.06267		-0.05505	-1.49539		4.54946	-4.21545		-0.48831	0.63846		4.58197	10.069
													1.75051	-0.38694		1.8183	-1.46215		-2.27424	-1.37443		1.10326	1.00813		4.57185	10.0639
													1.10518	-1.07933		1.62352	-0.12688		-2.07004	-4.21545		0.932262	0.506325		4.56025	10.0552
													-1.44262	-1.23998		-0.45605	-0.92457		10.7157	-0.14676		-2.77236	-0.34135		4.53682	10.0505
													-0.39085	0.395831		0.186713	-0.986		-4.21545	4.53195		-0.62338	0.965589		4.53457	10.0421
													1.27147	-1.73958		1.56243	-0.88209		-4.21545	0.826725		0.671967	-1.34244		4.53455	10.0402
													0.02156	-2.18421		0.553658	-0.28807		-1.95526	-4.21545		-0.2061	-2.25348		4.52844	10.027
													0.855224	0.641493		2.04354	-0.93165		3.66753	-0.04825		0.978843	1.1528		4.51874	10.021
													-0.64188	-1.01047		0.35923	-1.11329		-4.21545	1.90992		-0.69253	-0.14103		4.51276	9.99365
													0.63235	-2.05135		1.2625	0.239851		6.39162	2.21076		0.333648	-0.13466		4.50099	9.99114
													-0.17249	-1.70957		0.978602	-0.72877		2.71479	-2.31198		-0.18303	-1.19094		4.48232	9.96624
													1.00547	-0.26415		0.797221	0.145881		0.760649	-2.57375		-0.10346	0.057728		4.47084	9.96278
													0.05284	-0.66352		0.934957	-0.9738		4.91726	-2.61508		-0.64557	0.844198		4.46451	9.95336
													0.941678	0.070494		0.943227	-0.76672		2.91634	-0.01136		-0.01684	1.23001		4.46386	9.94697
													1.2862	-0.30763		1.21641	-1.39284		0.114458	0.377596		0.250717	1.33727		4.45939	9.94198
													-0.12981	-1.43686		-0.20446	-0.95834		-2.0353	1.68902		-1.02661	-0.4159		4.45669	9.94007
													0.704256	-1.37536		1.87467	-1.01123		-4.21545	2.35786		0.584582	-0.23557		4.44462	9.9358
													0.860803	1.15996		0.68448	-0.80986		-4.21545	0.556659		-0.24239	1.096		4.42835	9.93526
													1.31087	0.418454		1.17238	0.674814		3.2502	-0.74347		0.668251	-0.05505		4.42767	9.92485
													-1.14489	-0.18409		-0.52973	-1.05612		8.52765	3.66842		-1.91066	1.1718		4.40893	9.8999
													1.07885	0.268484		1.97848	0.40684		5.68836	-2.6175		0.78684	0.195246		4.40076	9.88325
													0.206753	-0.10701		0.866797	-0.68967		-4.21545	-1.56852		-0.11787	1.09583		4.39547	9.87837
													0.230646	0.64943		1.32417	0.443715		-0.1401	8.84384		0.424146	0.222836		4.36842	9.87505
													-0.46819	-0.63152		0.461482	-0.86592		5.701	1.03356		-0.20141	1.10061		4.29814	9.86985
													1.03987	-0.19814		0.597553	-0.57508		5.37818	-0.05473		-0.48374	1.07598		4.28094	9.86734
													-0.81774	-0.03344		-0.41483	-1.32746		-1.94391	1.46442		-1.87031	1.05299		4.27249	9.85618
													-1.61147	-0.83069		-0.26611	-1.39549		-0.2037	-0.93985		-2.39553	0.559539		4.26921	9.84142
													0.629441	-0.12949		1.21041	-1.03381		-0.06808	2.98214		0.417117	1.04322		4.26796	9.82475
													0.784006	-0.11348		0.961247	-1.24295		-4.21545	2.58914		-0.04555	1.09763		4.2632	9.81726
													-0.11047	0.439108		0.418691	0.273416		2.70665	-0.9683		-0.68674	0.129867		4.26099	9.81381
													-1.09789	-1.16764		-0.36908	-1.71387		-4.21545	8.1412		-1.86038	0.964244		4.25011	9.79718
													-0.07991	-1.72679		0.040813	-0.85274		2.70286	1.34962		-0.62738	-1.29096		4.24461	9.79589
													0.68223	-2.23203		0.667907	-0.96617		-0.03285	5.12325		-0.26197	-2.61478		4.24178	9.76369
													1.21139	0.890214		1.3916	-0.94064		-2.05466	-1.74862		0.525786	1.08814		4.23966	9.74999
													0.851749	-0.16078		1.01567	-1.14888		2.92658	2.24859		0.445894	1.09271		4.22009	9.74471
													0.490528	-1.37245		1.13427	-0.64525		-1.45338	-0.22112		0.107532	-0.14692		4.21001	9.71447
													1.28343	-1.8198		1.49788	-1.48007		-1.63396	-4.21545		0.219681	0.502669		4.19684	9.6996
													-0.4719	-0.37962		0.568596	-1.29883		8.31512	-2.15612		-0.56353	1.18489		4.1854	9.69801
													-0.17715	0.065057		0.437376	0.481264		-4.21545	4.18042		-0.61966	-0.16128		4.1817	9.68116
													-2.05389	-0.86299		-1.01527	0.08067		9.40126	1.20873		-3.19479	-1.20944		4.17701	9.67608
													-1.67251	0.328203		-1.05006	-0.74803		-1.71942	7.5541		-1.79773	1.11944		4.17331	9.67421
													0.255104	-0.08466		0.891907	0.511193		0.436213	-0.77925		0.126293	-0.66596		4.16368	9.65576
													1.6269	-0.04481		1.28174	-0.98618		0.530934	2.75733		1.0185	0.949781		4.14924	9.6181
													1.07823	-1.37134		1.76767	-1.16906		-1.81442	1.68991		0.672079	0.141933		4.09712	9.60529
													-0.90377	0.149373		0.487779	0.163968		-4.21545	7.46557		-0.87983	0.279561		4.0721	9.59871
													0.570301	-1.10799		1.18468	-1.40186		17.781	0.826628		0.23548	0.430728		4.05351	9.57411
													0.755223	-0.93503		1.14965	-1.42067		3.27718	-4.21545		0.378901	0.469675		4.05029	9.57012
													0.555912	-0.44315		0.878933	-1.15911		-0.89166	-2.33053		0.355653	0.938826		4.03487	9.56855
													-0.49238	0.132086		0.132395	-0.89291		2.33893	5.22778		-0.50104	0.75486		4.03402	9.56707
													0.439444	-1.48181		1.20923	-1.01144		-0.04249	4.77483		0.434336	-0.34928		4.03286	9.56436
													0.751072	0.846623		0.737946	-0.91487		3.43209	3.78951		0.276671	1.10866		4.02092	9.55039
													0.752685	0.618437		1.32901	-1.14168		5.37933	10.8152		0.320865	1.08951		4.0174	9.53705
													0.452613	0.551005		0.885551	0.501362		4.93994	-1.98267		0.5094	0.128929		4.00533	9.5197
													0.434065	0.994676		1.10872	-0.74557		2.27931	-4.21545		0.327704	1.21151		4.00532	9.51754
													0.818001	-1.68513		1.05192	-0.91331		-2.48213	-1.36462		0.233005	-0.56842		4.00333	9.44529
													1.15083	0.163781		1.23714	-0.88938		6.14212	-2.92467		-0.39742	1.15185		4.00333	9.44468
													0.394787	-1.56374		1.15051	-1.07801		0.034303	6.31766		0.200859	0.556869		3.99793	9.41429
													-0.69762	1.38214		0.530402	-0.18565		1.47661	-2.2207		-0.45934	0.169389		3.99598	9.41133
													0.854945	0.015581		0.721301	0.1458		3.8706	7.23322		-0.22622	0.123103		3.99495	9.40271
													0.431245	-0.77979		1.02899	-0.24128		-0.16353	4.11897		0.169835	0.340279		3.99445	9.3959
													-0.4842	-1.54429		0.607584	-0.96512		3.42908	5.02507		-0.48175	-0.00931		3.99424	9.35901
													1.12492	-1.68549		0.79024	-1.07074		5.96761	-2.94071		0.198748	-0.57698		3.98911	9.34359
													-0.17764	-1.71848		0.767743	-0.91293		10.01	-1.24887		-0.21415	-0.10413		3.98256	9.33284
													-1.67121	0.072056		-0.83271	-1.08929		-2.10115	2.41155		-2.0199	1.06465		3.98206	9.32883
													0.789374	-1.64335		1.21504	-1.16199		-1.52881	-2.42712		0.461412	0.013488		3.9764	9.32754
													0.985879	-1.7247		0.979914	-0.77131		3.53141	5.02909		0.287596	-1.21498		3.96365	9.31337
													1.14451	-1.38397		1.54108	-0.45712		5.44138	-4.21545		0.803788	0.478982		3.93157	9.29426
													-0.96168	-1.76394		-0.10986	-1.48295		6.57599	6.40988		-0.99741	0.546271		3.9246	9.29334
													-0.48718	0.451193		-0.01139	-1.15884		8.3506	-1.8039		-0.40864	1.10262		3.91534	9.2815
													0.483464	-1.49141		0.768894	-1.30394		-1.93769	-2.33549		-0.05902	0.633212		3.90454	9.28094
													-1.68458	-0.72856		-0.34778	-1.13199		-1.29108	1.59308		-2.77583	0.325462		3.89207	9.2756
													-0.63075	-1.31853		-0.56905	-1.53161		-2.31756	-4.21545		-1.67201	0.662858		3.88272	9.26656
													0.828132	-0.06		1.05979	-0.90126		0.026197	-4.21545		0.163751	1.09011		3.8671	9.26078
													0.688548	-0.55708		1.27215	-1.12445		0.547353	6.9035		0.484659	0.936096		3.85688	9.24126
													0.656575	0.289043		1.07455	0.506287		0.096075	6.17975		-0.67941	-0.26085		3.85355	9.21135
													1.65274	0.299808		1.66416	0.550004		7.72745	-0.19026		0.47058	0.179595		3.84399	9.19792
													1.31071	-0.16834		1.34848	-1.51554		-1.93373	-2.48299		0.659649	1.02066		3.84037	9.18074
													0.907127	0.19716		1.70697	-0.99638		-2.00243	2.6738		1.05101	1.06536		3.80393	9.15841
													0.75441	0.275035		1.10255	0.514614		-1.48009	0.101696		0.257738	-0.77194		3.78924	9.15593
													-0.6264	1.05708		0.27958	-0.94755		3.88033	-1.8335		-0.79117	1.0915		3.7847	9.12525
													-0.05894	-1.38229		-0.18118	-0.84697		1.93662	-1.35385		-0.32019	0.201588		3.78053	9.10404
													1.14186	-1.32611		1.0657	-0.98742		-2.06468	3.25476		0.497814	-0.37926		3.76899	9.08814
													0.998356	0.74114		0.748647	-0.76696		0.536167	-1.36307		-0.04682	1.13041		3.75931	9.07499
													-0.62716	0.497993		0.230202	0.504291		0.956463	3.83736		-0.80862	0.058749		3.75829	9.05726
													1.64216	0.912607		1.96144	-0.67857		4.32729	0.657469		1.07465	0.986054		3.75411	9.04786
													1.29457	-0.13944		1.94209	0.533727		3.59297	-2.8442		0.960332	-1.20603		3.72578	9.04378
													-0.0505	-0.42824		1.10475	-1.11944		-4.21545	3.1438		-0.0565	1.02043		3.71211	9.0402
													1.70929	1.20907		1.88109	-0.64579		39.4803	-1.88885		-0.3298	1.03155		3.70643	9.02771
													0.00859	-2.02658		0.664848	0.199771		-4.21545	4.85043		-0.24228	-0.47744		3.70547	9.02229
													0.457035	-0.36423		1.49249	-0.81538		3.74365	10.3725		0.194939	1.06878		3.70541	9.01493
													0.991638	0.791361		1.77952	0.527096		5.38654	-0.34178		0.8839	0.179247		3.70044	8.98782
													-1.16599	-0.59328		0.125613	-0.85064		-1.95564	0.6652		-1.40241	0.893913		3.68274	8.97544
													-1.05469	-1.19335		-0.38952	-0.9605		0.298417	0.911756		-2.72869	-0.23515		3.67417	8.97086
													-0.45281	0.021333		-0.05501	-1.13383		6.76566	3.59504		-0.83129	1.00781		3.67076	8.9533
													-0.90546	0.854122		-0.48579	-0.96554		-4.21545	-2.16195		-1.89754	0.999314		3.66639	8.94371
													-1.76344	-0.50925		-1.41915	-1.11746		9.8069	-4.21545		-3.2951	0.88043		3.60928	8.9231
													-0.4611	-1.65524		0.679652	-0.91199		3.15832	6.21807		-0.34013	-0.70574		3.59506	8.92057
													0.988232	0.318737		1.26513	-0.9499		-4.21545	4.58293		0.578091	1.16791		3.5644	8.91837
													-0.75353	0.321521		-0.53365	-0.58582		-1.75176	-1.36573		-1.91147	1.19863		3.55995	8.88577
													1.08929	-0.04431		1.34251	-0.80822		1.74534	2.1918		-0.63421	1.18299		3.53853	8.86883
													1.14879	0.470908		1.4567	-1.0677		-1.80059	-4.21545		-0.10347	1.13987		3.49552	8.85581
													1.42472	-2.11387		1.4851	-1.15931		0.66978	1.24763		0.590202	-2.94806		3.46502	8.84714
													0.97826	0.081176		0.848795	-0.56789		5.98712	0.359047		-0.99125	1.17771		3.46065	8.83796
													1.39451	-1.44179		1.33275	-0.89271		-4.21545	-1.49145		-0.61828	0.316642		3.45492	8.83017
													1.64357	1.03996		1.44427	0.389977		2.83184	-4.21545		0.780575	0.177732		3.45231	8.82429
													0.596262	0.54565		1.81392	-1.0688		1.74298	0.072997		0.495837	1.12797		3.45089	8.77395
													-0.97072	1.14131		-0.50538	-0.3447		4.88614	5.49541		-2.44104	0.251666		3.42491	8.76801
													0.629202	0.900286		1.11877	0.503831		0.049179	-1.57421		0.218161	0.236988		3.40412	8.764
													0.196371	-1.30077		1.05517	-0.83683		-0.29069	11.0895		-0.25257	-1.06694		3.4032	8.70669
													0.962433	1.08396		0.409511	-0.50183		2.20454	-2.00612		-0.69376	1.04713		3.40183	8.69678
													1.62586	-0.42784		1.32302	-1.31825		1.4172	1.07144		0.973117	1.00287		3.39252	8.68964
													-0.42979	1.1451		0.142549	-0.48379		-4.21545	-2.97637		-0.69802	1.00917		3.38695	8.65561
													1.52771	-1.26115		1.60714	-1.55124		2.76921	0.401943		0.942069	0.539342		3.38242	8.64821
													-0.18999	0.203273		0.803912	0.699156		1.07282	-4.21545		-0.35061	-0.93289		3.37451	8.63738
													1.34877	0.170306		1.02203	-0.93945		4.81804	1.45854		-0.81	1.1048		3.35361	8.61026
													0.239392	-0.21795		0.631341	-0.54648		-1.89224	-2.50282		0.182517	1.0438		3.34906	8.60872
													0.008514	0.082801		0.553077	-1.10616		-4.21545	1.79981		0.076979	1.05386		3.32709	8.59027
													1.50587	-1.51576		1.68107	-1.2578		4.58593	-0.98763		0.75575	0.369566		3.32672	8.58194
													-0.67096	1.4254		-0.45334	-0.2222		-2.10528	5.07908		-1.64798	0.150304		3.32106	8.5564
													0.453928	-0.2985		1.26755	-1.24473		2.00288	1.02473		0.4571	0.85021		3.31092	8.54129
													0.846754	0.326739		0.980968	-1.35204		-4.21545	-2.3049		0.28331	1.12723		3.30691	8.5402
													1.08938	0.301058		1.26843	0.450362		-4.21545	-2.35333		0.36797	0.025964		3.29727	8.53395
													-1.21854	-0.46675		-0.18934	-1.2872		4.93826	4.93458		-1.61227	0.354694		3.29523	8.53262
													-0.20817	-0.69749		0.443534	-1.04738		-1.28505	-4.21545		-0.28888	0.724418		3.29007	8.52739
													-0.39903	-1.76406		-0.11002	-0.92217		-2.30076	-4.21545		-0.59071	-1.4609		3.28726	8.51808
													0.500376	1.43986		0.940533	-0.17055		-1.35683	-1.11474		0.108733	0.274844		3.27095	8.51564
													0.86587	-2.14069		1.26195	-0.72633		0.741787	8.86663		0.511288	-1.94363		3.26953	8.51557
													1.13998	-0.32492		1.33361	0.167565		1.04239	-2.21303		0.622342	0.252323		3.26028	8.47046
													1.00763	-0.69418		0.513041	-1.57877		6.68256	-2.69936		-0.75196	0.227169		3.25676	8.46651
													0.583707	-1.6775		0.48769	-0.84117		7.58667	4.83568		-0.02387	-0.33745		3.25345	8.46011
													1.27964	-0.50054		1.70808	-1.13434		-4.21545	-4.21545		0.815101	0.794656		3.24017	8.45899
													1.22923	0.71632		0.79257	0.505884		2.2744	1.78809		-0.12729	0.165943		3.23957	8.4517
													1.0349	0.469159		1.40778	-1.08706		-1.44441	2.39524		0.693625	1.09781		3.23935	8.43825
													0.986767	-0.57132		1.68132	-1.29718		-4.21545	-2.30558		0.817651	0.92711		3.23603	8.43235
													-1.13556	0.039553		-0.61818	-0.83609		0.345862	4.78464		-2.13773	1.0408		3.23384	8.42742
													0.76743	0.217637		0.538322	-0.59622		3.08688	-2.54842		0.418129	1.2128		3.20113	8.42479
													1.01983	-0.57194		0.580956	-1.26049		-4.21545	1.93813		-0.78955	0.735496		3.18897	8.41551
													-0.94815	-1.74029		-0.48734	-0.86612		1.57592	4.38903		-1.59142	-1.30336		3.18522	8.40821
													0.160893	0.473769		1.06869	-0.86242		8.13804	-0.45692		0.255009	1.08024		3.17199	8.4035
													-0.07195	-0.90308		0.891834	-1.4231		0.524061	1.05544		-0.32067	0.815355		3.17094	8.38338
													0.78513	-1.55384		1.06387	-0.98063		0.189539	4.95527		0.53706	-0.02215		3.15306	8.37116
													0.806487	-0.07079		1.15261	-1.26007		-2.08141	0.306009		0.171632	1.05361		3.14768	8.36821
													-1.55368	-1.99882		-0.15608	-0.87626		4.14617	7.80082		-2.57217	-2.73761		3.13689	8.36795
													0.938041	0.182938		1.09408	-0.8216		-2.35253	7.70583		0.274231	1.15231		3.13317	8.36434
													-1.16052	0.777044		-0.41938	-0.74284		7.12318	6.81489		-2.23984	1.15124		3.11995	8.36025
													0.556222	1.3856		1.1382	-0.21199		1.10992	9.60756		0.039752	0.263024		3.11186	8.35238
													0.073338	0.878091		0.588122	-1.04054		3.39496	2.07722		0.301467	1.05673		3.09564	8.35189
													1.03887	0.471669		0.084564	-0.91393		-1.69342	0.063014		-0.16538	1.23882		3.08663	8.34045
													0.989825	-1.50837		0.63009	-0.56434		-4.21545	5.20361		0.166458	-0.03377		3.084	8.30253
													0.707127	0.489931		1.60255	-0.74659		6.67955	3.84247		0.697476	1.31107		3.08314	8.30008
													1.8191	0.66125		1.86346	-0.54207		0.085211	-2.34522		0.990305	1.1276		3.0824	8.29734
													1.57133	0.039451		1.37508	-0.98885		-4.21545	4.01614		0.654128	1.08525		3.06297	8.29242
													0.593493	1.01108		1.16547	-0.94097		8.96583	7.77322		0.255687	1.08654		3.05823	8.28054
													-1.06958	-1.65731		0.033714	-0.87832		2.35876	-1.07207		-1.22213	-0.49931		3.05145	8.22811
													-1.74912	1.05747		-0.77631	-0.50035		-2.16735	1.78657		-3.37963	0.978748		3.04626	8.20084
													0.763502	0.353238		1.09726	-0.81834		0.711765	-1.74444		0.127986	1.07838		3.00275	8.18826
													0.040461	-0.87108		0.799411	-0.514		1.80688	3.94898		-0.14708	0.399757		2.99151	8.178
													-0.19375	-1.78091		0.199399	-1.17479		-1.89872	-4.21545		-0.22999	-1.91967		2.96377	8.17356
													-0.88988	-0.05397		0.006706	-1.23025		-1.96143	-4.21545		-1.27999	1.30224		2.9477	8.17322
													-0.30762	0.780007		0.20694	-1.02912		-1.65928	-4.21545		-0.46835	1.04858		2.93522	8.17053
													1.28029	0.819116		1.7782	0.577425		-2.24656	4.69565		0.683256	0.534604		2.92696	8.15929
													-2.24359	-1.60495		-0.62272	-1.35773		0.736114	-2.3854		-2.93367	0.588263		2.92112	8.15522
													0.237319	-0.72327		0.721923	-0.35588		13.66	-0.87058		0.104362	-0.00807		2.9209	8.15519
													0.601386	0.333485		0.592199	-1.05029		3.04555	4.35226		0.375522	1.16541		2.89976	8.15466
													-0.18865	-1.74594		0.287508	-0.93627		1.42563	-1.53987		-0.74851	-1.39561		2.89619	8.15047
													-0.55764	-1.73662		-0.15846	-1.14214		11.4496	-1.58542		-1.06821	-1.57147		2.88794	8.1318
													-0.45048	0.8291		0.791578	-0.49674		3.18975	2.35684		-0.32421	0.32272		2.88371	8.10822
													1.2472	-0.36685		1.25551	-1.21263		-1.61839	0.689593		0.481639	1.14506		2.85622	8.04004
													-1.46106	-1.09183		-0.29467	-0.98249		-4.21545	-2.22582		-2.50194	-0.17922		2.83582	8.03949
													-1.29392	-1.89377		-0.23584	0.085691		-4.21545	-1.26141		-2.96102	-0.08856		2.82738	8.03483
													-1.8026	-2.17064		-1.38801	-0.9643		0.226062	2.34992		-3.32377	-1.99449		2.79686	7.9909
													0.45505	0.628707		0.760262	-1.05929		0.588643	-4.21545		-0.05476	1.13749		2.78213	7.9906
													0.12171	0.227943		0.308019	-1.0688		1.16294	2.60437		-0.03756	1.17638		2.77785	7.98273
													-0.08198	-2.00835		0.785871	-0.852		-1.4366	-4.21545		-0.3953	-2.36722		2.749	7.97727
													1.19643	-0.10147		1.17205	0.492503		0.430486	-1.01511		0.29285	-0.4609		2.73348	7.97326
													1.09431	1.00314		1.08544	-0.39947		1.41296	4.0259		0.734357	0.325105		2.72643	7.96035
													1.06116	0.339547		1.15451	-1.07585		-0.24953	-2.63446		0.289225	1.25064		2.7198	7.95389
													-0.19305	0.602503		0.789833	0.483069		4.96891	2.87669		-0.15917	0.357101		2.71315	7.90561
													-1.20084	0.573633		-0.49474	-1.11452		-2.37395	0.643005		-2.65801	1.12368		2.69735	7.87911
													0.526655	-1.27707		1.26823	-0.39138		-4.21545	3.44191		0.340516	-1.30075		2.6947	7.83284
													-1.85887	-0.07271		-1.31882	-0.94445		0.243755	-1.75455		-3.28004	0.998109		2.67015	7.82178
													0.200796	-1.643		-0.29465	-0.92171		-4.21545	0.76907		-0.86186	-0.65733		2.66961	7.81037
													-0.17588	0.096798		0.669233	0.161175		2.24586	1.18291		-0.25862	0.320006		2.64544	7.78778
													1.42286	-1.54976		1.04477	-0.99564		1.00694	-0.58797		0.40303	0.271545		2.64162	7.78137
													-1.43638	-1.58847		-0.75855	-0.80606		-2.31698	-4.21545		-2.0501	-0.25547		2.63802	7.77439
													0.326827	0.117475		0.903208	-1.05499		1.39911	-4.21545		0.12285	1.01025		2.63589	7.76108
													1.037	0.293793		2.20244	0.346225		5.45284	-3.04101		0.932948	0.146638		2.6336	7.71883
													0.00106	-1.44134		0.332523	-0.94506		1.24389	2.50695		-0.33178	-0.46739		2.60263	7.7138
													1.46866	-1.51195		1.2714	-0.97618		6.92248	-2.30032		0.478807	-0.48834		2.59617	7.70811
													0.946981	-1.88899		1.55122	-1.04167		-4.21545	-4.21545		0.722435	-0.44274		2.59511	7.69357
													-1.41747	-0.99541		-0.44497	-1.53095		2.82815	3.50608		-1.78162	0.823022		2.58863	7.67576
													1.06908	-1.88659		0.605438	-0.60606		-1.9276	-1.82576		-0.64447	-2.08582		2.58572	7.65703
													-2.29256	-0.05911		-0.76696	-1.15265		5.39895	-2.51587		-3.16242	1.22976		2.58062	7.6549
													0.970123	-1.74935		0.934103	-1.33857		0.213437	-2.05414		0.249285	0.212355		2.57955	7.64705
													-0.30609	0.282822		0.213453	-1.07789		7.19053	2.88457		-0.2741	1.20748		2.57498	7.646
													0.040395	-0.84461		0.235073	-1.4252		3.00301	-2.55196		-0.89844	0.644569		2.56714	7.64367
													-1.78013	0.033803		-0.75134	-1.02131		3.97323	-0.62262		-3.21026	1.11341		2.5625	7.62611
													0.205818	0.247654		0.476043	0.553294		-2.33703	-1.55668		-0.16339	-0.01454		2.54325	7.61482
													-0.5819	-1.22911		0.186529	-1.23126		-1.95396	4.77452		-0.85477	0.051772		2.54225	7.60954
													1.33435	-1.1845		1.53285	-0.72009		12.395	0.494812		0.688768	0.270598		2.52697	7.60376
													-1.37505	0.103703		-0.34715	-0.98325		0.821734	0.964345		-2.83955	1.24728		2.52357	7.5627
													-0.26891	0.183127		0.593826	-1.00465		-1.56852	-2.13755		-0.16728	1.08756		2.51536	7.55005
													-0.6081	0.695665		0.429803	0.595052		-4.21545	-0.51952		-0.75677	-0.04922		2.51357	7.54588
													-0.85559	-1.73525		-0.3476	-0.60374		-4.21545	5.30334		-1.00736	-1.19075		2.50725	7.53261
													0.130696	-0.7596		0.730522	-1.03381		0.828198	-4.21545		0.158249	0.967497		2.49774	7.52239
													1.17596	-0.6071		0.724626	-1.33529		-2.13042	0.130436		0.393917	1.07867		2.47907	7.51974
													0.583233	-2.24458		1.46317	-0.01355		6.14214	2.73301		0.817693	-1.92173		2.47193	7.51021
													0.827745	-0.88543		1.47951	-1.00537		-4.21545	0.730581		0.570108	0.748743		2.46666	7.46612
													0.810665	0.437945		1.59305	-0.82004		-1.59274	0.742335		0.506142	1.25417		2.46627	7.4624
													0.950166	0.726738		1.0937	-0.91182		8.79698	7.60609		0.394838	1.12735		2.45925	7.46174
													0.750764	0.765078		1.92896	-0.66235		-2.03603	-0.56357		0.782201	1.17614		2.45692	7.44087
													1.08482	-1.73649		1.97153	-0.88213		0.380366	-4.21545		0.713599	-1.29768		2.45656	7.43747
													0.343773	0.528595		0.631113	0.440018		-1.28448	-2.32824		0.24662	0.346811		2.45119	7.43586
													0.999684	-1.19823		1.18683	-1.65563		-2.22313	0.597088		0.412705	0.48696		2.43759	7.43559
													0.429049	-0.29365		1.00789	-1.22462		-0.22909	-2.55452		0.316273	0.879269		2.42214	7.43327
													1.18109	-0.05551		1.19639	-1.16393		-4.21545	-2.22064		0.430255	0.979961		2.41966	7.42948
													-0.5408	-0.36832		0.203723	-1.44804		7.8646	-1.77683		-0.70291	0.938034		2.41823	7.41583
													-0.40282	0.066379		0.573887	-1.03858		2.7287	-4.21545		-0.4978	1.03452		2.41732	7.40043
													-0.00199	0.695484		0.498112	-0.60337		0.314585	-4.21545		-0.13201	1.15937		2.41668	7.37562
													0.379791	0.815396		0.803836	-1.00852		2.76239	-1.50684		0.110949	0.983443		2.41306	7.35488
													-1.20444	-0.13012		-0.5285	-1.12814		2.67573	0.451838		-2.36129	0.994709		2.41121	7.33929
													-0.84382	-1.93939		-0.29747	-1.06782		-0.29374	-4.21545		-1.37492	-0.25746		2.40656	7.33592
													-0.50065	-1.6921		0.042323	-1.00807		0.459407	0.299354		-0.58399	-0.67587		2.39149	7.33244
													-1.86004	-0.39797		-1.27819	-1.0407		-2.42918	0.586509		-3.14136	1.0001		2.36291	7.32953
													-1.77229	0.689066		-0.56902	0.58011		1.06705	-2.27425		-3.24006	0.158669		2.35544	7.32751
													0.074395	-1.25212		0.915225	-0.94099		4.51336	-2.8341		-0.0964	-0.00469		2.35438	7.31906
													0.499466	-2.03723		1.45847	-0.89805		6.73133	-4.21545		0.331935	-1.37879		2.35037	7.31759
													0.269198	-0.11224		0.462739	-0.60195		2.08178	3.74527		-0.07228	1.01222		2.34521	7.29741
													0.344028	1.03298		0.869222	-0.81797		-4.21545	-0.17405		0.121995	1.12528		2.34117	7.27572
													-1.74023	0.246706		-0.39931	-0.96928		-4.21545	1.6976		-3.30121	0.91489		2.31792	7.23246
													0.029806	-0.10003		0.884358	0.144575		8.04692	1.54203		0.195173	0.161808		2.3138	7.22365
													-1.19529	1.29552		-0.54855	-0.31047		0.08713	-0.43106		-2.57064	0.232651		2.31057	7.2095
													1.387	0.325519		1.13616	-1.05714		5.79747	-0.3097		0.395644	1.13805		2.30916	7.19945
													-1.81426	-0.35628		-0.85771	-1.09021		0.289805	-1.527		-2.3854	0.963787		2.30623	7.19888
													0.779009	-0.03293		0.929204	-1.15558		0.354857	-2.55347		0.589233	1.04838		2.29632	7.19723
													-1.04135	-1.27666		-0.33147	-0.349		-1.61507	-0.05155		-2.15851	0.447281		2.29254	7.18539
													0.174304	-0.36193		0.985079	-1.10011		-4.21545	-4.21545		0.226255	1.25971		2.28631	7.18377
													0.420558	-0.36543		0.663792	-0.78345		9.57578	3.8151		0.276701	1.06064		2.27176	7.18178
													0.653242	-1.87859		0.556769	-0.87107		4.97311	-4.21545		-1.19562	-2.41829		2.24222	7.16784
													-0.78908	0.699161		-0.15728	-0.8416		-4.21545	-4.21545		-1.21054	1.24207		2.22875	7.11649
													0.915662	-0.15296		0.279958	-1.30364		9.12772	-2.48565		-0.74237	0.974102		2.21995	7.11437
													0.817435	-1.66968		1.30547	-1.6565		-4.21545	12.6386		-0.80154	0.461352		2.20771	7.11414
													-0.13434	0.492317		1.13573	-0.57352		4.05414	3.22441		0.146477	1.0673		2.179	7.10878
													-0.58781	-1.77563		0.669363	-0.97869		4.56539	-2.71671		-0.59634	-0.89165		2.1525	7.10086
													0.805734	-1.31443		1.77971	-0.97126		-4.21545	1.64112		0.532394	0.752252		2.14907	7.09636
													0.131137	-1.79332		0.255548	-1.09816		-4.21545	3.25078		-1.47374	-1.8094		2.14317	7.09459
													-0.04734	-2.38236		0.438702	-0.42762		0.540001	0.116147		0.040097	-2.67858		2.13803	7.09392
													0.163352	0.535887		0.430683	-0.76343		0.816905	-2.33244		-0.13179	1.1741		2.12888	7.0938
													0.365887	-0.14013		0.68341	-0.17704		0.790333	-1.77662		0.025416	0.470991		2.10965	7.09347
													-0.89925	0.480046		0.10514	-0.48168		0.677549	-0.40589		-1.18743	1.10221		2.10256	7.09271
													0.566171	0.682927		1.63393	-1.0292		-0.92273	-2.06698		0.900709	1.12915		2.09549	7.08298
													1.32508	0.265807		1.39543	-1.0637		2.93808	-0.47445		0.709919	1.22602		2.08398	7.07447
													0.889535	-1.70115		1.06814	-0.92543		3.33196	-0.94652		0.345038	-1.38175		2.08354	7.05302
													1.1239	0.380985		0.80064	-0.76662		-4.21545	0.210313		0.598306	0.972087		2.07847	7.04823
													1.30409	0.357337		0.916489	0.118075		4.67004	-1.44583		-0.45414	0.606139		2.07315	7.03445
													0.679315	-1.48722		0.721545	-0.2536		-2.01338	0.005685		0.205099	-1.45079		2.06566	7.03129
													1.34233	-1.75444		2.12287	-0.94173		4.98695	0.648213		1.34302	-1.44434		2.06039	7.03012
													0.187171	-1.76092		0.912423	-0.93946		1.21589	4.08952		0.009337	-1.49008		2.05325	7.02416
													-0.82249	0.015764		-0.318	-0.8561		-1.64419	-4.21545		-1.16424	1.11583		2.05192	7.01482
													0.953456	-0.63941		1.11142	-1.37097		2.55014	-2.5301		0.224557	0.989666		2.04839	6.99387
													-0.74661	-1.37923		0.335323	-0.85162		3.01118	-2.79683		-0.75996	-0.33612		2.02811	6.97967
													-0.55101	-1.52387		0.021115	-0.92702		-1.76685	1.62384		-0.59631	-0.47817		2.01268	6.9771
													0.929586	-1.87754		1.20457	-0.4132		-0.541	-4.21545		0.499201	-1.50825		1.99503	6.96474
													-1.39282	1.03282		0.257663	-0.37938		-2.51342	3.69886		-1.68537	1.04785		1.98483	6.95152
													0.788344	0.551628		1.04238	0.553763		-0.21567	0.879901		0.35514	0.16515		1.95924	6.94981
													0.433415	-1.27591		0.297273	-0.99284		-2.0637	-2.06703		-0.03824	-0.24483		1.95361	6.92907
													0.884691	-0.28377		1.00793	-1.1627		-4.21545	3.07108		0.326169	0.836721		1.95028	6.9263
													-0.62088	-0.23149		0.866296	0.264641		1.06584	13.3098		-0.23299	0.389824		1.9454	6.92487
													0.357131	-1.5145		0.934575	-1.69418		6.04751	3.4023		0.020915	0.58433		1.93482	6.91904
													0.37982	0.292193		1.10873	-1.08973		-2.1431	2.81455		0.321648	1.03981		1.91505	6.88368
													0.004306	-1.55132		1.21319	-1.56734		-4.21545	-0.06771		0.301843	0.804822		1.89892	6.87688
													0.655416	0.772433		1.25603	0.454124		-1.99144	0.072051		0.54999	0.520025		1.88773	6.85427
													0.451897	-1.73726		1.5686	-1.59863		3.83519	-2.64391		0.598826	0.669268		1.88202	6.84368
													0.35994	-0.38415		0.336816	-1.3298		10.4967	5.89308		0.072376	0.943581		1.8779	6.83904
													0.319675	-0.16448		0.158847	-1.01976		0.357868	-4.21545		-1.29583	1.10167		1.87629	6.83663
													1.95664	-0.40832		1.37491	-1.19696		-2.43237	1.6824		0.62175	0.982396		1.87468	6.82137
													-1.28837	1.25175		-0.35387	-0.29362		-1.86171	1.6013		-2.36351	0.296566		1.87385	6.81582
													1.03614	0.453334		1.58952	-0.94442		-2.05718	3.22076		0.946922	1.17315		1.8502	6.81273
													0.810839	0.003299		1.10088	-0.82453		5.8154	1.2851		-0.08658	1.25896		1.84609	6.80247
													1.8201	-1.53885		2.10169	-0.85325		0.852567	-0.408		0.98053	-0.33033		1.84082	6.7825
													0.705127	0.342461		1.27573	0.332581		-1.51828	-2.0082		0.360907	0.328145		1.82592	6.77984
													-0.82236	0.548553		-0.33231	-1.02018		4.20857	7.1036		-1.79914	1.15902		1.7788	6.76991
													0.606788	-2.38997		1.22568	-0.62115		5.43502	-0.67292		-0.67988	-3.06499		1.77107	6.76981
													0.441114	-0.18539		0.800836	-0.86248		5.81617	0.03287		0.193405	1.05233		1.76615	6.75927
													0.581069	0.971787		0.792434	0.319602		3.76527	-4.21545		0.250124	0.078827		1.76502	6.75865
													1.10694	-1.86087		2.15255	-0.31886		0.611619	-2.48993		0.693815	-0.44926		1.75575	6.72379
													-0.21559	1.3524		-0.03895	-0.22764		-4.21545	-0.35045		-1.15823	0.156283		1.75507	6.69899
													-1.16941	-0.47952		-0.46109	0.136048		-2.04025	-0.48349		-2.37882	0.382881		1.74803	6.6645
													0.909911	-2.25705		0.276553	-1.23717		-4.21545	2.613		0.246935	-0.45786		1.73369	6.66364
													0.793713	1.12832		1.18798	-0.80196		-4.21545	-4.21545		0.127357	1.11296		1.73126	6.65918
													-0.01264	-2.12843		-0.10964	-0.86193		-4.21545	2.65949		-0.35386	-2.99177		1.72295	6.6564
													0.53179	-1.73603		1.0732	-1.15663		8.66319	-1.82043		-0.49331	0.806486		1.68371	6.65521
													1.8682	-0.09866		2.1875	-1.09578		3.10603	-0.40028		1.29267	1.09155		1.68367	6.6382
													1.32178	0.2155		1.48375	-0.82689		13.6613	3.33348		0.511593	1.06682		1.67577	6.6375
													-0.00904	-1.38866		0.047382	-0.90927		0.993476	1.4787		-1.42591	-0.211		1.66698	6.6355
													1.08102	-1.35204		1.38021	-0.8749		-4.21545	5.5737		0.417831	0.063928		1.66533	6.62598
													1.20899	-0.25183		1.61494	-1.3987		3.00391	7.3638		0.563016	1.18851		1.65752	6.60653
													-1.45125	-0.95901		-0.34645	-0.29454		11.014	-2.31811		-1.95297	0.085265		1.65173	6.59243
													-0.97398	-0.45754		-0.56387	-1.2093		1.77018	-2.00576		-2.59	0.752793		1.65126	6.57937
													-1.77287	0.155439		-1.39092	-0.69472		5.20754	1.48415		-3.28677	1.28872		1.64241	6.57922
													1.29798	0.930733		1.31401	-0.76968		3.11449	0.196228		0.660521	1.08167		1.64035	6.57858
													1.3138	-0.96639		0.952263	-1.56854		-4.21545	-4.21545		-0.78746	1.00277		1.61999	6.57713
													1.36453	-0.22355		1.84144	-1.05026		-4.21545	-2.25089		1.08936	1.12092		1.59802	6.55971
													0.942305	0.545509		1.40081	0.209863		7.46903	1.35791		-0.43469	0.047847		1.58247	6.55374
													-0.40577	-0.21218		0.224708	-1.05106		0.673653	-1.51526		-0.38863	0.442485		1.55554	6.53326
													0.169994	-1.55924		0.253734	-1.00187		0.375012	5.02076		-0.06156	-0.53226		1.55476	6.51739
													-0.53167	-0.09989		0.233471	-0.24971		5.72282	-4.21545		-0.62501	0.677943		1.54159	6.50878
													-0.13056	0.473079		0.573244	0.527797		0.157803	4.22665		-0.16387	0.457057		1.5357	6.49968
													1.03611	1.65465		1.40454	-0.22471		-4.21545	-4.21545		0.480401	0.273348		1.51756	6.49557
													0.750633	0.464738		0.696879	-0.38075		-2.28341	1.11774		0.606541	0.353998		1.51239	6.49544
													1.21302	-0.0077		0.85005	-0.7604		3.58723	-4.21545		0.675885	0.364534		1.50848	6.49496
													0.673734	-0.77335		1.10907	-1.09984		-1.76799	-4.21545		0.316706	0.896641		1.48028	6.49206
													-1.19069	1.38328		-0.55624	-0.04424		4.3132	-4.21545		-1.78601	0.1662		1.46814	6.48957
													0.343952	-0.41744		0.700425	-1.2788		-1.8348	3.08482		0.057755	0.282755		1.46257	6.48037
													1.62137	-0.2361		1.79933	-1.13379		-2.13915	0.523511		0.630862	1.08494		1.44883	6.45271
													0.745373	-1.71798		2.09662	-1.05785		2.85395	16.6852		0.771366	-0.62715		1.44056	6.44295
													-0.28382	0.535771		0.269265	-0.75043		1.92556	2.89393		-0.50767	0.748704		1.43696	6.43985
													1.16818	0.473316		1.22883	-0.60279		3.82634	-4.21545		0.569857	0.775119		1.43066	6.42358
													1.65722	0.494783		1.73553	-0.66541		2.71253	-4.21545		0.976715	0.118373		1.42476	6.40898
													0.438953	1.81796		1.41199	-0.12942		4.88971	-2.16092		0.523174	0.224243		1.4186	6.40415
													1.04374	1.47297		1.68224	-0.90377		0.247861	-4.21545		0.584666	1.10946		1.41161	6.38568
													-1.00426	-2.09595		-0.03764	-1.05679		0.406387	5.06719		-1.24083	-0.95692		1.40434	6.37566
													0.276282	1.11883		0.528063	-0.76042		5.91725	-2.10929		0.235678	0.89811		1.39741	6.36038
													0.58879	0.373495		0.713486	-1.40928		-4.21545	-1.78823		0.042823	0.281051		1.39438	6.32769
													1.38247	1.25029		1.32262	-1.13626		-4.21545	5.69448		0.580274	1.01662		1.38824	6.31896
													1.38184	1.26791		1.52449	-1.08874		-2.39828	-2.34991		0.421757	0.955583		1.38607	6.31705
													-0.37109	1.47789		-0.07391	-0.20645		4.83539	0.538171		-1.93452	0.051996		1.37211	6.29363
													1.56865	-0.90711		1.88833	-1.02022		-0.20009	2.04715		0.513221	0.222843		1.36953	6.28716
													1.44267	-1.73074		1.2896	-1.05884		-0.21281	5.855		0.418605	-1.94507		1.36608	6.27908
													-0.21876	0.708016		0.341761	-0.55688		-4.21545	1.67197		-0.5964	0.305166		1.36554	6.27747
													1.1719	1.31653		1.22741	-0.86009		-1.52449	4.23906		0.602525	1.06459		1.35725	6.26055
													0.105212	-0.33559		0.77268	-1.36734		-1.51545	5.56634		-0.2231	1.12653		1.35218	6.25914
													1.4237	1.69999		1.39551	-0.81552		5.14136	-4.21545		0.875671	0.491235		1.34867	6.24105
													0.573358	0.853967		0.858257	-0.73177		-1.91183	0.256903		0.39553	0.696932		1.33831	6.23452
													1.29853	-0.29667		0.900907	0.175315		-4.21545	-2.03824		-0.89605	0.26969		1.33729	6.19919
													1.31698	1.44732		1.10814	-0.10686		7.10141	9.25087		0.482693	0.324433		1.33105	6.19261
													1.91022	-1.08555		1.90922	-0.87428		-1.34731	-4.21545		1.26307	-0.194		1.32134	6.18833
													0.516848	-0.58226		-0.2692	-0.97629		0.10403	-2.04136		-0.12112	0.127962		1.31757	6.18254
													0.830726	-0.60447		0.999545	-0.97437		1.38608	-2.22514		0.053449	0.235035		1.31593	6.17998
													1.26726	-0.26144		0.835793	0.161115		-1.85067	-2.6446		0.319716	0.730288		1.31322	6.17995
													0.053665	-0.91091		0.612381	-1.11779		-2.22634	-4.21545		-0.26187	0.073192		1.31082	6.17222
													0.55096	0.844239		1.05148	-1.15602		2.5533	3.04546		0.447332	0.74607		1.29895	6.15302
													-0.34565	-0.32038		-0.1443	0.410253		5.52227	-1.96193		-0.58919	-1.20954		1.29809	6.15245
													1.81468	-0.14055		2.1286	-1.12802		5.14217	-4.21545		-0.17599	1.07762		1.25243	6.14526
													-0.55629	-1.25356		0.79365	-1.31697		1.12474	0.170133		-0.51781	0.455967		1.21497	6.14206
													-0.41551	-0.84517		-0.33236	-0.84828		0.615784	-4.21545		-0.73709	-0.11905		1.16496	6.14077
													0.50423	-1.46695		0.480594	-0.96422		24.5977	-4.21545		-0.85486	-0.40683		1.16026	6.13311
													-1.23129	0.648866		-0.25201	-0.39691		-0.22967	-4.21545		-1.91264	0.288051		1.15512	6.11333
													0.964854	1.38748		1.51957	-1.33067		1.28601	-4.21545		0.468055	0.978956		1.14617	6.11331
													0.357915	0.402065		0.964766	-0.40911		0.439686	4.12748		0.097453	0.360643		1.1442	6.09809
													-2.05092	-1.3208		-1.14993	-0.4489		0.51424	-1.98278		-3.16832	0.716065		1.14103	6.08785
													-0.18408	0.3113		0.166369	0.23126		1.64813	7.17404		-0.08039	-0.80342		1.12552	6.08089
													-1.4603	-0.77657		-0.32873	-0.79401		8.34445	-4.21545		-2.71453	-0.0248		1.12221	6.07476
													-0.28826	-0.14356		0.327408	-1.11478		7.74005	4.6447		-0.14969	1.15108		1.11038	6.06259
													-1.3519	-0.08866		-0.51178	0.054736		5.52225	-1.58578		-1.47989	0.496716		1.10856	5.97225
													0.464176	0.187787		1.06445	-0.48082		7.72437	2.78695		0.202641	0.746413		1.09586	5.96514
													0.739026	-1.55108		1.01484	-0.9416		5.66054	-2.46231		0.313326	-0.48836		1.09212	5.95433
													0.144699	0.545807		-0.23594	-1.11618		0.826675	-0.0396		-0.60145	1.26359		1.08473	5.95374
													0.349827	-0.22586		0.298511	-1.3029		-4.21545	-0.74656		-0.26608	1.16906		1.07969	5.94832
													-0.72333	-1.52273		-0.12444	-1.48783		-2.06724	-4.21545		-1.38694	0.508714		1.07667	5.94076
													1.06166	-0.58022		1.31731	-1.00292		0.824338	2.03131		0.608809	0.253075		1.07363	5.93859
													-0.2145	-0.8813		0.418213	-0.70298		-0.94573	2.67162		-0.06486	0.013945		1.06841	5.90182
													-1.09618	-0.62595		-0.51651	-0.93881		3.08973	0.329866		-2.11297	0.359594		1.02242	5.90135
													-0.62187	-0.82425		0.374841	-0.74437		4.56239	-4.21545		-0.52319	-0.115		1.01472	5.8928
													0.37547	1.07832		0.381654	-0.26686		5.24947	0.81464		0.003263	0.129605		1.01319	5.86906
													-2.23619	0.798465		-1.02936	0.555284		-4.21545	3.11255		-2.84284	0.054174		1.01219	5.83386
													1.94314	-1.22323		1.7844	-0.75991		-4.21545	-2.31414		1.21028	-0.17446		0.999847	5.82585
													0.54758	-1.80623		1.27359	-0.95177		1.64575	-1.05633		0.217483	-0.9852		0.991528	5.82245
													-0.22051	-1.6212		0.527541	-0.86415		2.27703	-1.24306		-0.21243	-0.4643		0.948071	5.81105
													0.049323	1.69104		0.452992	-0.0467		-4.21545	1.48375		-0.13388	0.067754		0.942215	5.76056
													-0.6119	1.68611		-0.04567	-0.53227		-1.65806	-1.90144		-0.62476	0.310197		0.940744	5.74494
													1.52362	-0.60734		1.64505	-0.50379		-1.64073	-4.21545		-0.43005	0.386625		0.920115	5.7372
													-0.48512	1.36072		-0.47162	-0.04768		6.8857	0.259064		-1.44077	0.425193		0.9058	5.73672
													1.45824	-1.25175		1.68721	-0.36635		5.78331	-4.21545		0.834735	0.269913		0.893609	5.73556
													-1.78223	1.14246		-0.88852	-0.54729		-4.21545	-2.3491		-2.31311	0.107314		0.882575	5.73419
													0.104637	-0.81979		0.210321	-1.27148		-0.46254	2.27525		0.043987	0.533717		0.880948	5.7325
													0.563866	1.595		0.744894	-0.16313		-4.21545	6.27974		0.313111	0.266278		0.878297	5.71189
													1.24063	-0.82052		1.58093	-0.42108		-1.22958	-1.55673		0.800389	0.117364		0.875064	5.68071
													-1.12329	1.30408		-0.35134	-0.44373		-2.28243	3.0265		-1.75118	0.122082		0.853305	5.67178
													-0.80474	1.38973		0.662588	0.103511		2.0611	-1.40273		-0.29636	0.264981		0.838148	5.66961
													0.539199	1.48681		0.7292	-0.08815		0.33126	-0.46039		0.02737	0.21807		0.826758	5.66352
													0.063597	0.793969		0.414317	-1.18509		0.4695	1.25152		-0.07522	1.10422		0.806744	5.66314
													1.88558	-0.79456		2.37877	-0.42496		7.28729	-2.38791		1.11598	0.149578		0.805602	5.63552
													1.51283	-1.66794		1.61526	-0.89887		0.823806	-4.21545		0.842451	-0.64469		0.792691	5.62955
													0.765958	-0.57571		1.2343	-0.97594		21.2563	-4.21545		0.373875	0.127133		0.780705	5.60488
													-1.11901	-0.70543		-0.39448	-0.94636		-1.63232	-4.21545		-1.84802	0.63389		0.77397	5.60433
													-0.70453	0.199328		0.480733	-0.50582		0.46385	-4.21545		-0.49454	0.165749		0.772663	5.60254
													0.719067	-0.27001		0.89854	-0.98128		8.93206	4.94621		0.271059	0.623426		0.729991	5.58461
													1.38152	-0.23577		1.35718	-1.15778		6.25654	-2.16331		0.694012	0.602948		0.704542	5.57691
													0.502385	-1.39582		0.067247	-0.98488		-2.41312	6.49283		-1.09172	-0.36131		0.69617	5.57123
													1.27217	0.418113		1.80096	-0.68062		-0.6871	-0.44627		0.87508	0.802394		0.691188	5.56417
													0.807268	-1.67744		-0.00983	-0.65023		-4.21545	3.79262		-1.07745	-1.26118		0.689273	5.55859
													1.549	0.603949		1.68756	0.44804		-0.42641	-4.21545		-0.47732	0.304962		0.681181	5.55837
													1.95217	1.30286		1.71414	-1.03443		0.023368	8.44473		0.911808	0.891371		0.675539	5.55186
													-1.49594	0.165291		-0.3275	-0.65255		5.63093	-1.2048		-2.7127	0.166535		0.671523	5.53709
													-2.06183	0.173039		-0.5953	-1.0766		2.54088	-4.21545		-2.54936	0.441577		0.670183	5.53322
													-1.05262	0.369883		-0.42807	-0.58453		2.25631	8.39541		-1.87287	0.246997		0.669697	5.53185
													-1.61512	-0.26851		-0.89391	-1.10612		-1.06605	-0.52656		-1.99576	1.03413		0.666063	5.52577
													0.549162	-0.42375		0.896576	0.104262		-4.21545	12.1609		0.155644	0.541164		0.66477	5.52543
													1.21099	-0.66298		1.22749	-1.17673		4.59968	1.20068		0.264834	0.431652		0.663081	5.51835
													0.832264	-0.23		0.986645	-0.58032		-4.21545	-4.21545		0.471729	0.244663		0.65006	5.51431
													1.4103	-1.81136		1.61274	-1.10585		0.351129	-4.21545		0.64099	-0.28342		0.639967	5.46016
													1.14971	-1.62028		1.19722	-1.09485		0.655376	2.39966		-0.45468	-1.53512		0.636073	5.45335
													0.446901	-0.62325		1.0896	0.216146		1.04669	-1.46488		0.258836	-0.34225		0.630562	5.44364
													2.03735	0.179977		1.70026	0.242946		-0.04027	-2.06741		0.735831	0.217178		0.610879	5.44282
													-0.95294	1.03801		0.272113	-0.8148		0.8138	9.76992		-0.88818	0.984853		0.605679	5.4427
													-0.59334	-1.7119		0.541606	-1.58504		8.58232	-2.24132		-0.54026	0.809314		0.594798	5.4316
													0.702006	-1.56059		1.47998	-0.96399		-0.46998	-1.78623		-0.20856	-0.59434		0.587044	5.42838
													0.830828	0.820233		1.04691	-0.62474		-4.21545	-1.0092		0.270092	1.20299		0.582067	5.40584
													1.75822	0.178748		2.01711	0.661921		1.0678	-0.60908		1.03652	0.727274		0.574175	5.39747
													0.475711	0.246192		1.70635	-0.81504		-1.27014	5.34311		0.539979	0.657234		0.551158	5.39706
													1.33983	-0.5702		1.03923	-1.32366		-0.01736	5.54936		0.330165	1.06643		0.543782	5.38527
													-1.78294	-1.56071		-0.77497	-1.77918		2.61576	3.60628		-2.66503	0.690589		0.542296	5.38511
													0.972904	-0.89979		1.11862	-0.15383		0.008211	3.51795		0.471345	0.641617		0.538236	5.38325
													-1.08053	1.14474		0.290785	-0.8302		-0.04525	-4.21545		-1.27318	1.00661		0.527332	5.37802
													-0.0348	-1.05598		-0.30793	-1.29791		0.909479	5.62376		-0.27375	0.524316		0.517721	5.36538
													1.36374	1.4663		1.55192	0.132724		-1.43063	-1.01228		0.699832	0.297705		0.50224	5.33894
													0.636362	1.55449		0.760044	-1.03398		-1.56915	-1.37694		0.100399	0.933145		0.500987	5.32635
													-0.09046	1.27612		0.968164	-0.206		-2.4437	1.76293		-0.43786	0.267654		0.491602	5.32128
													0.648288	1.03741		0.361017	-0.12475		2.70906	3.16936		0.103924	0.359062		0.48818	5.32057
													-1.47451	-0.87393		-0.99585	0.055713		5.91622	5.12801		-1.82178	-1.49403		0.480977	5.31965
													1.72194	-0.4208		1.75894	0.090975		0.483776	1.55446		0.950775	0.144723		0.476621	5.29963
													-1.36828	-0.00886		-0.89417	0.110212		2.10318	-4.21545		-1.80104	0.305513		0.470529	5.29952
													1.56407	-1.46715		1.7873	-1.10151		3.06007	-1.744		0.948686	-2.03243		0.466063	5.29275
													-1.12473	1.19795		-0.52701	-0.20449		5.85039	4.66369		-2.39603	0.363179		0.446026	5.26952
													-0.81961	-2.30418		-0.41694	-0.61851		-4.21545	-2.60519		-1.98553	-2.97407		0.421036	5.26396
													0.48983	-0.55354		0.634187	-0.04996		-4.21545	1.68958		-0.20809	0.86361		0.414674	5.25759
													-0.08428	-0.6876		0.892367	-0.92688		-2.30259	-2.19978		-0.01715	0.150361		0.407857	5.25721
													-1.59739	-0.38829		0.178464	-1.23469		-1.58503	-4.21545		-1.82288	1.10762		0.384696	5.25562
													1.27756	-0.76088		1.21775	-1.2203		9.34014	9.18159		0.798119	1.07051		0.377944	5.23596
													0.841925	-0.58399		1.19933	-0.23568		0.846889	-2.08764		0.344453	0.375562		0.364851	5.23444
													0.761032	-0.56399		1.92831	-1.25846		-2.02444	-4.21545		0.690285	1.10961		0.34662	5.22677
													1.15724	-0.06216		1.50084	0.390733		-4.21545	-1.32236		0.395263	0.805734		0.338899	5.21974
													0.501528	-2.28276		0.231746	-1.29865		-4.21545	-2.44146		-0.76484	-0.65927		0.338459	5.19499
													1.42081	-1.31163		1.71331	-0.63129		0.353952	0.050926		0.899667	0.535205		0.337675	5.19282
													0.064185	-0.36664		0.409424	0.467394		3.82309	3.02869		-0.32673	-1.3021		0.331756	5.18829
													0.48066	1.42218		0.765715	-0.28845		4.82818	-2.58468		-0.06724	0.075647		0.330324	5.14799
													0.983942	-0.25296		1.43183	-0.81784		-2.23373	14.6496		0.279683	0.580495		0.328224	5.14082
													1.07212	-0.48829		1.84563	-0.79682		-4.21545	2.94031		1.16362	0.334371		0.327577	5.10464
													1.13716	0.09514		0.971623	0.248288		3.174	4.50458		0.102124	0.533904		0.326004	5.09996
													-0.20471	0.036441		0.820855	-1.01652		9.88912	-1.90967		-0.34815	1.19637		0.324766	5.09096
													-1.53381	1.28712		-0.51915	-0.95464		-2.21832	-2.78838		-2.05535	1.03505		0.324662	5.07386
													0.850749	-1.24246		0.480948	-0.87958		0.946434	-4.21545		-0.29692	0.424883		0.324557	5.04986
													-0.65244	0.228088		-0.29595	-1.25222		8.25513	0.560539		-1.51174	1.06223		0.316482	5.0491
													-1.68778	-0.86423		-0.3519	-1.05888		2.57838	2.32279		-2.81865	-0.29238		0.303343	5.04439
													-1.03042	0.720096		0.179747	-1.51944		-2.47723	0.822805		-1.07796	0.417636		0.281506	5.04331
													-0.74758	0.312377		0.072968	-1.09337		-4.21545	-2.01744		-1.12507	1.00626		0.280776	5.03
													0.901131	0.589087		1.32431	-0.48624		0.534985	-4.21545		0.526249	0.511614		0.27714	5.01776
													0.583069	-0.10444		1.00354	-1.35436		-1.88996	4.49522		0.22008	0.379711		0.272302	5.01525
													0.554894	-0.43343		0.946896	-0.14985		-1.98446	2.8301		0.055867	0.109208		0.271962	4.99678
													-1.43959	1.22339		-0.37629	-1.10499		-0.12752	-2.20403		-2.88749	0.963636		0.266458	4.97704
													0.253406	-0.49902		1.18499	-0.90858		3.99932	-0.98532		0.178885	0.177201		0.265893	4.95885
													-0.21042	0.806353		0.315552	-1.18381		0.224206	-2.39929		-0.23277	0.608974		0.263662	4.95134
													-0.20254	-1.42825		0.509506	-0.95358		-2.31066	-2.2084		-0.32316	-0.37834		0.261381	4.95033
													0.897468	-0.60618		0.816363	-1.07092		-4.21545	8.21575		0.388298	0.389394		0.25995	4.93998
													0.837168	-0.38762		-0.01058	0.424412		2.74568	-2.35886		-0.20287	0.124761		0.259847	4.91143
													-1.75338	-0.33508		-0.60426	0.164871		1.75131	-1.86449		-3.39234	0.217926		0.237109	4.89953
													1.2976	1.00627		1.22534	-1.17932		1.35815	-0.78013		0.520414	0.959092		0.233252	4.87559
													1.08106	-0.0167		0.33005	-0.60689		-2.37765	-2.03313		-0.81161	0.177492		0.226376	4.87512
													0.268425	-1.54712		0.12386	-1.07017		9.04848	-4.21545		-0.21473	-1.11624		0.221389	4.86455
													-0.52314	-1.57533		0.597566	-0.93565		5.86833	-2.57326		-0.57252	-0.5868		0.201368	4.84496
													0.469721	-0.47138		0.353563	-0.65841		4.12823	-4.21545		-0.08503	0.155951		0.200312	4.84328
													-1.47014	1.43209		-0.40219	-0.69593		-0.45551	0.662454		-2.98171	0.506175		0.186392	4.83468
													0.797015	-0.21393		0.937315	0.237594		-0.96551	4.24307		0.064526	0.667255		0.186204	4.83097
													0.070931	-0.93124		-0.07384	-0.78012		2.12287	-4.21545		-0.63753	-0.2369		0.177382	4.82661
													0.108835	1.19137		0.407138	-0.29657		-4.21545	0.77586		-0.05311	0.024803		0.163907	4.82106
													-0.38745	0.998168		0.763957	-1.28287		2.12219	10.4063		-0.47021	0.884705		0.15942	4.80655
													-0.183	-0.00565		0.084272	-1.17107		9.17837	3.69382		-0.16048	1.19021		0.158176	4.80028
													-1.48562	-0.54153		-0.40417	-1.05394		-2.28696	2.84068		-2.79633	0.606491		0.153782	4.78089
													1.14644	-0.14538		0.932009	-1.18456		-4.21545	0.030044		0.882727	0.399171		0.1311	4.74755
													0.226534	0.285407		0.576396	-0.63834		-4.21545	-1.6953		0.067136	0.149613		0.127488	4.71951
													1.45201	1.62981		1.48048	-0.14593		1.18986	3.21072		0.716945	0.24108		0.125203	4.70318
													1.32138	0.387276		0.858115	-0.49427		4.02208	-2.82095		0.211687	0.153496		0.119576	4.70059
													-2.35695	1.72825		-0.70107	0.122425		-4.21545	-1.49091		-3.09773	0.370948		0.111134	4.69576
													-0.72145	1.35677		-0.44861	-0.8117		8.08434	3.04267		-1.60205	0.952376		0.105804	4.68802
													1.6643	-1.95288		1.95962	-0.7478		2.52244	-4.21545		0.926668	-2.29407		0.081055	4.6709
													0.792013	-0.01253		1.57211	-0.64085		-2.27009	-2.45453		0.445074	0.684419		0.080716	4.63935
													0.634248	-0.95088		0.708484	-0.97397		-2.12666	2.75611		-0.48602	-0.00856		0.078161	4.63222
													0.560389	-0.87241		0.765956	-0.96672		0.585396	1.89254		0.210215	-0.0082		0.070931	4.63197
													0.960102	1.50591		0.880097	-0.24487		-2.19572	-4.21545		0.72673	0.39257		0.067334	4.62766
													0.629181	0.703294		0.769322	-1.56733		-1.45795	-1.96232		-0.0716	0.722378		0.065756	4.61657
													0.868676	-1.29435		1.09488	-0.62569		-4.21545	-1.0606		0.227354	-0.38186		0.063152	4.59944
													0.215272	-1.47837		0.718188	-1.29016		0.65171	-4.21545		0.161131	0.488328		0.059569	4.59492
													-1.10407	1.40946		-0.05098	-1.39785		4.27813	-1.94855		-1.47099	0.808928		0.054208	4.59081
													-0.41109	-0.64182		-0.32799	-0.79218		2.667	1.36143		-1.14515	0.043101		0.046396	4.58693
													-0.57561	1.23648		-0.07245	-0.28169		2.82878	-1.57384		-1.47679	0.325989		0.045865	4.58289
													-1.06351	-0.2636		-0.4165	-0.55089		2.40799	4.45387		-2.11027	0.255383		0.011597	4.57571
													-0.32317	-1.73021		0.566486	-1.03213		5.78543	0.774915		-0.40863	-1.886		0.010184	4.57484
													-0.64301	1.55126		-0.06084	-0.20261		-2.26843	-0.32212		-1.9357	0.34154		0.004883	4.56397
													0.408797	-0.05759		0.17614	-0.94769		-0.2281	-1.15405		-0.36765	0.419249		0.002907	4.55948
													0.264589	0.630182		0.454682	0.682543		-4.21545	2.99248		0.19806	0.203711		-0.01355	4.55187
													-0.47364	-0.3117		0.328089	0.04968		-1.42887	-1.73742		-0.56171	0.316707		-0.01564	4.55131
													0.688553	-2.39436		1.05016	-0.63208		10.3361	-2.1382		0.483609	-3.10934		-0.04148	4.54939
													-1.1905	-1.69656		-0.54149	-0.91947		-1.69241	-1.36584		-2.51412	-0.80681		-0.04897	4.53989
													-0.01061	1.18319		0.645434	-0.42851		4.20232	-2.37651		0.112685	0.31282		-0.06662	4.46895
													0.134977	-0.95039		1.17156	-1.0057		0.854694	5.35414		0.444006	-0.13488		-0.06708	4.45016
													0.327218	-0.26454		0.294485	-0.8589		3.28839	3.60382		-0.04158	0.893921		-0.07995	4.44675
													1.32746	0.104163		1.42747	-1.6086		4.18422	-1.41865		-0.63829	0.799		-0.08035	4.44643
													0.961456	-1.2033		1.3579	-0.74129		5.26445	-4.21545		0.635635	-0.00187		-0.0867	4.43437
													1.7572	-0.2758		1.96588	-1.49964		2.64501	-0.49135		-0.13589	0.428125		-0.09263	4.43291
													-0.11271	-0.26732		-0.11121	-1.25557		-1.63976	-4.21545		-0.67627	1.13218		-0.11434	4.4234
													1.41758	1.57926		1.14914	0.040549		9.50656	-0.41239		0.407623	0.384857		-0.11434	4.41922
													-0.57719	1.48967		0.617563	-0.44181		16.5588	4.08368		-0.65112	0.223608		-0.11445	4.40767
													0.6715	-0.39539		0.95658	0.483352		1.38627	-1.00472		0.306717	-1.23766		-0.1199	4.40664
													-1.72722	1.34815		-0.40968	-1.1028		-4.21545	0.976314		-2.52435	0.795288		-0.12101	4.4048
													-2.19596	-1.76449		-1.10829	-0.83184		-4.21545	-1.21783		-3.07297	-0.70496		-0.1252	4.40199
													-0.3164	1.42309		0.343064	-0.3193		-4.21545	2.83714		0.153747	0.196097		-0.12925	4.38832
													-1.60518	-0.12056		-0.34173	-0.87542		1.51426	-4.21545		-2.55936	0.36693		-0.15636	4.38735
													1.71328	0.826138		1.65989	-0.74065		-4.21545	4.48903		0.923719	0.913555		-0.15647	4.38021
													0.590502	-0.33845		1.44841	0.440207		-0.15205	6.4188		0.362303	-1.22715		-0.18578	4.35829
													-1.37289	0.591679		0.019588	-1.63571		-1.61282	3.63219		-1.53784	0.441109		-0.18612	4.33651
													-1.3304	-1.63372		-0.12117	-0.87166		-2.01665	-0.26247		-1.50437	-1.23441		-0.1891	4.32949
													1.3913	1.62108		1.86049	0.072953		3.15353	1.42476		0.736078	0.391485		-0.19948	4.32196
													0.800356	0.535114		1.61913	-1.46908		0.269885	5.07599		0.414673	0.600155		-0.20398	4.31495
													0.487655	0.536648		1.41895	-0.62881		7.48169	2.05069		0.554878	1.22446		-0.21484	4.30736
													1.22329	-0.4808		2.25185	-0.07267		3.46111	2.36516		0.764109	0.196069		-0.22035	4.2849
													-0.82782	0.047299		-0.45525	-0.50938		-1.59312	-1.74697		-1.05086	0.696844		-0.22242	4.28468
													0.535705	-0.61669		1.23649	-1.57972		1.99931	2.48577		-0.04902	0.90144		-0.22788	4.28029
													1.02428	0.709703		2.23057	-0.69453		-4.21545	7.76474		0.894467	0.248623		-0.23452	4.25115
													-1.4742	-1.68994		-0.39949	-1.60192		-4.21545	-4.21545		-3.12415	0.815117		-0.23907	4.23801
													1.7419	1.63166		2.13389	-0.75522		4.64072	0.545215		1.26918	0.472063		-0.24755	4.22889
													0.351543	-1.03971		1.53809	-0.83416		0.688968	-0.11588		0.61402	-0.18506		-0.25198	4.21704
													0.661523	-0.98749		1.57739	-0.43488		2.35459	-4.21545		0.507437	0.210028		-0.25449	4.21667
													-0.0999	1.51725		0.813098	-0.29057		-4.21545	-4.21545		-0.65542	0.015357		-0.29162	4.21481
													-0.23832	0.552979		0.827659	-0.63333		-4.21545	-4.21545		-0.11571	0.141382		-0.29694	4.20474
													0.195972	-0.41049		1.18901	0.022208		-4.21545	-4.21545		0.176459	0.296995		-0.30367	4.20365
													0.04975	0.269714		1.05952	0.507894		-1.61226	0.470111		0.136376	0.603826		-0.30793	4.18806
													-1.27254	0.938636		-0.41851	-1.38779		-4.21545	4.90633		-2.53955	0.757868		-0.31351	4.18126
													-0.20106	-0.07246		0.784879	0.142733		4.16994	2.95638		-0.07258	0.391151		-0.32373	4.1795
													0.38501	-0.59741		1.50093	-1.09055		2.70064	-0.39404		0.579948	0.760785		-0.3241	4.16722
													-0.78383	-1.6573		-0.55053	-0.9928		-4.21545	1.46245		-0.8145	-1.07221		-0.33653	4.1629
													1.36322	-2.19304		1.79434	-0.93848		-2.13469	3.01695		1.10247	-3.14639		-0.3442	4.14917
													1.54633	-1.74852		1.69254	-1.12684		5.965	7.04499		0.831802	-2.09972		-0.3593	4.14808
													-0.94116	-0.4888		-0.318	-1.18679		7.9854	1.08045		-0.94331	0.699359		-0.37759	4.14787
													-0.18966	0.586452		0.913384	0.529572		-4.21545	2.77808		0.090817	0.489676		-0.39265	4.14059
													0.163174	0.629157		1.25673	-1.48709		-1.87494	1.84103		0.089653	0.637802		-0.39472	4.13637
													1.45045	-1.32198		1.98341	-0.93762		5.31069	-4.21545		0.085731	-0.6274		-0.40093	4.12941
													-1.76863	-0.93092		-1.33269	-1.04143		3.33455	1.68568		-3.14097	-0.42395		-0.40882	4.12616
													-0.71939	1.34175		-0.64221	-0.79627		-0.16626	4.78368		-0.73025	1.02161		-0.41674	4.11939
													-2.12745	1.66037		-1.09435	-0.76832		-4.21545	0.926653		-3.04656	0.480851		-0.43351	4.11269
													0.994733	1.08316		1.31752	-0.53076		1.21776	-4.21545		0.422718	-0.03333		-0.44134	4.10008
													0.862991	0.751016		1.26032	-0.90918		-2.07473	0.317187		1.01868	0.810132		-0.44637	4.09082
													-1.05639	-0.38011		-0.98268	-1.13661		-4.21545	-2.01803		-0.87186	0.225131		-0.44675	4.07929
													0.633365	0.245899		0.906499	0.377361		-2.28531	19.4913		0.44315	0.444493		-0.44848	4.07025
													1.69748	-1.6484		2.07789	-0.99159		-2.19228	-1.53281		-0.04194	-1.69668		-0.45217	4.06657
													0.735825	0.730773		1.48785	-0.91638		6.794	-4.21545		0.561903	1.25252		-0.45526	4.06227
													0.916744	0.639546		1.28642	-1.278		-1.68641	1.16872		-0.55472	0.871907		-0.45547	4.04726
													1.58903	-1.03131		1.90073	-0.59394		-4.21545	-2.09713		0.867524	-0.02661		-0.46868	4.03034
													-1.1742	1.32088		-0.4095	-0.28862		-4.21545	0.065135		-2.14368	0.171623		-0.47773	4.02773
													0.068004	1.22318		1.16898	-0.70197		4.0379	1.04055		-0.18972	0.730544		-0.47847	4.01868
													-0.779	-1.16087		-0.10558	-0.37994		-0.12382	2.80105		-1.3857	0.494804		-0.49026	4.01602
													-0.44728	0.351125		0.54299	-0.85621		-0.44924	0.003944		-0.55986	0.651428		-0.49328	3.99304
													-0.8389	0.934715		-0.25035	-1.1199		0.758261	-1.28643		-0.73102	1.09319		-0.49339	3.98806
													-1.32436	-2.126		-0.45077	-1.29049		-1.12192	3.72402		-2.9355	-0.60323		-0.4963	3.969
													-0.54775	-0.39671		0.35244	-0.92524		7.00172	1.22498		-0.31901	1.20378		-0.501	3.96237
													0.539449	-0.42052		1.12806	-1.43636		1.24921	0.672468		0.329346	1.253		-0.50889	3.96091
													-0.07459	-1.51838		0.71061	-1.07657		4.76459	3.17457		-0.1805	-0.203		-0.51011	3.95676
													1.46815	-0.64455		2.30958	-1.38719		3.24493	-2.1685		1.06139	1.036		-0.56877	3.95103
													1.47364	0.243482		2.00312	0.280874		1.29263	1.04053		-0.0429	0.365539		-0.59396	3.93308
													0.390072	1.26102		1.40863	-1.18325		8.28976	-4.21545		0.242551	0.875578		-0.60702	3.91255
													-0.49829	0.571108		0.718333	-0.65421		-4.21545	4.6619		-0.53186	1.00873		-0.60967	3.91
													-1.14729	0.128222		-0.10079	0.215491		6.76399	2.32186		-1.72161	0.6893		-0.61349	3.90993
													-0.62475	1.68624		0.293898	-0.18543		3.52928	0.534241		-0.65838	0.286182		-0.62208	3.88931
													-0.85051	-0.3827		-0.68126	-1.64441		0.740512	-1.42099		-1.25384	1.20813		-0.63101	3.88804
													-0.09239	0.69651		0.186143	-0.98276		0.153108	-1.11252		-0.09907	0.888883		-0.63633	3.8811
													-0.68015	-2.00769		0.332028	-0.79078		1.39281	2.25194		-1.34937	-1.97941		-0.64244	3.84852
													-0.20391	1.30476		0.203698	-0.2644		0.720931	0.68116		-1.31068	0.261248		-0.64778	3.84628
													-1.25533	-1.58457		0.584627	-0.91405		7.24531	-1.19583		-0.99475	-0.74707		-0.66434	3.84164
													0.414379	-0.64069		1.28411	-1.25718		1.07576	-2.49979		-0.39911	0.752081		-0.67896	3.84005
													-1.32573	0.156986		-0.31309	-1.27829		3.6158	2.305		-2.07206	1.00418		-0.67927	3.83976
													-0.08662	-0.15832		0.5531	-0.00509		26.1613	2.38953		0.200884	0.344815		-0.69469	3.83388
													-1.52789	1.00655		-0.21094	-1.04863		-4.21545	-1.907		-2.50794	1.0686		-0.70475	3.79379
													0.329113	1.89542		1.1981	-0.02277		4.7217	0.313726		-0.18061	0.197291		-0.71479	3.73809
													0.879207	1.87272		1.78711	0.047538		4.64505	2.35812		0.625969	0.458749		-0.72603	3.71841
													0.694512	1.26539		1.27354	-1.06172		-2.19624	-0.87781		0.576917	0.665067		-0.73851	3.70605
													-0.51938	1.18861		0.36718	-0.81742		-4.21545	-4.21545		-0.3457	0.948518		-0.7442	3.69963
													0.811429	0.808319		2.07368	-1.14743		-4.21545	0.389903		0.857434	0.960844		-0.76361	3.69701
													1.35183	-1.97366		1.71079	-0.9343		-0.05431	2.23501		0.659343	-2.20457		-0.76708	3.69645
													0.183563	1.57515		0.780929	-0.07585		2.31318	-1.08977		-0.9359	0.024782		-0.77371	3.6739
													0.850385	-0.38483		1.52315	-0.69039		-4.21545	2.46756		0.169869	0.142384		-0.77889	3.62232
													0.019883	0.528114		0.369357	-1.23367		0.586516	0.506657		0.146891	0.554651		-0.79834	3.62221
													0.867102	1.30029		1.92409	-0.16573		0.283441	-1.41324		0.694309	-0.0448		-0.8032	3.60194
													1.63863	0.14555		1.93649	0.279996		10.9471	7.30635		1.0843	-1.15103		-0.81196	3.59584
													0.615862	-1.27396		1.23807	-1.00284		3.23771	-2.16029		0.649554	-0.68959		-0.81525	3.58839
													1.08997	0.295687		2.19043	-0.77613		0.760487	-2.34151		0.947786	0.36722		-0.83688	3.5477
													1.0072	0.432422		2.08169	0.392083		2.93204	9.11737		0.671251	0.377954		-0.85161	3.54685
													1.6041	-0.68271		1.34554	-0.25182		11.1877	6.98077		0.693067	0.336898		-0.85215	3.54029
													-1.22372	-1.30014		-0.36391	0.077334		9.52681	-2.09631		-2.82046	0.071692		-0.8527	3.53761
													-1.15916	-0.27397		-0.56682	-0.75543		2.11099	1.50924		-1.38519	0.393727		-0.87954	3.53419
													-0.25192	0.335419		1.00162	0.334887		-4.21545	2.17826		0.008113	0.437528		-0.88186	3.53101
													-0.80958	-1.11228		-0.17361	-0.67785		0.957348	-4.21545		-1.244	-0.73112		-0.89168	3.52672
													-0.76631	0.531892		-0.27027	-1.29236		2.02876	-4.21545		-0.56503	0.633348		-0.91225	3.51056
													0.650667	1.79386		1.35135	0.069529		-0.44963	5.70938		0.232907	0.424459		-0.9392	3.4928
													-0.7831	-0.25892		0.002047	-1.40473		1.56211	1.87817		-0.75625	1.11584		-0.96198	3.49043
													1.45888	1.70006		1.37729	-0.1638		3.11374	2.33511		0.672887	0.29627		-0.97074	3.48634
													0.778028	-0.82846		1.73272	-0.90523		-1.33227	-2.31191		0.713022	0.16843		-0.97221	3.46396
													1.22771	-0.29186		1.64771	-1.15302		6.8165	6.72204		0.66334	1.35276		-0.97376	3.45607
													-0.56669	0.279345		-0.11938	-0.52261		0.493361	-4.21545		-1.96748	0.244302		-0.97453	3.43303
													-1.07729	-1.75857		-0.57843	-0.95259		6.44757	6.20363		-1.20195	-1.45505		-0.97499	3.43165
													0.69453	-0.01969		0.95628	-0.63264		0.93924	0.57742		-0.41261	0.085486		-0.98542	3.42184
													-0.38124	0.054729		0.247142	0.488613		3.27356	-1.84698		-0.82105	-0.7048		-0.98823	3.42031
													0.463571	1.45951		1.11615	-0.13209		-4.21545	-1.83556		-0.64898	0.087842		-0.99462	3.40896
													-1.30232	-0.85266		0.095754	-1.19362		0.646134	-1.69617		-2.2265	0.941669		-0.99763	3.40783
													-0.97042	-1.49189		-0.603	-0.91287		-4.21545	0.863334		-2.16207	-0.4208		-1.00765	3.40637
													-0.53434	-0.21383		0.642531	-0.82563		0.396126	-2.40341		-1.08847	0.491664		-1.01812	3.39031
													0.873676	0.121693		1.93659	-0.82795		-2.0495	8.52435		0.722301	0.327207		-1.02138	3.38069
													0.638931	-0.28001		1.03731	-0.98652		1.46316	5.40895		0.88458	1.27306		-1.04466	3.3612
													0.611052	-2.21165		1.15706	-1.11939		-1.12919	-4.21545		0.356826	-2.16767		-1.0519	3.35517
													-1.14643	0.13762		0.110369	0.15769		-4.21545	3.35934		-1.42521	0.083773		-1.07774	3.32113
													-0.2039	-2.28142		0.224745	-0.97553		0.304082	-2.09497		-0.7148	-2.9792		-1.0835	3.31165
													-0.09288	-1.79859		0.349314	-0.93675		-4.21545	0.747651		0.020945	-1.4947		-1.10285	3.30425
													0.022781	0.324748		0.801307	-1.16405		8.0601	-4.21545		-0.35833	1.27378		-1.10491	3.29723
													1.94259	-0.13147		2.16773	-1.03045		-4.21545	-4.21545		1.19648	0.401252		-1.1332	3.29443
													0.617292	-0.40354		1.30876	-1.14401		6.59345	-1.64355		0.053918	0.28981		-1.15442	3.29091
													0.050364	-0.07854		1.13963	-1.0076		0.823282	-0.51132		0.019277	0.374863		-1.15499	3.26974
													-1.21051	1.68175		-0.93605	-0.72827		-4.21545	-4.21545		-1.78707	0.4846		-1.16349	3.26658
													0.81661	1.59955		2.02446	-0.77878		-2.41712	-0.56956		0.934838	0.583998		-1.1646	3.24868
													-1.30414	-1.72168		0.038355	-0.93876		2.87067	1.30228		-1.67908	-2.53442		-1.17254	3.22507
													1.16713	-0.65336		2.09987	-0.87331		-2.31745	-4.21545		0.618964	0.107707		-1.17537	3.21758
													-1.42906	-1.26144		-1.0191	-0.84931		0.389958	-1.90963		-2.16501	-0.33061		-1.19599	3.21659
													0.666375	1.43012		1.43665	-0.82947		13.8461	-4.21545		0.436964	0.892673		-1.19709	3.20776
													1.4849	0.847048		1.23233	-0.9776		0.197214	-4.21545		0.640576	0.961047		-1.2081	3.2038
													-0.21843	0.260089		0.313606	-0.4993		5.36499	-4.21545		-0.52892	0.849738		-1.21713	3.20284
													-1.83428	-0.24806		-1.22497	-0.56085		-4.21545	-2.42967		-3.22304	0.555937		-1.22166	3.20001
													-0.08525	0.761482		0.327389	0.556362		-2.32446	-2.16094		-0.07736	0.420898		-1.222	3.19985
													1.14419	-0.69935		1.42175	-1.15516		-4.21545	3.62809		0.488549	0.966754		-1.22368	3.19285
													0.452933	0.366918		1.18646	-1.05578		7.8831	4.547		0.10811	0.908362		-1.23363	3.19223
													0.313132	1.62417		1.1394	-1.31659		-1.72725	-4.21545		-0.18137	1.00355		-1.24905	3.18553
													-0.26815	1.46457		0.229295	-0.13086		-1.85417	-1.10969		-0.72175	0.099328		-1.2508	3.17385
													-1.3278	-0.73938		-0.78429	-1.00971		0.444798	-2.62488		-0.80646	0.765869		-1.25173	3.17346
													0.520223	-2.35355		1.53329	-1.33988		-2.54133	5.48454		0.121155	-0.56927		-1.26116	3.16153
													0.292042	-2.15319		1.06665	-1.2169		3.27701	-1.31961		-0.30393	-0.26956		-1.26583	3.15225
													-0.34281	-0.03404		0.498221	-1.31916		3.55846	-2.26617		-0.12808	1.17385		-1.27347	3.11021
													0.372452	1.68132		1.23003	-0.80662		-2.025	-2.95227		0.280331	0.495172		-1.27503	3.10853
													-0.13249	1.49336		0.930317	-0.77854		-4.21545	-0.2037		0.203458	0.508874		-1.28658	3.10456
													-0.54532	-0.48077		0.462403	-0.36243		1.26173	-1.469		-0.38393	0.540187		-1.29236	3.07523
													-1.10651	-0.80646		-0.48183	-1.18779		3.31257	-1.61797		-1.1927	0.935398		-1.32883	3.06778
													-0.20022	1.37221		0.454672	-0.91185		-1.59196	0.47394		-0.24067	0.968958		-1.33203	3.0539
													-0.17241	-0.1341		0.823908	-1.2557		-4.21545	2.71081		-0.08278	1.19395		-1.3327	3.04845
													1.37958	1.53514		2.33389	-0.74948		-1.78285	-1.46886		0.828882	1.17509		-1.36342	3.04508
													-1.10076	-0.61854		-0.55023	-1.19326		0.540042	-2.50798		-2.45782	1.07519		-1.36621	3.02723
													0.019677	-0.133		0.991967	-0.97322		-1.74672	-2.12713		-0.06859	0.289995		-1.38404	3.02651
													-0.82596	0.577532		-0.00922	-1.34799		-4.21545	-2.27942		-1.38832	0.806954		-1.3891	3.02362
													-0.16622	1.36451		0.495333	-0.06133		-4.21545	-1.51744		0.044246	0.438163		-1.38986	2.96037
													0.292354	-1.16602		0.717781	-0.1455		-2.27425	1.75864		-0.74204	-0.85011		-1.40479	2.95635
													-0.59244	-0.9015		0.338083	-1.40766		-2.06759	-4.21545		-0.2607	0.640081		-1.40713	2.93507
													-0.00144	-0.53664		1.13836	-0.48152		-1.16938	1.13539		0.064833	0.418827		-1.4094	2.91366
													-0.20746	-0.48625		0.535192	-1.22297		5.53561	-4.21545		-0.74065	0.900688		-1.41215	2.91266
													0.862114	1.28273		1.89315	-1.0085		0.88763	9.20717		0.724301	0.85779		-1.41408	2.91227
													0.942846	1.06159		1.4811	-0.37063		0.149845	0.373225		0.319282	0.417736		-1.42125	2.89494
													0.9424	-0.40547		1.52029	-0.54555		4.60905	-1.81344		0.574522	0.4664		-1.4406	2.8824
													-1.1533	0.453805		-0.4704	0.555877		3.55414	0.248595		-2.39349	0.592337		-1.44272	2.87534
													-0.94078	1.71325		-0.49365	-0.82624		5.91485	-4.21545		-2.55676	0.621579		-1.45157	2.86948
													0.723857	0.829943		0.523834	-0.11712		-2.07608	-4.21545		-0.21293	-0.26581		-1.46358	2.86666
													-0.22182	-0.84066		0.89564	0.165505		-4.21545	-4.21545		-0.16956	-1.22929		-1.46944	2.86626
													-1.45193	-1.91441		-0.34368	-0.94121		-4.21545	-1.25459		-3.01788	-1.37205		-1.47655	2.86469
													-0.93744	0.582788		0.087138	-1.15984		7.72954	0.356943		-1.41863	0.631878		-1.49284	2.85814
													0.088068	1.67927		0.8189	-0.88154		-4.21545	0.504191		-0.35046	0.646638		-1.49399	2.84094
													1.75621	-0.33772		1.93565	-1.27675		6.5479	-0.70999		1.04359	1.19176		-1.49628	2.82448
													0.332667	-0.23533		1.43871	-0.66628		1.81503	-1.61053		0.400454	0.562871		-1.50066	2.81617
													0.939813	0.813586		1.53067	0.627246		1.11818	-4.21545		0.861135	0.46242		-1.50715	2.81317
													-1.81866	0.236417		-0.75806	-0.46859		9.03428	5.32117		-3.23318	0.222305		-1.51252	2.80836
													0.64535	-1.30076		1.04632	-1.04778		3.33013	-4.21545		0.488865	-0.0752		-1.52025	2.80661
													-0.4108	1.66808		0.063494	-0.21047		-4.21545	-1.38015		-0.41853	0.271816		-1.52594	2.7842
													-0.79256	-0.1722		-0.2957	-1.33783		-2.22681	5.6652		-1.50954	1.18866		-1.53406	2.77611
													-0.75426	-0.79768		-0.08244	-0.59753		-4.21545	-2.07534		-1.38188	0.272183		-1.53561	2.76815
													-1.43346	0.15491		-0.22327	-0.95855		9.14187	-1.91718		-2.00824	0.68905		-1.55487	2.76305
													-1.12325	-0.57947		-0.01245	-1.18616		5.39885	6.67718		-1.3971	0.282344		-1.55801	2.76212
													-1.20108	-1.28721		-0.52599	-0.6136		3.59501	1.32885		-1.20334	1.04195		-1.56051	2.75598
													-0.00313	-1.21401		1.1077	-0.69083		2.39405	2.81377		-0.00106	-0.0135		-1.56062	2.74998
													-0.30956	-0.12069		0.755368	-0.61802		-4.21545	-4.21545		0.023747	0.703158		-1.56707	2.74946
													1.208	-1.5184		1.83011	-0.72655		-4.21545	-1.13332		0.049152	-0.17453		-1.56725	2.73951
													1.04672	-0.88238		2.19284	-0.80518		0.559218	1.0968		0.71705	-0.09981		-1.56795	2.70826
													0.416412	0.204201		1.13208	-0.93976		15.0503	1.1107		0.511417	0.497374		-1.57058	2.70491
													-0.82309	-0.23116		0.163984	-1.14133		-1.2928	4.78836		-0.70004	0.311327		-1.57339	2.70182
													-0.15715	-2.38517		0.900484	-1.37369		-1.7607	-4.21545		-0.01235	-0.52471		-1.57528	2.67542
													0.92094	-0.66397		1.99313	-1.19429		-1.74861	1.94062		0.768046	1.03758		-1.58514	2.6455
													1.3437	-0.46291		1.22986	-1.16326		-0.37803	3.51426		0.656773	0.409057		-1.59356	2.63176
													0.151996	-0.04074		1.43461	0.245758		8.386	-1.78933		0.106746	0.039062		-1.59641	2.63054
													0.735987	0.072193		1.61608	-1.04041		-4.21545	2.7253		0.573979	0.538862		-1.60035	2.61723
													0.640024	0.883415		1.88391	-0.30659		0.368175	-4.21545		0.379855	0.110734		-1.60164	2.61634
													-0.91519	-0.67156		-0.49626	-0.47239		-2.35661	-4.21545		-0.85203	0.259203		-1.60165	2.61569
													0.184996	0.541816		1.23588	0.394519		8.6838	2.23316		0.03668	0.42453		-1.61711	2.60374
													-0.01986	0.48036		0.987587	-0.93165		-4.21545	-4.21545		0.154192	0.350237		-1.62361	2.60062
													1.90323	0.285598		2.08426	-0.66121		10.7015	0.410159		1.23318	0.294273		-1.62526	2.58585
													-0.19261	-0.44791		0.583542	-0.91621		-1.99479	-2.37566		-0.20554	0.329066		-1.62929	2.58183
													0.919313	-2.14542		1.60684	-0.58433		-4.21545	3.43188		0.579903	-1.75999		-1.63139	2.55792
													-1.46101	0.2453		-0.06891	-0.73487		-2.07214	-1.45864		-2.24976	0.631645		-1.63201	2.55345
													0.645467	1.28311		0.953982	-0.2884		2.40293	-1.44443		0.916919	0.417891		-1.64428	2.5518
													-0.03364	-1.62498		0.086202	-1.04354		-2.22485	1.70427		-1.08814	-1.01785		-1.64799	2.53724
													-0.69223	-2.27198		0.681436	-0.59431		3.05341	-2.79279		-0.43812	-1.90933		-1.65033	2.52837
													1.38891	1.17477		1.72482	-1.09506		-0.10069	1.04652		0.725433	1.02973		-1.65386	2.51835
													-0.94444	1.52625		-0.44756	0.028399		-1.25878	0.960303		-1.01831	0.292978		-1.66339	2.51306
													-0.25683	1.13126		0.202551	-0.28122		3.53722	-2.46765		-1.26149	0.477468		-1.68961	2.51191
													-0.05279	1.14941		1.05649	-0.32758		1.10282	9.42162		0.023954	0.04978		-1.69899	2.49342
													1.34738	-1.34485		1.97236	-0.41172		-1.49629	-1.67569		0.235462	-0.97324		-1.70453	2.48952
													0.890488	1.37421		1.82338	0.156611		-1.36043	4.4639		1.00407	0.277499		-1.70609	2.48798
													-0.85407	-0.00947		-0.60779	0.176178		3.03052	-1.03673		-1.57698	0.412901		-1.70787	2.48749
													1.54304	-1.68809		1.79703	-0.93464		-4.21545	-2.54216		1.10227	-0.88486		-1.73139	2.46883
													1.40517	-0.08167		1.97574	-0.73173		-1.96445	-1.64301		0.119733	0.564561		-1.73567	2.46278
													-1.51661	0.080163		-0.49165	-0.90301		-4.21545	6.08102		-3.09357	1.37412		-1.74033	2.45211
													-1.82883	0.613754		-0.51523	-0.81382		3.61339	-4.21545		-2.03224	0.730712		-1.75868	2.44165
													-0.47546	0.565162		0.789075	-0.35437		-2.11598	0.503575		-0.3745	0.340851		-1.77855	2.44077
													0.052576	-1.73269		0.656624	-1.15396		-2.3019	-1.52551		-0.69651	-0.23193		-1.78459	2.42984
													0.710703	0.160895		1.22318	-1.20288		-2.51709	-1.4843		0.934045	0.738097		-1.80021	2.42726
													-0.74217	0.695075		-0.0863	0.462423		3.76961	4.7883		-0.81174	0.367475		-1.80866	2.42496
													1.12235	-0.17357		2.05943	-0.71344		-1.3018	-2.06672		0.88412	0.469428		-1.81299	2.41032
													1.38453	0.163984		1.80802	-0.58221		-0.07384	-1.50418		-0.27495	0.722627		-1.83265	2.39818
													1.27425	0.21813		1.89027	-0.8015		-4.21545	2.27836		0.099263	0.189488		-1.83438	2.39431
													0.010083	-0.44369		0.951754	-1.5342		-2.27775	0.425238		0.355644	0.467247		-1.84796	2.38282
													-0.63355	0.141719		-0.45563	0.501904		-1.36485	-1.99071		-1.80904	0.633125		-1.84951	2.37871
													0.571532	0.168293		1.49365	-1.20337		-1.75551	3.14147		0.552234	1.2818		-1.85675	2.36929
													-1.74869	-1.70143		-1.43685	-1.13841		2.99873	-2.23048		-3.31345	-0.35457		-1.88902	2.36873
													-0.79379	0.612108		-0.33799	-0.37104		3.59795	0.634947		-0.70111	0.239672		-1.89616	2.3653
													0.683382	-0.24693		0.736729	-1.36021		-1.3772	-2.58393		0.197083	0.666459		-1.91019	2.36394
													-0.45972	-1.46041		0.36329	-1.0225		5.72058	0.059202		-1.11727	0.053007		-1.91886	2.35917
													-0.04805	1.62353		1.07861	-0.73511		0.257945	-2.03934		0.256976	0.451899		-1.92449	2.34181
													-0.40305	-0.13975		0.100152	0.074596		-4.21545	-0.01204		-0.96784	0.456698		-1.93161	2.33193
													1.25794	0.058441		1.81065	0.067158		0.684164	-0.84851		1.17384	0.616902		-1.93405	2.32365
													1.72368	-0.12196		2.10477	-1.54836		-0.58888	0.33511		0.880918	0.663988		-1.94118	2.32211
													0.576712	-0.87578		0.864574	-1.05199		5.19275	-4.21545		0.448099	0.177603		-1.94155	2.31263
													1.28389	-1.3705		1.91224	-1.47754		5.97497	-2.0379		0.062879	0.902797		-1.94512	2.30467
													-0.0829	0.611514		0.689096	-0.54425		1.51952	0.828868		-0.21355	0.847688		-1.95021	2.3035
													-0.55772	-0.02766		0.566888	-1.41102		2.89642	-2.23808		-0.61974	0.719833		-1.95181	2.29067
													0.836482	1.74839		1.85687	-0.24095		1.38833	-4.21545		0.606271	0.281499		-1.9716	2.28235
													-1.01279	0.503051		-0.35154	-0.92511		-4.21545	-4.21545		-2.02905	1.21912		-1.97957	2.27239
													-1.1293	-0.65854		-0.45564	-0.55779		-2.07791	-4.21545		-1.03343	0.140096		-1.98326	2.27078
													-0.01176	1.35201		0.912092	-0.25527		-4.21545	-1.67653		-0.16158	0.289803		-1.99537	2.25602
													-0.07397	-1.67688		1.1064	-1.04449		-4.21545	0.568871		0.064537	-1.97588		-1.99766	2.2418
													-1.1334	-1.28387		-0.2132	-0.60592		1.23395	-0.45932		-1.87776	-0.53137		-2.01643	2.23827
													-0.51754	0.632909		0.104447	0.452697		6.50638	2.73455		-0.92693	0.210843		-2.01649	2.22984
													0.059322	0.522229		0.355718	-0.46201		-1.12521	-2.7422		-0.37263	0.202732		-2.05093	2.22814
													-1.04901	-0.77558		-0.76175	-0.42773		-4.21545	-4.21545		-1.02803	0.290569		-2.05184	2.22727
													0.547777	0.801166		1.24751	-0.38801		3.21715	0.050343		0.257501	0.222688		-2.06955	2.22359
													-1.38775	0.800167		0.472818	-0.90093		-2.33027	0.356973		-1.33066	0.866591		-2.07695	2.19738
													-0.93547	-0.56135		-0.57525	-0.58609		-4.21545	-4.21545		-0.96525	0.33981		-2.08684	2.19632
													1.17295	0.641791		1.69793	-0.63902		3.53511	-4.21545		0.86759	0.229038		-2.09643	2.19485
													1.19286	-0.62672		1.17767	-1.14451		-2.12937	-4.21545		0.661993	0.961553		-2.09643	2.16626
													0.693662	0.423765		1.1975	-1.18497		5.63672	-1.98074		0.230275	1.13146		-2.10695	2.1336
													-0.82349	0.424871		0.00634	-0.60918		-1.60583	2.27134		-0.70011	0.164486		-2.1335	2.12663
													0.810461	0.758136		2.21043	-0.92531		2.90751	-0.06718		0.61235	1.13703		-2.13466	2.09405
													-1.00342	0.255722		0.211053	0.167298		1.11139	1.29919		-1.10325	0.676671		-2.13701	2.07927
													1.14785	-1.24365		1.69894	-1.49001		-4.21545	-1.78357		0.72159	0.855477		-2.13823	2.07884
													0.971767	-0.36787		1.62388	-0.81764		-2.00679	-1.50974		0.128764	0.208184		-2.13863	2.0675
													0.665921	0.045379		1.50494	-0.7591		-4.21545	-2.44553		0.537576	0.287936		-2.15026	2.06477
													-0.60415	-0.68625		-0.18733	-0.98074		4.77233	-4.21545		-0.3279	0.040653		-2.15175	2.0606
													0.221658	0.108766		1.25525	-0.66302		1.15664	-2.55694		0.404955	0.689207		-2.15753	2.06059
													-0.60299	-0.15111		-0.20158	0.481335		2.81046	15.0497		-2.03903	-1.30414		-2.16086	2.0548
													-0.4807	0.763067		0.466671	-0.41135		6.55744	8.12771		-0.295	0.253089		-2.17077	2.05181
													0.215794	-0.41516		0.843677	-1.23805		4.71175	-1.46253		0.207474	0.428467		-2.20316	2.051
													-1.01325	-0.98244		-0.66903	-1.7166		-4.21545	-0.21673		-1.14147	1.23689		-2.22755	2.04495
													0.796493	0.794095		0.89515	-0.3567		-4.21545	2.02348		0.521851	0.016888		-2.24192	2.04138
													0.602254	0.566056		1.28887	-0.92924		13.2266	-4.21545		0.382516	0.83866		-2.24453	2.03248
													-1.2191	0.089933		-0.71688	-1.13329		1.88051	-4.21545		-1.53783	0.595717		-2.25243	2.02575
													0.774537	-1.70864		1.31655	-1.04069		6.56774	4.66969		0.520032	-0.62938		-2.27613	2.02377
													-1.84823	0.089625		-1.10073	0.462641		-1.50055	-4.21545		-3.01445	0.009637		-2.28004	1.9655
													-0.49857	0.799789		0.724565	-0.32228		5.12613	1.077		-0.5411	-0.19731		-2.28121	1.93498
													0.933618	0.881463		1.70296	-0.9426		-2.06714	-0.19585		0.628613	0.897836		-2.28976	1.92913
													0.516579	0.042292		1.007	-0.33446		-4.21545	-4.21545		0.177291	0.832042		-2.30395	1.91885
													0.626172	0.55535		1.36915	-0.85514		0.555358	-2.46905		0.475562	0.84104		-2.32052	1.91701
													0.948619	1.63794		1.2593	-0.24279		2.84822	3.59391		0.518749	0.099306		-2.32242	1.91298
													-1.26113	0.91594		-0.16946	-1.06948		-4.21545	-4.21545		-2.0029	0.913485		-2.33508	1.91213
													-0.73211	-1.01192		0.198067	-1.02722		-0.78875	2.15349		-0.63551	-0.14683		-2.38226	1.91062
													0.750402	0.901808		2.24171	-0.31546		0.516506	0.582115		0.609722	-0.03558		-2.38324	1.91007
													-0.35558	0.417864		0.473802	-1.09511		-1.32587	3.13983		-0.261	1.08118		-2.38528	1.90762
													-1.2219	-1.3018		-0.28418	-0.74513		-4.21545	1.31385		-1.79628	-0.1608		-2.38643	1.89635
													-0.8724	-0.21197		-0.26835	-0.66103		11.8552	-4.21545		-1.87387	0.148681		-2.38833	1.88034
													-0.94679	0.305218		-0.17975	-0.78388		0.969661	-1.57032		-1.8081	0.7745		-2.40188	1.87263
													1.20163	-1.70136		1.39149	-1.73972		1.11512	-0.28847		0.905927	0.707597		-2.40497	1.86371
													0.111234	-1.20218		0.512671	-1.49887		-4.21545	-4.21545		-0.478	0.638435		-2.40708	1.85543
													0.200325	0.41011		0.930329	-1.05244		-1.89647	8.9435		-0.07907	0.567301		-2.4094	1.8412
													-0.61242	-0.15224		-0.34307	-1.33159		3.17313	-4.21545		-1.75176	1.17783		-2.41608	1.83998
													-0.87709	1.1441		0.393582	-1.22346		-0.95303	-1.91474		-0.83815	0.620269		-2.43022	1.83212
													0.129956	0.883325		1.25135	-0.80274		7.76862	7.32097		0.13356	1.15114		-2.43402	1.82883
													-1.12316	1.09895		-0.39971	-0.62998		12.9224	-4.21545		-1.91547	0.407493		-2.43673	1.8139
													-1.86738	0.831195		-1.12959	-0.43871		-4.21545	0.234914		-3.08163	0.219387		-2.44992	1.81251
													0.923267	1.67193		1.86571	-0.52978		-2.07545	8.67366		0.679411	0.322222		-2.47173	1.76991
													-0.076	-0.57694		1.04389	-0.81649		-2.22803	3.99394		0.033077	0.440462		-2.49448	1.75615
													0.431043	-0.27402		1.14509	-1.35887		7.79144	3.0195		0.150661	1.12972		-2.49694	1.75569
													0.023894	-0.5657		0.385759	-0.11291		1.4034	2.13948		0.199361	0.060991		-2.49915	1.7451
													-0.55367	-0.11404		-0.02078	-0.56213		-1.25765	6.20652		-0.43735	0.609092		-2.50598	1.74303
													-0.55368	0.807233		0.49517	0.58413		9.65871	0.936672		-0.672	0.545739		-2.51328	1.74201
													-0.03479	0.456779		0.985683	-0.7353		-1.70263	-0.23882		-0.05633	0.422731		-2.51569	1.73358
													0.842413	1.23335		1.39701	-0.89804		-1.3336	8.02412		0.610787	0.834988		-2.51745	1.73192
													1.46458	1.18209		1.73949	-0.12047		-4.21545	-4.21545		0.367857	0.291031		-2.51861	1.72731
													-0.67134	1.73132		0.021027	-0.10686		0.165252	1.10101		-0.46069	0.326781		-2.52075	1.72355
													-0.11868	-0.12002		0.313504	0.248324		8.56043	-2.65362		-0.34518	0.505179		-2.52084	1.70644
													-0.89813	-1.03505		-0.44478	-0.9562		0.723036	2.28825		-2.05054	-0.18476		-2.52862	1.69799
													-0.88722	1.09982		-0.14106	-1.28485		2.21875	-2.20081		-2.17491	0.57527		-2.54456	1.67929
													-0.11818	0.599949		0.732901	-0.47977		-1.52855	-1.84272		-0.13516	0.256314		-2.54921	1.67118
													0.535123	-0.74854		1.01661	0.00987		-1.48819	1.45937		0.208456	0.446126		-2.55399	1.66485
													-0.14069	-0.42684		0.967843	0.152938		-4.21545	-4.21545		0.041788	0.466873		-2.55491	1.66374
													-0.91278	0.514251		-0.25438	-0.97564		4.36246	0.793343		-1.47474	0.797862		-2.55796	1.65536
													-0.8072	0.769947		-0.14307	0.540988		6.16482	-4.21545		-0.69684	0.432485		-2.56864	1.65161
													0.876288	1.46088		2.18183	-1.33134		-1.38554	1.48858		0.728391	1.04928		-2.57624	1.64176
													-1.22026	-1.14115		0.201333	-0.76835		0.024871	-4.21545		-1.3063	-0.28778		-2.58403	1.63272
													-1.21829	0.353352		0.008824	-1.08153		0.452607	-2.04867		-1.70787	0.619512		-2.58462	1.62936
													-0.51429	-0.55603		-0.17953	-1.33811		4.84141	-4.21545		-0.496	1.0648		-2.58913	1.61572
													1.78019	-0.02749		1.46566	-1.21377		2.92719	2.30455		0.92022	1.10398		-2.59176	1.60809
													1.1283	-1.65534		1.30041	-0.84014		-2.32238	-2.59274		1.06553	-0.35321		-2.60286	1.59724
													0.892205	-0.77987		1.53964	-1.17181		9.87653	0.609125		0.357409	0.482895		-2.60681	1.59681
													1.24512	-1.69719		1.73094	-1.09615		-2.13828	1.4792		0.719483	-1.71262		-2.60872	1.58439
													1.57534	1.5078		1.55838	-0.01275		-1.99187	0.727398		0.797143	0.346247		-2.61045	1.53043
													-1.19167	0.398663		-1.01485	-0.41872		-4.21545	-2.19364		-1.183	0.278644		-2.61977	1.50704
													0.211853	0.745593		1.43557	-0.71114		0.424022	2.32805		0.337733	0.771497		-2.63094	1.50167
													0.422197	0.061876		0.674912	-1.04929		-1.59516	-1.94		0.311093	0.496028		-2.63966	1.48495
													-1.16896	0.224707		-0.82579	-1.16031		-4.21545	-2.49523		-1.49376	1.10901		-2.64998	1.48399
													-0.14068	-1.63473		0.264176	-1.05172		-4.21545	5.10259		-0.52046	-0.10284		-2.65422	1.44887
													-1.53544	-0.45619		-1.0501	-0.89011		-2.03828	-4.21545		-1.88594	0.334414		-2.66948	1.44849
													-1.71575	0.645631		-0.49385	-0.624		0.602051	3.34064		-2.7968	0.86654		-2.67059	1.43208
													1.22496	1.66854		1.92005	-0.23887		-1.34047	-0.70211		0.605634	0.267669		-2.68016	1.42922
													-1.19979	1.66848		-0.26023	-0.16058		-4.21545	3.18663		-1.84831	0.235676		-2.68184	1.42596
													-0.78727	1.81094		0.160778	-0.20271		-4.21545	3.30672		-0.7793	0.275012		-2.69001	1.42319
													-0.98619	-0.30977		-0.88108	-0.73281		0.187271	1.52499		-1.42641	0.188166		-2.70016	1.42245
													0.953985	-0.23796		1.62616	0.168384		-1.87641	1.58668		0.422892	0.837334		-2.70097	1.42063
													-1.89148	0.82264		-1.31277	-0.41291		0.221689	4.29277		-3.38177	1.16683		-2.70564	1.41196
													-0.60795	-0.8052		-0.03436	-0.95361		-0.03165	0.713933		-0.40961	0.126961		-2.74301	1.4033
													-0.24979	0.964986		0.906554	-0.89956		-2.37218	-4.21545		-0.03916	0.722175		-2.7517	1.40089
													0.998696	-0.90147		1.9175	-1.2549		-4.21545	-2.68988		0.660367	0.44457		-2.76146	1.39635
													0.447048	1.35691		1.35914	-0.29037		-0.6961	-0.25106		0.302501	0.339028		-2.77183	1.37694
													-0.61598	0.682327		0.268648	-1.12691		4.39384	-0.10902		-0.62075	0.903214		-2.77811	1.37402
													0.211241	1.23002		0.602253	-0.26917		-1.55349	-2.53977		-0.27899	0.011106		-2.7869	1.36716
													-0.71124	-0.49898		-0.16614	-0.40618		0.937574	2.90137		-2.11641	0.418463		-2.80127	1.356
													0.295038	-0.59039		1.01909	-0.75925		-1.53283	1.36215		0.353601	0.272473		-2.81432	1.31846
													0.869321	-0.60785		2.19182	-1.20157		0.459268	-0.80571		0.786827	0.328929		-2.82097	1.2601
													-0.08313	0.886017		0.517776	-0.48209		1.98968	-0.15052		-0.22658	1.11832		-2.82346	1.25875
													0.990427	1.33649		2.12598	0.050136		8.47757	-0.13411		0.604171	0.237188		-2.82593	1.2455
													-0.65822	1.40444		0.185798	-0.15335		1.27436	4.84365		-0.7414	0.119565		-2.82876	1.23698
													-1.2254	0.604105		-0.37703	-1.04563		-4.21545	0.500263		-2.82954	0.709909		-2.84369	1.22925
													0.964057	-0.56967		1.71613	-0.96383		7.98743	-2.62809		0.619561	0.155107		-2.86166	1.22194
													-1.11899	-1.10547		-0.50277	-0.95951		3.62432	3.34416		-1.28127	-0.381		-2.87599	1.21357
													1.53256	0.112154		1.96539	0.404862		-2.26143	-1.33196		0.220165	-0.01886		-2.88141	1.21179
													-1.26896	-1.18427		-0.32072	-1.49		-1.24318	7.42773		-2.28444	1.05386		-2.89507	1.17752
													0.882623	-0.49053		1.42735	-0.79048		-2.10251	4.19666		0.034601	0.472618		-2.91821	1.16528
													0.731744	1.47076		1.09268	-1.37872		-2.10291	0.728087		0.288084	1.00119		-2.92535	1.16439
													-1.38805	0.328796		-0.95842	-0.82101		4.66999	-4.21545		-1.69574	1.37392		-2.93134	1.16222
													0.221995	0.922361		1.22398	0.670211		-4.21545	-0.5811		0.194846	0.45676		-2.9333	1.16127
													-0.18886	0.96641		0.663711	-0.36121		-4.21545	-4.21545		0.181043	0.491303		-2.94211	1.15599
													0.990972	0.166784		0.834315	-1.23154		1.01992	-4.21545		0.748864	0.54373		-2.94464	1.14718
													-1.24406	0.670608		-0.48142	-1.11678		1.16852	-2.37045		-2.62953	0.551789		-2.94563	1.14019
													1.2222	-0.55187		2.28391	-1.10016		-4.21545	-4.21545		1.15667	0.264002		-2.9495	1.13302
													0.152725	0.871673		-0.05045	0.600907		0.186103	4.86483		-0.42897	0.469573		-2.95409	1.12169
													0.16746	-0.73787		0.624716	-0.068		2.72113	-4.21545		0.310961	0.302108		-2.97228	1.10902
													0.434745	-2.30134		1.60548	-0.82778		-4.21545	-4.21545		0.625572	-2.83944		-2.98961	1.10111
													0.13107	-0.45507		1.00436	-1.11665		-2.08893	-1.33289		0.303355	0.946794		-2.99852	1.08416
													-0.59982	-1.2519		0.203289	-0.28933		-1.16058	2.16735		-0.39581	-1.55958		-3.00283	1.08064
													1.69116	-1.79332		2.31146	0.12015		-4.21545	4.34351		1.37858	0.015067		-3.01659	1.06375
													1.25657	-0.33879		1.88229	-1.10255		-4.21545	4.24709		0.188259	0.618463		-3.02064	1.06121
													0.248579	-1.42134		1.20399	-0.39002		-1.12255	-4.21545		0.355144	-1.66891		-3.02684	1.05014
													0.494189	-0.85789		0.584026	-0.18321		3.53812	1.23811		0.158951	0.161023		-3.02723	1.0477
													0.876705	0.695962		1.86186	-0.53721		-4.21545	-1.80763		0.839325	0.657544		-3.03905	1.03965
													1.27078	0.558649		2.45169	-1.0735		0.881459	-4.21545		1.0427	0.722567		-3.03966	1.02566
													-1.28547	1.38365		-0.76836	-0.09729		1.1207	0.236618		-1.33618	0.2178		-3.04004	1.00724
													-0.43368	-0.71133		-0.14577	-1.08702		4.85657	1.25015		-1.55603	0.510912		-3.04737	1.00105
													-1.05928	-1.61527		-0.95088	-1.50031		0.292511	-2.06793		-0.90729	0.662935		-3.0477	0.995761
													0.039869	-1.01247		0.252574	-1.34878		0.723477	-4.21545		-1.40448	1.23189		-3.07283	0.991996
													-0.55471	-1.81254		0.214198	-0.75915		-2.06533	-0.99431		-0.42405	-1.48334		-3.08088	0.974842
													-1.37465	-1.02022		-0.11741	-0.3785		0.472989	-1.99921		-2.32105	0.077971		-3.08962	0.965356
													-1.16783	-2.09672		-0.89966	-0.98326		-2.34134	-4.21545		-1.38358	-1.7422		-3.10879	0.959687
													1.04745	0.107774		1.79653	-0.76407		-2.18988	9.42338		0.788975	0.208111		-3.1237	0.955927
													-1.64892	1.07892		-1.07676	-0.97557		-1.3943	-1.92801		-2.85324	0.836994		-3.12535	0.953476
													0.175305	0.531322		0.720309	0.62476		-4.21545	-1.72319		0.0781	0.159729		-3.1447	0.945523
													1.14601	-0.56747		1.4149	-1.24549		-2.6802	1.65975		0.768779	0.59355		-3.14657	0.938359
													1.49152	1.53162		1.62678	0.052263		-1.23657	-1.10571		0.761638	0.281011		-3.15087	0.928574
													0.846214	0.66713		1.06681	0.0523		3.42429	-4.21545		0.507675	-0.52859		-3.1514	0.917932
													-0.77077	0.556097		-0.14276	-0.8003		2.39727	-1.73385		-0.782	1.18253		-3.15241	0.905591
													0.256232	0.566452		1.22766	-1.60601		0.666746	3.25878		0.017252	0.388765		-3.15977	0.883313
													0.850674	0.870864		1.78052	-0.53512		-4.21545	-4.21545		0.530112	0.226883		-3.16455	0.877849
													0.041274	-0.40746		1.17068	-0.42843		2.18794	-4.21545		0.089815	0.025239		-3.16559	0.869576
													0.158499	1.40106		0.947601	-0.00081		-0.84238	-4.21545		-0.33862	0.454145		-3.17953	0.864029
													0.730833	-0.21166		2.24686	-0.59472		-0.79048	-1.2396		0.426064	0.598906		-3.18388	0.841582
													0.005276	-2.22607		1.06079	-0.49719		-1.13648	6.20345		0.195697	-1.9581		-3.19358	0.822297
													-0.74926	0.969962		0.024462	0.027784		-4.21545	0.276409		-1.07553	0.07795		-3.19901	0.816929
													0.965017	-0.14339		1.72096	0.278021		0.838556	3.12473		0.559837	0.429928		-3.21649	0.809191
													1.69498	-1.19988		1.47005	-0.63368		-1.454	1.0788		0.783261	1.07934		-3.22685	0.793363
													-0.87218	1.33614		0.032985	-0.9632		6.34336	0.448484		-1.21772	0.715447		-3.22729	0.788381
													0.381383	-2.26452		0.769278	-1.39851		-4.21545	0.280631		0.116446	-0.4522		-3.23081	0.787192
													-1.83088	-0.30277		-1.14529	-1.00844		2.06395	-4.21545		-2.83915	0.688568		-3.24011	0.764892
													-0.38187	1.08227		0.801382	-0.35113		-4.21545	-2.46835		-0.2896	-0.08402		-3.24294	0.75653
													0.760468	0.599211		1.6478	0.42994		2.40131	-1.30253		0.429896	0.445402		-3.24556	0.753911
													1.63502	0.266214		1.35014	-0.83978		-0.89553	2.73031		0.885011	1.34011		-3.25357	0.739722
													0.86395	-0.74272		0.242074	0.073193		-4.21545	-4.21545		-0.4167	0.553829		-3.25384	0.725628
													1.36139	0.865986		1.71984	-1.28234		-1.71643	-4.21545		0.777786	0.6689		-3.25808	0.722626
													-0.39129	0.795546		-0.12542	-0.66767		1.07312	-4.21545		-0.39304	0.073991		-3.27624	0.72183
													-0.29498	-1.5232		0.537715	-1.14272		-2.28345	-2.27052		-0.05296	-0.34336		-3.29656	0.71654
													-0.12283	0.812568		-0.02043	0.515503		-2.28793	-2.10082		-1.51618	0.286433		-3.30151	0.707224
													-1.32017	-1.72204		0.037021	-1.0239		-1.26713	-0.35768		-2.15571	-1.15871		-3.36492	0.693492
													-0.33477	1.33763		0.102412	-0.29848		3.09508	-2.01037		-1.12889	0.443247		-3.38159	0.687899
													0.881925	1.06381		1.5877	-0.98273		-1.0101	-4.21545		0.847072	0.848676		-3.39524	0.678615
													-0.17706	0.311194		1.16545	0.335786		6.44856	5.388		-0.21365	0.57891		-3.40386	0.655559
													1.50633	-1.41901		1.88265	-0.03707		0.579042	1.65455		1.20953	0.245603		-3.40566	0.629644
													0.634543	-0.45777		1.17307	-0.34747		5.11991	-1.64775		0.659115	0.610158		-3.40844	0.624548
													0.192453	0.051016		1.18548	-0.73414		8.09138	-2.35225		-0.00623	0.548228		-3.41753	0.622525
													-0.79877	0.818409		-0.01848	-1.419		3.24441	1.08374		-1.39426	0.783895		-3.42074	0.59378
													-0.37105	-0.09256		0.402332	0.23751		2.66792	14.9232		-1.04524	0.435934		-3.42288	0.586714
													0.820717	1.05632		1.44748	-0.75685		-2.11496	1.79577		-0.30616	0.92705		-3.42955	0.553122
													0.856762	0.714644		1.49125	-0.39587		0.712283	-4.21545		0.6364	0.467745		-3.44743	0.551804
													-0.56124	0.166139		-0.05433	-1.0521		1.74616	1.79266		-0.68337	0.844321		-3.46755	0.531394
													-1.18395	0.868103		-0.31372	-0.64852		-1.97413	-4.21545		-2.50669	0.387757		-3.47712	0.505946
													0.415984	-0.55696		1.44795	-0.79741		-4.21545	-4.21545		0.236618	0.991966		-3.47814	0.497054
													-0.46229	0.025901		0.176659	-1.06881		1.6803	2.94619		-0.38412	0.564061		-3.47862	0.494321
													-0.95105	1.66045		-0.42355	-0.26893		-2.02179	-4.21545		-2.0383	0.176022		-3.50064	0.47852
													1.58779	-0.59942		1.25	-1.32035		11.7713	-4.21545		0.35487	0.40402		-3.5083	0.4674
													-0.76727	-0.97955		-0.72336	-0.90325		-2.31261	-4.21545		-0.40029	-0.24097		-3.50949	0.46697
													-0.42573	-0.36848		0.50661	-1.27348		3.73083	0.699253		-0.10277	1.19244		-3.51937	0.442137
													-0.51464	-0.21031		-0.26498	0.209515		-1.56831	-0.15648		-0.93342	0.361381		-3.52789	0.439364
													-0.00144	1.47184		0.862838	-0.18724		11.0385	-4.21545		0.164297	0.159097		-3.53749	0.418632
													1.38905	1.23361		1.75732	-0.19584		-1.39999	4.76559		-0.38509	0.567335		-3.5567	0.413434
													0.426073	0.743147		0.976381	-0.63648		7.23052	-1.19002		0.272266	0.247319		-3.56274	0.413166
													-1.19009	-0.5216		-0.37795	-0.69815		-1.07922	0.200389		-2.16154	0.337586		-3.56706	0.41174
													1.54087	0.185412		2.0098	0.190649		-1.99862	0.704944		1.12078	0.45821		-3.57952	0.408186
													1.06979	-0.852		1.17147	-1.01948		5.23791	-1.83423		0.444937	0.025187		-3.58358	0.393781
													0.840362	1.28729		1.83774	-0.27019		0.153247	2.99024		0.699028	0.40645		-3.58901	0.386586
													-0.37042	1.21624		0.822766	-0.42127		-4.21545	1.42177		-0.11142	0.422215		-3.58976	0.354828
													-0.25348	-1.87296		0.903689	-1.50838		3.55465	-4.21545		-0.3051	0.476061		-3.58983	0.338666
													0.63377	0.441752		1.64989	-1.38329		5.80762	-1.92688		0.468458	0.642349		-3.59817	0.32662
													0.049877	-0.33138		1.2091	-1.21653		6.79387	-1.65231		0.27515	1.36272		-3.60491	0.323907
													1.05126	-1.6809		2.33173	-1.6429		-1.63037	-2.12779		0.924147	0.550092		-3.6253	0.310899
													0.798548	1.07605		1.18213	-0.27533		0.893091	-1.51833		0.805065	0.217586		-3.62562	0.304124
													0.456595	1.75408		1.4732	0.018151		-4.21545	-0.26128		0.061445	0.411992		-3.65416	0.292435
													-0.65041	0.127088		0.114075	-0.53445		-2.17568	-4.21545		-1.36724	1.47523		-3.65946	0.237723
													-1.14305	1.26984		-0.69931	-0.46615		2.84098	-1.28115		-1.45248	0.027918		-3.66322	0.226655
													0.107063	0.598076		0.486026	-0.39337		-1.6597	-1.44116		-0.16457	0.341846		-3.67967	0.224719
													1.38648	-0.51109		1.68564	-0.54814		4.20325	1.13026		-0.40031	0.423802		-3.68412	0.199851
													-0.41856	-0.00895		0.239136	-1.10175		0.478932	-4.21545		-0.72521	0.61144		-3.7015	0.186768
													-0.9085	-0.55642		-0.3763	-1.16617		2.01154	-4.21545		-0.97208	0.602934		-3.71277	0.185037
													1.50596	-0.74013		1.87855	-0.99319		7.48323	-4.21545		1.03251	0.348866		-3.71371	0.170933
													0.917005	1.30484		0.864849	-0.81373		-4.21545	2.14254		0.430346	0.723991		-3.71589	0.134898
													-0.63594	1.43194		-0.21427	-0.95114		5.96108	-1.64057		-1.86652	1.00487		-3.71818	0.077487
													0.342778	0.512752		0.790531	-0.82959		8.85149	-4.21545		0.317689	0.775266		-3.72454	0.077194
													0.084959	-0.84604		1.02554	-0.2135		2.74401	1.12607		0.018926	0.792023		-3.7247	0.076709
													1.10193	1.23885		1.7733	-0.17887		4.51229	1.92703		0.340798	0.286827		-3.73561	0.075698
													-0.39602	1.44022		0.319396	-0.11599		3.39131	-4.21545		-0.84041	0.329146		-3.73866	0.065219
													0.040663	1.51605		0.966493	-0.4582		4.76762	-0.93671		0.174791	0.292157		-3.73916	0.061092
													1.43799	-1.74081		2.03818	-1.13163		-0.07031	-2.33434		1.11699	-0.00453		-3.74442	0.052786
													-0.76787	-1.39276		0.568419	-0.74531		5.07878	9.33032		-0.64652	0.766192		-3.74894	0.027856
													0.382176	-0.25744		1.47809	-1.22947		-1.48733	-1.84798		0.517965	0.383465		-3.76142	0.024395
													0.593722	0.040674		1.73968	0.320946		3.28967	-4.21545		0.495274	0.751424		-3.77362	0.019424
													0.210657	1.15544		1.35271	-0.20532		0.216855	-4.21545		0.344111	0.257787		-3.77838	0.015736
													-0.56476	-1.06869		0.269072	-1.24781		0.555614	1.20423		-0.3955	0.44036		-3.78012	-0.01348
													1.4411	-1.34851		2.06639	-1.18756		-0.23516	-4.21545		1.17246	0.306124		-3.78791	-0.01528
													0.178527	-1.5238		1.359	-1.04976		4.23763	-1.4787		0.311255	0.239861		-3.79776	-0.04017
													-0.42308	1.75568		0.613559	-0.04137		3.15354	4.62018		-0.60269	0.311522		-3.79911	-0.06815
													0.234243	-0.24075		0.679733	-1.19954		7.76505	-1.82621		-0.46678	1.15572		-3.82463	-0.07537
													-0.86584	0.200672		-0.22698	0.495006		3.51269	-1.6317		-0.82134	-0.05887		-3.82567	-0.08194
													-0.03439	0.296294		0.350829	-0.84125		-4.21545	9.13752		-0.76588	0.596052		-3.82766	-0.08713
													0.153782	-0.2745		1.05358	-0.74016		-4.21545	-4.21545		-0.24897	0.471988		-3.83052	-0.08736
													0.542792	-1.5116		0.768877	-0.89812		2.87583	0.937424		0.419184	-0.7667		-3.83828	-0.08864
													0.989819	-0.13723		2.22211	-0.71859		0.702666	-4.21545		0.810588	0.249678		-3.85906	-0.08869
													-0.04845	-1.79106		1.02545	-0.85509		3.69857	1.93303		-0.1396	0.265169		-3.8599	-0.0982
													0.005387	0.189859		0.939162	-0.14108		-1.83413	-1.79796		0.065132	0.075613		-3.86107	-0.1042
													0.827174	-2.45899		1.50116	-0.54591		-1.80383	-2.33411		0.090226	-2.76494		-3.86749	-0.11558
													-0.3376	1.56572		-1.12175	-0.07304		-4.21545	-1.6975		1.27709	0.226248		-3.87737	-0.13465
													1.3159	-1.79654		2.12118	-1.1891		-1.62801	-1.55765		0.834151	-0.82306		-3.88264	-0.13792
													1.13021	0.008506		1.76101	-1.21309		-4.21545	-4.21545		0.496685	0.793717		-3.88543	-0.13972
													0.116551	-0.34599		0.259749	-0.70646		4.0668	1.41589		-1.37221	0.492375		-3.89785	-0.16399
													-1.60172	-0.5249		0.344278	-0.02224		11.5934	-1.56248		-1.38331	0.221568		-3.89808	-0.17087
													-1.13397	1.37512		-0.60182	-0.13403		-2.42616	1.17254		-1.426	0.144104		-3.89956	-0.19153
													-0.20495	0.68972		0.035839	-1.03768		-1.06166	-1.57575		-0.69974	1.0203		-3.90227	-0.19412
													-1.1	0.910197		0.031674	-0.65118		-4.21545	-2.32965		-1.38458	0.981455		-3.90971	-0.19748
													-0.47683	-0.50155		0.001329	0.177637		0.958118	-4.21545		-0.21104	0.257722		-3.94915	-0.20283
													-1.18461	-0.97662		-0.91876	-0.74707		5.98581	5.52304		-1.15704	-0.04586		-3.95988	-0.22827
													0.290195	0.508705		1.09061	-1.34233		3.87889	-4.21545		0.153661	0.849916		-3.96516	-0.23288
													0.747176	-0.1928		1.89003	-0.8607		-2.23744	1.70297		0.580438	1.35186		-3.97389	-0.23938
													0.204677	1.25619		1.08777	-0.68638		1.0476	3.71605		0.43916	0.788265		-3.97847	-0.23938
													-1.20858	-1.89278		-0.75689	-1.00598		-1.53662	-1.55013		-1.6303	-2.65731		-3.98433	-0.24273
													0.581175	-0.13353		0.989777	-1.07528		8.443	-1.47531		-0.16281	1.3431		-3.9861	-0.24929
													-0.03769	1.42848		0.608686	-0.15044		-1.88299	1.29056		0.13747	0.114498		-3.98902	-0.25565
													-1.18968	-1.59358		-0.23648	-1.0352		3.95582	-1.16207		-1.72182	-1.46297		-3.9898	-0.28211
													-0.89356	-1.88234		0.551322	-1.22374		-1.3885	0.612924		-0.8795	-3.03065		-3.99014	-0.28608
													0.272564	1.52445		1.39667	-0.06701		5.488	-0.86141		0.549347	0.326244		-4.02387	-0.29039
													-0.21877	1.06429		0.827709	-0.46065		-4.21545	-1.8348		0.127894	0.093315		-4.02405	-0.32848
													-0.66984	-1.65601		-0.4584	-0.95743		-1.29015	-1.68631		-0.7011	-0.7546		-4.02765	-0.35324
													1.22131	-1.23327		1.76687	-0.56919		-4.21545	-2.21613		1.07857	0.313657		-4.03777	-0.36909
													-0.35692	0.528008		0.459851	0.14929		3.87018	3.76318		-0.5504	-0.63536		-4.03966	-0.38034
													0.752741	1.65826		1.12836	-0.77671		5.67773	2.07961		0.361885	0.508171		-4.04761	-0.41281
													0.610995	1.11438		0.868683	-0.47877		0.825376	-4.21545		0.446793	0.314112		-4.0589	-0.41508
													-0.33494	-1.53903		0.736597	-0.94148		-1.84721	9.15024		-0.35464	-0.465		-4.07318	-0.46863
													0.56568	0.538152		0.914499	0.461939		-1.7811	-4.21545		0.22363	0.464031		-4.07442	-0.47731
													-1.36737	-2.13572		-0.19137	-1.13838		-4.21545	-4.21545		-2.56993	-2.64547		-4.07472	-0.4836
													-2.18391	1.51052		-0.91104	-0.29494		5.70045	-0.31552		-2.69448	0.20566		-4.08411	-0.51232
													0.211583	1.39258		1.25828	-1.02804		3.49086	-4.21545		0.218273	0.929608		-4.09616	-0.52258
													-1.26474	-1.21432		-0.89954	-0.99685		0.441388	3.40875		-1.70165	0.608475		-4.09641	-0.53521
													-0.93679	-2.15477		-0.23306	-0.91058		-1.99175	0.490849		-0.91945	-1.77432		-4.10289	-0.53556
													-0.76304	-0.80063		0.444891	-1.00052		5.51278	3.72937		-0.76843	0.445551		-4.10865	-0.53558
													-4.01e-05	0.968392		0.18724	-0.9282		-1.90259	2.78715		0.084702	0.972406		-4.11054	-0.53702
													-0.77029	1.05927		0.070009	-0.91406		8.62138	0.152237		-0.76557	0.835542		-4.11211	-0.54903
													1.60124	-0.493		2.10237	-0.37952		6.48716	-4.21545		-0.00362	0.397293		-4.11212	-0.56332
													1.77652	-1.65549		2.07115	-0.92643		-0.11848	-2.56159		0.934116	-0.87568		-4.14763	-0.56535
													1.15279	0.406528		1.3761	-0.65862		2.05358	3.94354		0.41474	0.179117		-4.149	-0.57968
													0.588221	-0.57009		1.34781	-0.94113		-1.9463	-2.12748		0.752513	0.529483		-4.1502	-0.58618
													0.19625	0.676678		0.054933	-0.47529		-4.21545	-0.37668		-0.88955	0.061008		-4.16665	-0.59032
													1.42222	-0.42583		2.02956	-0.76098		7.53864	-0.23127		0.878237	0.104176		-4.16844	-0.5935
													0.227644	0.916874		1.07965	-1.415		2.84861	-1.80382		-0.51284	0.66917		-4.16997	-0.60468
													-0.87863	-1.3426		-0.7128	-1.09196		-4.21545	0.638363		-1.10314	-0.25674		-4.17062	-0.61331
													-1.50544	-1.37617		-0.33775	-0.94561		-4.21545	5.32016		-2.35662	-0.41475		-4.17484	-0.61742
													1.64638	1.03017		2.08681	-0.3061		1.29896	-1.84318		0.065365	0.191521		-4.17989	-0.62759
													-0.76407	1.33538		0.052732	-0.46276		2.52664	1.36719		-1.02617	0.087628		-4.18069	-0.64777
													1.03251	1.18713		1.66178	-0.77951		-1.65064	-4.21545		0.827591	0.981419		-4.18838	-0.65775
													-0.90734	0.058029		-0.11194	-0.393		1.86539	-2.00296		-1.40383	0.18638		-4.19791	-0.66046
													-1.02735	1.3542		-0.73249	-0.12187		0.141337	-0.90636		-1.06557	0.443016		-4.22028	-0.67501
													2.17804	-1.11858		1.9903	-1.19016		3.14674	-1.95441		1.37762	0.749276		-4.22239	-0.67831
													0.651659	-0.00973		1.3096	-0.84034		-2.07594	-2.37086		0.448222	0.220566		-4.22303	-0.68948
													-0.54949	-0.2134		0.14147	-1.32952		11.5377	-4.21545		-0.70535	1.07605		-4.22708	-0.70741
													-0.0116	-1.53422		0.786097	-0.92568		5.32707	-4.21545		0.194476	-0.70245		-4.22862	-0.71759
													0.991455	-0.25144		1.86577	-1.27266		-1.46297	-4.21545		0.79824	0.11512		-4.2463	-0.7537
													-0.76593	0.872382		-0.36232	-1.03718		-4.21545	-2.23463		-0.60161	0.785079		-4.24706	-0.80234
													-0.0641	-0.22723		1.06368	-1.40826		2.59504	0.352114		0.09008	1.28445		-4.24823	-0.81151
													-0.51929	1.01618		0.329668	-0.78861		-0.5282	-4.21545		-0.41899	1.02689		-4.25283	-0.82483
													-0.47344	0.208479		0.571769	-0.44968		2.32451	-4.21545		-0.04886	0.386984		-4.25565	-0.82609
													1.4698	1.31608		1.80778	-1.4098		-4.21545	-2.51224		-0.05487	1.01439		-4.26971	-0.82954
													0.79373	-1.4687		0.942757	-0.90957		1.26301	-4.21545		0.234247	-0.43987		-4.27627	-0.92137
													1.61109	0.688071		1.87863	-0.94164		0.670787	-4.21545		0.877746	1.0455		-4.27691	-0.92177
													0.314793	-1.35405		1.14062	-0.49534		4.35454	-2.67469		0.479619	0.591379		-4.27866	-0.92536
													0.134567	-0.53087		0.916396	-1.10289		-4.21545	0.821756		0.19114	0.442082		-4.28071	-0.9378
													1.18257	0.024346		1.1931	-0.5041		-2.16192	-1.85003		0.403816	0.796977		-4.28694	-0.93879
													-0.2633	-0.71493		1.00693	-1.00878		4.22623	-4.21545		-0.06956	-0.05036		-4.29915	-0.96155
													-0.06769	0.317562		0.926864	-1.33941		3.51461	0.355776		-0.03331	0.711726		-4.30013	-0.96156
													0.998497	0.673296		1.77011	-0.54185		-1.65966	7.0032		0.773189	1.18367		-4.33552	-0.97059
													-0.06443	1.00805		1.08798	-1.04157		-1.25823	-4.21545		0.05755	1.13633		-4.33919	-0.97178
													-0.43483	-0.80836		0.363262	-1.06497		-4.21545	-1.67594		-0.58721	-0.13147		-4.34977	-0.98148
													1.57832	-0.26803		1.94233	0.305452		-0.76876	-4.21545		1.1662	0.733241		-4.35779	-0.9858
													-0.17358	-1.65459		-0.00723	-0.8857		3.74088	-0.63908		-0.16744	-0.81408		-4.36472	-1.0226
													-0.35124	-1.87159		0.635085	-0.80554		6.45702	0.00936		-0.76642	-1.49929		-4.36859	-1.03224
													-0.14913	-0.61061		0.304129	-0.28095		8.21358	-4.21545		-1.09371	0.372498		-4.37676	-1.06286
													1.85373	-1.74441		1.62087	-0.91458		0.158821	-4.21545		1.235	-1.37855		-4.38649	-1.07086
													-0.88612	0.45328		-0.28954	-1.0695		1.23215	-1.967		-0.89029	1.2553		-4.39904	-1.07086
													0.568187	-0.96244		1.51742	-1.25424		2.30964	-2.16256		0.415364	0.828676		-4.39948	-1.07139
													-0.91509	0.749446		-0.39397	0.577116		-4.21545	0.943857		-1.205	0.405173		-4.41663	-1.07449
													-1.41807	0.283451		-0.32849	-1.22839		-1.74033	1.52662		-3.22029	1.0938		-4.42787	-1.08076
													-1.00573	-0.30581		-0.42666	-1.07783		4.14037	3.70796		-1.07676	1.12461		-4.43839	-1.08493
													0.90008	-0.73238		1.41307	-0.70514		-1.19561	2.10241		-0.49098	0.442718		-4.45096	-1.11392
													0.535715	0.799165		1.54085	-0.53524		-0.25106	-2.34519		0.407197	0.985779		-4.4753	-1.12198
													0.435717	-0.72731		0.707531	-1.34596		-1.2928	-4.21545		0.472731	1.01084		-4.48138	-1.13291
													-0.64619	-0.56557		-0.2515	-1.33097		-4.21545	2.41971		-0.50053	1.0618		-4.51354	-1.13402
													0.882566	1.79548		1.19292	-0.21745		-4.21545	-4.21545		0.640106	0.245159		-4.52621	-1.14781
													0.219845	1.36435		1.06566	-0.87535		3.91362	-1.39742		-0.12289	1.00737		-4.55768	-1.18904
													0.533846	-0.33651		1.22634	0.02647		-4.21545	3.59742		0.204466	0.447855		-4.56733	-1.19988
													-0.43852	1.51873		0.534937	-0.93139		0.684618	-1.17797		-0.27567	0.977723		-4.57139	-1.20341
													0.478381	-0.10294		1.425	-0.84327		-2.00091	-4.21545		0.562146	0.219506		-4.57667	-1.21784
													-1.09239	1.32485		-0.35207	-1.04167		0.377492	7.01572		-2.18601	0.978761		-4.58068	-1.22417
													1.23435	-0.51077		2.01717	-0.17782		9.33641	-0.09305		0.757456	0.036		-4.59076	-1.24041
													-0.59237	-0.56985		-0.4352	-1.15313		2.08538	-4.21545		-0.57933	0.849346		-4.59562	-1.24124
													-0.88109	-0.11901		-0.45875	-0.66935		-1.41929	2.66221		-0.87731	0.552421		-4.59963	-1.2478
													-1.01921	-0.22465		0.138087	-0.94195		-4.21545	-2.18741		-1.43485	1.233		-4.60023	-1.25973
													0.729977	1.24514		1.72439	-0.88553		8.84093	-0.99192		0.498601	1.03253		-4.60143	-1.27798
													0.573303	0.128254		1.08301	0.333879		-4.21545	-1.83068		0.4089	0.487838		-4.60207	-1.28871
													1.1606	0.121927		2.06658	0.331544		0.344321	-4.21545		0.88153	-0.93724		-4.60227	-1.30135
													1.46165	0.184322		1.35384	-0.9933		-4.21545	-4.21545		0.641001	1.01289		-4.60315	-1.30357
													0.052029	-1.96499		0.310207	-0.53236		7.5114	-4.21545		0.163601	-0.31117		-4.61198	-1.30772
													0.785483	-0.27118		1.73584	-1.0882		-0.72877	0.89019		0.480562	0.418862		-4.61705	-1.32724
													-0.87939	0.109877		-0.01736	-1.19898		-4.21545	-4.21545		-0.97552	0.556354		-4.62082	-1.33182
													0.530822	-1.34785		1.4698	-0.8078		-4.21545	0.641417		0.367079	-0.44721		-4.65387	-1.34519
													-0.44012	0.16314		0.485571	0.222382		-4.21545	5.66132		-0.39668	0.432023		-4.66168	-1.36469
													0.078984	-1.60004		1.35765	-1.24293		-4.21545	-4.21545		0.357919	0.156206		-4.68458	-1.38927
													0.641897	-0.73399		1.31178	-1.21861		1.81614	-4.21545		0.434739	0.296104		-4.69435	-1.39833
													0.116434	-1.32219		0.990783	-0.39842		7.61083	-4.21545		-0.17921	-1.52922		-4.69634	-1.44613
													1.20066	0.115515		1.7801	-0.79621		-1.76387	5.34536		0.140935	0.568712		-4.70023	-1.44739
													1.57343	0.490689		1.94324	-0.09637		-4.21545	2.49738		-0.27516	0.439774		-4.71075	-1.45246
													0.589137	-2.0666		1.13978	-1.0603		-1.82404	9.16073		0.553301	-2.23725		-4.73191	-1.46336
													-0.54896	0.687353		-0.33382	-1.24326		6.65644	-1.41271		-1.34724	0.879769		-4.7362	-1.46567
													1.7088	-1.21757		2.28526	-1.37091		-1.83579	-4.21545		0.804791	0.957979		-4.75892	-1.49504
													-0.9804	-0.48164		-0.67824	-1.11568		-1.60344	-1.3588		-0.90652	0.181428		-4.75968	-1.49757
													-0.12138	0.340817		0.236182	0.2743		2.48499	0.409968		-0.43185	-0.71617		-4.77373	-1.50308
													-0.12966	0.874735		0.264032	-1.12327		-1.30031	-2.36233		-1.36318	0.868115		-4.7904	-1.5151
													0.63784	1.15975		1.23998	-0.99738		-4.21545	-4.21545		-0.44864	0.978248		-4.81262	-1.52034
													-0.27138	-0.12193		-0.00755	-1.18033		1.79294	0.887539		-0.58217	0.470028		-4.8152	-1.52513
													0.051064	-0.46824		-0.01631	-0.52449		0.650677	-4.21545		-0.90637	0.306085		-4.8208	-1.53259
													0.205043	-0.47268		0.602388	-0.93888		8.87288	1.85702		0.516468	0.338779		-4.83187	-1.57781
													-0.22564	-0.55304		0.757098	-0.88834		-2.05762	8.9563		-0.1585	-0.09036		-4.83496	-1.58787
													-0.5761	-0.55535		0.790209	-1.55742		-4.21545	0.274955		-0.37875	1.24319		-4.83618	-1.59758
													-1.07411	-0.92662		-0.19031	-0.12188		1.69244	-1.29023		-1.63783	0.468995		-4.87678	-1.61713
													-0.0214	-0.91256		0.95304	-1.09509		-1.9596	-4.21545		-0.40435	1.04109		-4.88875	-1.66886
													1.57425	-0.33627		1.90493	-0.03669		-2.13809	-4.21545		0.8766	0.171004		-4.90266	-1.67093
													-1.36484	0.80344		-0.46812	-0.40198		-4.21545	-2.38735		-1.59482	0.271477		-4.90609	-1.6715
													1.77235	-1.11148		2.1081	-0.81557		-4.21545	-4.21545		1.19667	-0.3463		-4.90703	-1.6808
													0.265781	-0.54505		0.806562	-1.16275		-4.21545	2.58026		0.423928	0.915071		-4.91452	-1.71251
													-0.12715	1.6709		0.821725	-0.84124		-2.03336	10.5133		-0.0377	0.527539		-4.91686	-1.72832
													0.604921	1.03929		1.72082	-0.46992		0.839632	-4.21545		0.664619	0.418757		-4.92601	-1.72876
													-1.20027	0.367745		-0.23551	0.301296		-4.21545	-2.21916		-2.1845	0.620641		-4.93279	-1.74197
													-0.43948	-0.36458		0.452604	-1.61128		3.96441	-2.31143		-0.25973	1.21336		-4.94992	-1.74601
													0.060142	0.242403		0.394549	-0.66299		0.635169	-2.61039		0.206133	0.139994		-4.96456	-1.76601
													-0.40415	0.837231		0.608063	0.661017		-0.29475	5.41536		-0.25371	0.348344		-4.96941	-1.77235
													1.12133	0.18807		1.06649	0.196281		1.97694	-0.11388		0.974605	0.604902		-4.97553	-1.78499
													0.003044	1.18411		0.557304	-1.07147		6.05355	3.36567		-0.54574	0.948468		-4.97988	-1.78647
													0.134708	0.158235		0.342073	-0.55546		-4.21545	-4.21545		-1.40042	0.13929		-4.98689	-1.85415
													0.626347	-1.52128		1.53542	-1.44484		-4.21545	0.163512		0.408578	0.630103		-4.98739	-1.87982
													1.35413	-0.54162		1.60285	-0.40324		-0.46326	-1.66906		0.56876	0.361245		-4.99053	-1.90069
													1.27928	1.1351		1.92025	-0.49723		1.43142	0.241969		0.733294	0.154688		-5.00746	-1.9089
													-0.17761	-0.12066		0.864143	0.56933		-2.18249	2.03235		-0.01684	-1.27082		-5.01267	-1.90894
													0.218053	0.200373		0.662418	-0.85309		-1.56949	-1.37171		-0.21962	0.976552		-5.04136	-1.94519
													0.297538	0.782554		1.6952	-1.34371		-1.75202	-1.92821		0.472869	0.697627		-5.04379	-1.95902
													0.573161	-1.57035		1.18286	-0.83565		-2.22793	-4.21545		0.291819	-0.47734		-5.05309	-1.96262
													-0.78632	0.734813		0.520582	0.566965		-4.21545	-1.39861		-0.75925	0.425522		-5.05665	-1.96714
													-1.26741	-0.54258		-0.24583	-0.76661		8.47418	-4.21545		-2.07041	0.366902		-5.05918	-1.96965
													-0.51742	0.713978		-0.69264	-0.3531		-0.05875	0.479787		-0.07105	0.391189		-5.06571	-1.97344
													0.822288	0.206058		2.26537	-1.11361		5.50583	-2.37657		0.754173	0.464668		-5.07489	-1.9807
													-1.12131	1.57359		-0.76904	-0.22211		-0.44475	-1.96188		-1.36131	0.274908		-5.0761	-1.98921
													-0.55987	1.21097		0.209311	-0.7712		-2.26354	0.146572		-0.47746	0.746321		-5.10795	-1.99429
													0.934755	0.121603		1.18973	-0.53815		-4.21545	3.91247		-0.69134	0.180966		-5.11727	-2.03399
													1.04792	1.42469		2.02784	-0.10082		4.20407	-4.21545		0.738814	0.47779		-5.1243	-2.03625
													-2.23916	0.030126		-1.09104	-1.04511		3.47856	-4.21545		-2.99569	1.10184		-5.12484	-2.03911
													-0.85972	-0.15354		0.019436	-1.16531		1.17062	-1.28796		-1.21811	0.76112		-5.13162	-2.04662
													-2.22203	0.763659		-1.10904	-0.30917		-4.21545	0.180074		-2.8009	0.019135		-5.1334	-2.06668
													1.25329	1.02782		1.47077	-1.10263		-1.7181	-4.21545		0.762053	0.885084		-5.14247	-2.06887
													0.069102	1.70415		0.794329	-0.26651		-2.3849	1.53353		0.022239	0.373304		-5.14656	-2.06982
													-0.15057	-1.31706		0.762824	-0.871		1.32809	-1.60218		-0.04872	-0.53992		-5.14791	-2.11497
													-0.68084	0.322655		0.174967	-1.18416		-1.13082	-2.23084		-0.54254	1.25361		-5.14926	-2.11905
													-0.7737	0.029034		-0.29679	-1.04549		1.8112	-2.48669		-0.28687	1.25398		-5.17913	-2.14502
													-0.07729	-0.07227		0.892651	0.2659		-4.21545	-1.85415		-0.15035	-0.95409		-5.1822	-2.17402
													0.049293	0.854773		0.442879	-0.53794		4.08043	-4.21545		-0.4647	1.40439		-5.1885	-2.17587
													1.20378	1.41724		1.45925	-0.34098		0.522782	-2.3218		0.814451	0.077708		-5.20096	-2.18563
													0.002927	0.812573		0.124551	-0.57036		-4.21545	-1.55814		-0.24302	0.559136		-5.21949	-2.19652
													0.484723	0.469702		1.79032	0.580237		2.76245	-4.21545		0.53194	0.562371		-5.22154	-2.19832
													-0.22112	-1.6394		0.457467	-1.10624		-4.21545	-4.21545		0.090543	0.027093		-5.22282	-2.19881
													0.642762	-0.10844		1.39051	-1.14769		1.15245	3.86355		0.059954	1.17476		-5.22498	-2.21399
													1.31279	-2.39134		1.54448	-0.41422		2.88673	-1.74748		0.638975	-2.42944		-5.22735	-2.22412
													1.2165	0.089747		2.02935	-0.74907		-4.21545	-1.618		0.928297	0.60324		-5.23265	-2.23538
													1.42289	0.342462		1.75006	-0.98137		10.2472	-4.21545		0.854579	0.669584		-5.27403	-2.26882
													0.288368	1.19483		0.634772	-0.30089		1.36958	-4.21545		0.308251	0.386081		-5.2775	-2.27604
													1.21697	1.24805		1.55543	-0.23152		-4.21545	0.938105		0.920843	0.542849		-5.28426	-2.27794
													1.60468	0.030625		1.70249	-0.77004		6.50721	-0.85334		1.00683	0.225879		-5.29401	-2.29259
													-0.14277	1.63146		0.595383	-0.74845		-1.95724	-1.45671		-0.15632	0.501088		-5.29887	-2.32123
													0.492579	1.13368		1.22061	-0.60536		-4.21545	-4.21545		-0.06019	0.146155		-5.31564	-2.32479
													0.255003	-0.57542		1.04173	0.021357		0.317941	-4.21545		-0.21371	0.299946		-5.33551	-2.32621
													-1.65213	0.788027		-0.45655	-0.66744		-2.07047	2.89954		-2.95809	0.248347		-5.35402	-2.35087
													-1.47267	-0.43		-0.33804	-1.34312		0.463856	-4.21545		-2.79705	1.15095		-5.35488	-2.36573
													1.55031	-0.45564		1.83917	-0.67907		-1.28255	-4.21545		0.966254	0.454346		-5.37964	-2.44113
													-0.27124	-0.316		1.03028	-0.74397		-1.80506	0.17297		-0.3205	0.511228		-5.38132	-2.45056
													-0.80759	-0.92174		0.28675	-0.96321		4.16406	-4.21545		-0.67478	0.725107		-5.38626	-2.47222
													0.718316	-2.25018		1.66975	-0.56236		-2.26537	-1.75939		0.607724	-2.94328		-5.39942	-2.48523
													-0.30226	0.814748		0.553994	0.479445		-0.39645	0.760646		-0.13104	0.458372		-5.41026	-2.4907
													-0.31304	0.785469		0.616245	-0.72762		4.43033	1.16539		-0.19061	0.840365		-5.42688	-2.51305
													1.45551	-1.36035		1.33098	-0.79694		-4.21545	-4.21545		0.620985	-0.04565		-5.42842	-2.52349
													0.970327	-0.5438		1.55807	-0.91563		0.882034	-2.29932		0.394499	0.411359		-5.44589	-2.57712
													-1.27536	0.713317		-0.06286	0.539044		-4.21545	0.589047		-2.05893	0.465243		-5.45608	-2.58527
													-0.02084	1.3197		0.705497	0.024399		-1.20388	-1.44708		0.191561	0.430911		-5.45748	-2.60272
													1.03732	-1.20235		2.07647	-0.63984		5.06699	6.6142		0.849216	-0.10693		-5.45821	-2.6337
													0.290037	0.482826		0.66	-1.06422		-4.21545	-2.10326		-0.99352	0.946495		-5.45903	-2.63531
													-0.41152	1.51307		-0.30927	-0.00364		-2.01848	-1.9326		-1.94447	0.385546		-5.46235	-2.63717
													-1.14716	0.257657		-0.33311	0.383013		-4.21545	-2.38234		-2.04207	0.238166		-5.47812	-2.68826
													-0.20952	0.319161		0.831635	-0.84691		-0.01269	-4.21545		-0.09946	0.708306		-5.48366	-2.68866
													1.09448	0.1468		0.990365	-0.72763		-4.21545	-4.21545		0.152692	0.202805		-5.49232	-2.7071
													-0.01764	0.614178		0.988262	0.482964		2.24638	-1.55604		0.052737	0.352937		-5.51551	-2.72352
													-1.06368	-1.24688		-0.34378	-1.62578		-0.5086	-1.44503		-1.14721	0.75285		-5.51999	-2.72434
													-0.08841	-0.64332		1.09552	-0.05165		0.144856	-0.27384		0.215848	0.283459		-5.53058	-2.77487
													0.505485	-1.25826		1.03756	-0.47105		0.558436	-1.64416		0.159308	0.538329		-5.53085	-2.78192
													-0.95163	-0.24035		-0.6317	-0.03054		3.27059	-0.36357		-0.29205	0.492991		-5.56546	-2.78676
													1.38353	-1.73828		1.51	-1.13356		-1.75977	-2.27322		0.71708	-2.04303		-5.56857	-2.79741
													0.30159	-0.62484		0.910583	-0.94989		-4.21545	1.16294		0.343844	0.404737		-5.58311	-2.8588
													-1.55886	0.67637		-0.35928	-1.37984		-1.60998	-1.92927		-2.89664	0.9622		-5.61504	-2.9082
													-1.16387	0.895432		-0.9039	-0.63862		-1.50081	-4.21545		-1.82077	4.92e-05		-5.63061	-2.90878
													-0.17253	0.666271		0.761329	-1.5133		3.07529	2.05913		-0.82239	0.673594		-5.63372	-2.91455
													-1.27623	0.221857		-0.56309	0.141755		-4.21545	-1.6841		-2.04941	0.562314		-5.64007	-2.91519
													-0.53732	1.58674		0.399025	-0.16928		-1.12477	0.061068		-0.22655	-0.07845		-5.67105	-2.91738
													-0.56864	-1.5414		0.209889	-0.76406		38.0487	-4.21545		-0.65387	-0.9663		-5.6765	-2.92166
													0.885098	1.45695		1.13914	-0.22712		-1.46253	-1.58846		0.480672	0.159886		-5.67775	-2.92176
													-1.33809	0.04937		-0.42822	-1.3163		6.56877	-4.21545		-3.04264	1.20684		-5.6839	-2.9254
													-0.45126	1.25297		0.539893	-0.49953		-4.21545	-1.85244		-0.218	0.266385		-5.69206	-2.93573
													1.11626	-0.17197		2.0444	0.219974		-4.21545	-1.7783		0.84033	0.316428		-5.6947	-2.93887
													-0.21894	-1.88204		0.467441	-1.40558		-1.94248	-1.59752		-0.23195	0.509648		-5.7012	-2.94758
													0.816929	0.162921		1.55744	-1.06828		-4.21545	-1.11716		0.466766	1.27638		-5.71715	-2.96207
													0.798779	0.969534		1.52115	0.104545		-1.62362	0.668681		0.823361	-0.25694		-5.72354	-2.98356
													-0.23311	0.869313		-0.0064	0.043258		-2.16497	-2.14688		-0.04876	-0.31564		-5.7398	-2.98799
													-1.0236	-0.99796		-0.41601	-1.15628		2.23697	-4.21545		-1.03766	1.05482		-5.74089	-2.99004
													0.444915	1.40576		1.46156	-1.06774		-2.18047	0.176318		0.504943	0.773628		-5.75673	-3.03086
													0.240773	-0.35827		0.994393	-1.63447		-4.21545	3.16041		-0.32937	1.34918		-5.7579	-3.04812
													1.88861	-0.38166		2.30131	-0.83351		-1.25373	-4.21545		1.25302	0.255065		-5.75823	-3.04814
													0.725648	-1.08577		1.63588	-1.6795		3.83229	-4.21545		0.577596	1.19939		-5.76394	-3.05204
													0.425635	0.251145		0.931164	-0.69101		-4.21545	4.03324		0.362038	0.178714		-5.76963	-3.05632
													-0.16603	-1.74784		0.182318	-0.96012		-4.21545	-2.04006		-1.24649	-2.07834		-5.7735	-3.05723
													0.976225	1.68945		2.08466	-0.13474		0.625394	-1.496		0.731279	0.363451		-5.78054	-3.08551
													-0.41512	-1.15188		0.416371	-0.42767		3.54045	0.403927		-0.28652	0.857648		-5.79768	-3.09522
													-0.59312	-1.98819		-0.20698	-1.21141		2.25279	-4.21545		-2.17949	-0.59901		-5.7985	-3.09771
													-0.92405	-0.612		-0.65519	-1.31485		5.87575	6.39814		-1.25039	0.525624		-5.80241	-3.13846
													-1.44017	-0.80927		-0.93678	-0.92289		-0.29299	2.09509		-1.51322	0.636559		-5.80331	-3.14045
													-1.1766	-0.25095		-1.06119	0.398411		-2.00218	-4.21545		-1.12544	0.309148		-5.80392	-3.14907
													0.574944	0.84507		1.17204	-0.28805		1.81812	1.14693		-0.70023	0.074088		-5.81528	-3.15416
													-0.80015	0.789204		-0.10114	-0.08142		5.03495	-1.22053		-1.57578	-0.31752		-5.82215	-3.2039
													-2.08395	-0.02578		-0.51448	-0.36263		-4.21545	1.97673		-2.55521	0.748347		-5.82236	-3.23501
													-0.02919	1.58907		0.974879	-0.44141		-2.06594	-2.14472		0.045841	0.163342		-5.83597	-3.24592
													1.60552	0.553716		2.02909	0.242913		-1.61057	6.48784		0.154001	-0.48776		-5.83772	-3.24881
													0.500934	1.10305		1.7439	-0.92895		-1.64885	-4.21545		0.280397	1.10065		-5.83959	-3.27934
													-1.20992	-1.86488		-0.16515	-0.98266		0.952238	-4.21545		-2.21217	-0.59144		-5.85039	-3.2804
													-0.99443	1.23956		-0.66832	-0.35647		-1.27286	0.388978		-0.82909	0.433898		-5.88049	-3.31085
													1.013	1.10943		2.18431	-0.29038		-0.9098	-0.30815		0.854466	0.604748		-5.89499	-3.31943
													0.564469	-1.85904		1.36987	-1.06097		4.5664	-4.21545		0.656555	-0.81304		-5.90416	-3.34978
													1.44165	1.08224		1.99245	0.135914		-4.21545	-1.16115		0.13929	0.214586		-5.9062	-3.35925
													1.44722	0.015349		1.53168	-1.3801		-1.80644	-2.45214		0.569467	0.402282		-5.91104	-3.44697
													-0.16458	-0.69203		0.970166	-1.28328		2.35389	-4.21545		-0.24751	1.12388		-5.91505	-3.45743
													-1.50632	-0.32149		-0.26013	-1.38751		2.70881	-4.21545		-1.98469	1.06035		-5.92175	-3.45886
													-1.45938	0.966436		-0.1023	-0.18794		0.266843	-2.47538		-2.13466	0.425644		-5.93819	-3.4881
													1.26779	0.386099		1.97729	0.390036		4.37989	-4.21545		0.980479	0.280643		-5.94247	-3.50153
													-0.71601	0.902812		-0.07173	-0.74933		9.79161	-4.21545		-1.40219	1.14212		-5.95335	-3.52723
													-1.33072	-1.4251		-0.45101	-1.14614		0.296878	-1.64014		-2.99937	-1.73757		-6.00287	-3.54105
													-1.18378	-0.91584		-0.9221	-0.84174		-4.21545	0.706587		-1.24249	-0.13035		-6.0058	-3.55312
													1.52721	-1.96908		1.92331	-1.176		0.418255	-4.21545		-0.025	-0.59031		-6.01508	-3.57226
													-0.84626	0.237972		0.405045	-1.2739		0.750924	-4.21545		-0.82681	0.74879		-6.01899	-3.57541
													-0.57121	-0.5801		-0.16472	-0.95813		-4.21545	23.0307		-1.2478	0.258197		-6.02685	-3.57721
													0.062846	0.811876		0.303156	0.584926		2.25551	-1.91936		-0.3529	0.156531		-6.03237	-3.58918
													-0.03317	0.156336		1.08751	-0.67034		-4.21545	-1.18065		0.175507	0.143651		-6.03955	-3.58943
													-0.70528	1.5765		-0.26603	0.009759		-4.21545	-4.21545		-1.59062	0.281188		-6.0459	-3.59927
													0.517751	-0.91251		0.658498	-0.97705		-1.63691	-4.21545		-0.19038	-0.23948		-6.0463	-3.62212
													-0.16013	1.12949		0.892958	-0.8427		-0.13478	4.44966		0.083171	0.757135		-6.07033	-3.6328
													1.12616	-0.4506		1.98503	-0.90156		-4.21545	-1.68013		0.79011	0.152583		-6.08194	-3.68784
													0.945234	1.31142		2.12706	-1.11739		-4.21545	-0.80718		0.888006	0.953285		-6.08214	-3.70026
													-0.26019	0.899408		0.015129	-0.7663		-4.21545	2.07279		-1.01698	0.868113		-6.09236	-3.70268
													-0.28468	1.48903		0.01321	-0.19827		0.733511	2.71283		-0.09257	0.300325		-6.11253	-3.72272
													1.48171	-1.14458		1.13774	-1.05532		-1.16938	-4.21545		0.983815	-0.64872		-6.1359	-3.72847
													0.012116	-1.68578		1.18572	-1.1027		1.13539	-4.21545		0.219309	-1.46683		-6.22415	-3.73281
													0.449626	-1.73298		0.363823	-0.48476		3.04281	-4.21545		0.047917	-1.42109		-6.2267	-3.73943
													1.09985	1.72769		1.38447	-0.24669		-0.40537	-4.21545		0.390026	0.167646		-6.23533	-3.77375
													1.5353	1.70441		1.42465	-0.35018		2.26545	-4.21545		0.727123	0.174529		-6.25181	-3.77606
													-0.80378	1.45302		0.099717	-0.41847		7.37089	17.5849		-0.53576	0.166369		-6.25188	-3.77869
													-1.47496	-1.58979		-0.00612	-0.77132		-4.21545	0.877211		-1.81763	0.480407		-6.25766	-3.77967
													1.77394	-1.49385		2.16352	-1.02976		-2.04052	-4.21545		1.28047	-0.88947		-6.26642	-3.7801
													-2.11824	1.32124		-1.16483	-0.46243		-1.70986	-4.21545		-3.20474	0.231318		-6.28776	-3.78842
													0.850396	1.1376		1.03223	0.044941		7.94293	0.569962		0.78655	0.014359		-6.29628	-3.79036
													0.500363	0.47157		1.67939	0.585711		-4.21545	-1.16867		0.323798	0.276626		-6.30136	-3.79868
													-0.94776	1.80705		-0.45435	0.113556		1.40821	-2.22129		-1.1368	0.320454		-6.30141	-3.79907
													1.73517	0.730063		2.15283	0.546565		1.14971	-4.21545		0.937374	0.487449		-6.30718	-3.82786
													0.884619	1.30959		1.77523	-0.24822		0.946636	3.95934		0.672024	0.198314		-6.30743	-3.85768
													0.017678	-0.86343		1.05353	-1.36412		-1.8697	-4.21545		0.098785	0.293598		-6.31163	-3.86349
													0.828934	1.38077		1.40966	-0.01338		-1.3527	-1.89777		0.248127	0.38653		-6.31264	-3.86624
													-0.31647	-2.05785		0.565593	-1.14953		0.546506	-4.21545		-0.59101	-1.41131		-6.31814	-3.86789
													0.391977	0.609958		0.555869	0.54158		0.857459	-1.5953		0.342613	0.488624		-6.33182	-3.8779
													-0.64924	0.512506		0.053604	0.515746		-1.43672	6.46037		-0.49629	0.349299		-6.33924	-3.89554
													1.2122	0.506382		2.28016	-0.75871		4.81731	-1.60105		0.823409	0.33185		-6.35465	-3.90023
													0.351847	-1.13907		0.838483	-0.5011		-4.21545	-0.08985		0.200732	0.663935		-6.36519	-3.91139
													-1.39885	1.06903		-0.78183	-0.15124		-4.21545	-0.40723		-1.59342	0.459486		-6.37942	-3.91522
													-0.53917	0.616214		-0.08855	-0.5865		-4.21545	2.02508		-0.85318	1.01239		-6.3991	-3.92582
													1.63464	-0.30154		1.89821	-1.3132		0.433886	-4.21545		0.962564	1.16005		-6.40549	-3.93656
													-0.09906	0.682661		0.201793	-0.6328		2.86989	2.29933		-1.31759	0.119195		-6.4122	-3.97622
													-0.26434	-1.41793		-0.19353	-1.23399		1.66091	-1.69315		-1.00607	0.737281		-6.41322	-4.0242
													0.126023	1.65007		0.174368	-0.1525		-1.28405	-4.21545		-1.14299	0.092746		-6.42075	-4.02874
													-1.27583	1.35258		-0.819	-0.74157		-2.04096	1.10935		-1.65394	0.923622		-6.42554	-4.03108
													1.57788	0.962955		2.06795	-0.34881		-1.75475	-4.21545		0.02192	1.17668		-6.42711	-4.04759
													-0.74787	-0.00372		-0.64267	0.173547		-4.21545	-2.55688		-1.58702	0.543718		-6.43008	-4.04906
													0.152866	0.358551		1.45588	-1.0485		1.19856	10.2724		0.243244	0.813341		-6.43069	-4.10761
													0.185438	-1.53884		0.409404	-0.74417		-1.69426	-1.95478		-0.72797	-0.23633		-6.43307	-4.1126
													-0.91988	0.425367		0.078592	0.325568		-0.30091	-2.64292		-1.10715	0.388527		-6.47135	-4.12626
													1.75289	0.282535		2.16379	-1.31229		5.36627	7.11274		1.25664	1.22305		-6.48414	-4.12823
													0.766188	0.441216		1.40553	-0.3981		0.179745	-4.21545		-0.33626	0.232902		-6.48796	-4.14795
													-0.27343	0.809583		0.751734	-0.26575		9.46024	-4.21545		-0.2304	0.46317		-6.49231	-4.15425
													0.923503	0.866948		1.64307	-1.17442		0.080344	-4.21545		0.189852	0.921488		-6.49652	-4.17837
													0.046747	-1.71621		1.15048	-1.062		2.78016	-4.21545		0.235554	-2.2021		-6.4966	-4.20106
													-0.114	-1.81836		0.615353	-1.13158		-0.77768	-4.21545		0.091908	-2.09936		-6.49856	-4.21512
													-0.01919	-1.60485		0.934091	-0.721		0.958974	-1.66275		-0.00478	-0.22178		-6.51017	-4.22794
													1.34249	-1.98358		1.79771	-0.52896		-4.21545	-4.21545		0.895983	-1.57415		-6.51889	-4.24099
													1.56073	-1.08601		1.57	-1.20218		6.83774	4.4227		0.790419	0.930643		-6.52523	-4.26095
													-0.72351	1.31665		-0.24989	-0.7784		-4.21545	-4.21545		-0.27931	1.16705		-6.52631	-4.26101
													-0.03868	0.766374		0.945973	-1.27459		1.51749	-4.21545		0.264484	0.987622		-6.53436	-4.26971
													-0.03852	-1.08953		0.762009	-0.57615		-2.17806	-2.36025		0.267876	-0.11479		-6.5575	-4.27138
													-0.82263	-0.30124		-0.01285	-0.50532		1.0549	-4.21545		-1.25218	0.622694		-6.56688	-4.29041
													-0.19457	-0.29114		0.840645	-0.63523		-1.84938	-0.50871		-0.16522	0.498299		-6.57265	-4.31002
													1.07069	-1.87995		1.16003	-1.07305		-1.82172	-4.21545		0.414407	-1.00741		-6.5782	-4.31782
													-0.18368	-0.12555		0.650015	0.537238		-0.77041	-4.21545		-0.10661	-1.33087		-6.58654	-4.32044
													-0.87984	-1.46564		0.042955	-0.96677		-2.38883	-1.07141		-0.89798	-0.45512		-6.62223	-4.33965
													0.205521	-0.24543		0.716463	-0.73859		-0.02141	-4.21545		-0.03636	0.223136		-6.62742	-4.38059
													0.259211	0.713419		1.41463	-0.38971		-1.83359	0.465464		0.516355	0.272896		-6.63901	-4.42009
													1.03971	1.35616		1.84731	-1.15087		7.83941	3.23074		0.879727	0.876039		-6.64844	-4.42631
													-1.0806	1.64505		-0.54407	-0.18743		-1.84057	-4.21545		-2.38256	0.013624		-6.65793	-4.42678
													-0.32993	0.740022		0.639481	-1.20296		-4.21545	-4.21545		-0.09941	0.703577		-6.66678	-4.45781
													-0.96584	1.02395		0.450538	-1.22986		-4.21545	-4.21545		-0.93834	0.703515		-6.66778	-4.46262
													-0.11208	1.15235		0.218817	-0.51177		1.13095	-2.36071		-0.02178	0.18298		-6.69214	-4.48422
													0.234385	0.085575		1.3152	-0.53535		-4.21545	-0.96469		0.083815	0.243212		-6.7132	-4.50876
													-1.87584	-0.11029		-1.04589	0.132836		-1.86431	-4.21545		-3.29188	0.306493		-6.71511	-4.51155
													-1.02285	-1.84235		0.251282	-1.00535		0.858721	-4.21545		-1.10549	-1.6434		-6.72137	-4.51516
													-2.34064	-0.48456		-0.65572	-1.25169		0.865009	-4.21545		-3.11005	0.3996		-6.7215	-4.52225
													-0.41835	-0.7893		0.531217	-0.17935		10.6441	-4.21545		-0.30733	0.088952		-6.72662	-4.53029
													1.86644	-1.18051		1.62321	-1.01333		0.635552	-4.21545		0.72689	-0.24206		-6.73651	-4.53534
													0.060956	0.23687		0.741868	-0.67459		9.3164	3.96849		-0.10525	0.101678		-6.73846	-4.53544
													-0.12513	0.34407		0.173925	0.562391		2.6045	-4.21545		-0.25822	0.615451		-6.75503	-4.53757
													0.840868	-0.24567		1.42111	-1.35095		-4.21545	-1.77448		-0.22602	1.13319		-6.75819	-4.55953
													1.17794	-0.37701		1.47794	-1.25249		0.619735	-1.58527		-0.53674	0.763429		-6.77009	-4.61737
													0.405257	-0.71749		1.4602	-1.19848		2.30507	-4.21545		0.361489	0.84924		-6.77506	-4.62831
													1.49195	-0.50081		2.20187	-0.90403		-4.21545	-0.29702		1.25519	0.317204		-6.81918	-4.6459
													0.956704	0.093775		1.72741	-0.47708		0.516793	-4.21545		0.272078	0.252937		-6.82205	-4.65463
													0.659629	-0.76511		1.14662	-1.08295		-4.21545	-4.21545		0.395432	0.029146		-6.82411	-4.66866
													1.76748	1.02321		2.52675	-0.39946		-1.92854	-4.21545		1.14226	0.527062		-6.84472	-4.67675
													-0.78975	0.550756		-0.52072	-0.62099		1.0128	-4.21545		-1.38782	0.880045		-6.85204	-4.7069
													-1.05067	1.3692		-0.37126	-0.96298		-4.21545	0.266572		-2.38295	1.15922		-6.85359	-4.71762
													0.079052	0.743356		0.807579	-1.19379		-4.21545	-2.01177		-0.07584	0.657456		-6.86248	-4.72676
													0.746356	-1.34822		1.80351	-1.29654		1.38257	3.30817		0.712871	0.564516		-6.8704	-4.75233
													-1.09044	0.181547		-0.49905	-1.07663		6.14689	-1.17597		-2.48307	1.25215		-6.89418	-4.82962
													-0.19787	-0.3195		0.883279	-1.28408		3.68697	-4.21545		-0.09594	0.689155		-6.90143	-4.83176
													0.172099	0.707145		0.928879	-1.01322		-1.3532	-0.35265		0.274778	1.24427		-6.91272	-4.8468
													-1.76471	-0.56708		-0.71444	-1.05701		-1.91327	-4.21545		-3.07029	0.551927		-6.9186	-4.85298
													1.20566	0.155269		2.16492	-1.21733		-4.21545	-4.21545		1.2491	0.532595		-6.93454	-4.85593
													-0.56077	-0.65357		0.329445	-0.70073		-0.06844	-0.23588		-1.18281	0.373135		-6.93847	-4.86935
													0.762177	0.536747		1.27299	-0.65892		-1.76784	-4.21545		0.529661	0.813545		-6.95472	-4.90776
													0.769364	-0.2423		1.8637	-1.32112		-2.08979	-2.5083		0.648209	1.09433		-6.95537	-4.95228
													-0.03297	1.14382		0.952054	-1.16008		1.56514	-4.21545		0.01671	0.941125		-6.97987	-4.97292
													0.559272	-0.14809		0.911445	-0.88147		-4.21545	2.17297		0.342258	0.672421		-6.98537	-4.9796
													1.20343	-0.48907		1.84639	-1.2542		1.16456	-4.21545		0.097298	1.23854		-6.99707	-5.00574
													0.765492	0.301117		2.30616	-0.58982		-1.16984	2.02146		0.561444	0.173501		-7.00064	-5.06043
													-0.29795	1.33943		0.27569	0.057996		-1.5414	-4.21545		-1.12815	0.416428		-7.03211	-5.09895
													-0.95291	1.69858		0.027769	-0.19486		-4.21545	1.23874		-0.97694	0.222869		-7.0443	-5.10312
													0.385162	0.417052		1.46256	0.175133		-4.21545	4.72004		0.386101	-0.90112		-7.05116	-5.12739
													-0.60577	-0.37423		0.032339	0.178999		-4.21545	5.09764		-1.64001	0.397016		-7.05297	-5.20111
													-0.75873	-0.04606		-0.12643	-0.97095		6.22258	2.01189		-1.37914	1.11943		-7.05655	-5.21194
													0.45363	-0.57594		1.14983	-0.95611		-4.21545	-4.21545		0.448327	0.497756		-7.05953	-5.23001
													0.176313	0.491419		1.32305	-1.2778		9.33807	-4.21545		0.360559	1.20152		-7.07593	-5.23639
													-0.58765	1.47991		0.326138	-0.18337		-4.21545	0.189448		-0.42614	0.231971		-7.08695	-5.25978
													0.58933	-1.38538		0.964744	-0.86089		0.436452	-1.89887		0.149294	-0.48106		-7.11053	-5.2617
													-1.07251	0.064007		-0.52412	0.250116		-4.21545	-4.21545		-1.28405	0.317119		-7.11899	-5.29968
													-0.67456	0.726339		-0.13483	-1.19446		0.015298	-0.09261		-0.45037	0.882365		-7.13404	-5.31292
													1.62882	-1.49834		1.89243	-1.02649		-0.76356	-4.21545		1.07506	-0.37864		-7.13973	-5.34803
													1.09587	1.14641		1.9295	-0.1376		-1.96997	-4.21545		1.01723	0.390079		-7.19676	-5.3749
													0.313616	-0.5488		1.2064	-1.25122		-4.21545	4.16381		0.181985	0.733364		-7.20063	-5.40331
													0.439453	-0.03007		1.66016	-1.17268		-0.24147	3.14525		0.166683	1.19641		-7.22314	-5.40338
													-0.79109	0.977541		-0.2805	-1.30096		-4.21545	2.56667		-1.63641	0.969076		-7.22638	-5.48297
													1.23121	0.548324		1.9521	-0.76481		1.27292	-1.03312		0.76582	0.203455		-7.22639	-5.49955
													0.461835	1.59041		1.49395	-0.16418		-4.21545	-4.21545		0.580352	0.23567		-7.22889	-5.52363
													-1.16846	0.445687		-0.04706	0.366997		2.97774	-1.5876		-1.96163	0.569597		-7.24697	-5.526
													-0.86849	0.077608		0.367402	-0.96933		-1.94496	-1.93183		-0.80977	0.712809		-7.2496	-5.52882
													-0.35078	0.315923		0.029745	-0.63754		-4.21545	-1.44426		-0.38919	0.237342		-7.26285	-5.53868
													1.52229	0.264214		1.87993	-0.89335		0.24756	25.7707		-0.28838	0.332344		-7.28263	-5.5595
													0.3321	-0.56838		0.765129	-0.76517		6.07704	-4.21545		0.302523	0.869816		-7.29239	-5.56054
													-1.19036	-2.06157		0.013079	-0.74079		0.341236	8.2569		-1.40446	-1.5899		-7.30256	-5.57997
													0.486393	0.48401		1.86186	0.42284		6.91513	-2.09106		0.341534	0.193033		-7.31298	-5.58031
													0.004548	-1.47946		1.09816	-0.70266		-4.21545	0.344645		0.087247	0.898142		-7.32273	-5.60965
													1.71063	-0.16447		2.05157	-0.61902		-2.07635	-4.21545		1.13039	0.519169		-7.34837	-5.6168
													0.904652	-0.84867		1.34391	-0.13564		-2.24134	0.193623		0.673348	-0.13123		-7.35055	-5.61797
													-0.59176	-2.0208		0.444615	-1.26211		0.023379	-4.21545		-0.5428	-1.04784		-7.3546	-5.63525
													-0.89442	-1.41081		-0.63487	-0.78118		-4.21545	1.81221		-0.8261	-1.08137		-7.35498	-5.64258
													0.894006	-0.34768		2.23124	-1.45498		1.67799	-4.21545		0.65636	0.97217		-7.41597	-5.65502
													0.64251	-0.57977		1.67955	-0.84518		-4.21545	-4.21545		0.684237	0.163286		-7.42779	-5.69103
													-0.5922	0.004011		-0.18661	-0.59822		1.48925	-4.21545		-0.5956	0.170466		-7.44032	-5.75835
													0.062688	0.794287		0.934641	-0.47758		-1.74902	-0.99398		-0.09064	0.324041		-7.44241	-5.76007
													1.36364	0.189921		2.26165	-1.13162		-1.59759	-4.21545		0.84142	0.761555		-7.45106	-5.78689
													0.075209	-0.18828		1.04337	-0.6177		-1.48631	4.88463		0.246451	0.536786		-7.46514	-5.79045
													0.129528	0.891139		1.08451	-1.52896		-4.21545	1.28407		-0.11992	0.816924		-7.4752	-5.85307
													0.416953	1.32039		1.52874	-1.26983		-4.21545	-4.21545		0.633838	0.883516		-7.50756	-5.88095
													-0.30259	-0.71041		0.121543	-1.45238		-1.72263	4.08968		-1.20805	1.19693		-7.51427	-5.89073
													0.134533	0.109272		0.284408	0.358582		-4.21545	0.308429		-0.87245	0.176264		-7.51432	-5.91769
													0.560764	1.02426		1.77018	-0.32654		-4.21545	-4.21545		0.533183	0.179102		-7.52397	-5.93465
													0.734961	0.176516		2.26474	0.379081		10.1441	-4.21545		0.474267	0.61416		-7.52796	-5.944
													-0.99922	1.04719		-0.224	-0.84793		-1.88747	-4.21545		-1.24067	0.91078		-7.5377	-5.94783
													-0.68439	1.35367		0.052163	-1.00619		-4.21545	-4.21545		-0.76547	0.98718		-7.54564	-5.9517
													0.40578	-1.55872		1.00179	-0.92556		-1.89609	-4.21545		-0.09336	-0.86167		-7.54707	-6.01926
													1.49069	-0.85075		2.06349	-1.1445		2.28569	-4.21545		0.972717	-0.31195		-7.56646	-6.09248
													0.166844	1.33092		0.442041	0.044952		-4.21545	-2.17452		-0.9617	0.275942		-7.58014	-6.1074
													0.75237	-0.69132		1.5161	0.332068		1.96982	-2.45044		0.14231	-1.06722		-7.61064	-6.13185
													0.845093	0.836502		0.850507	-1.1903		9.82916	0.786591		0.74452	1.13771		-7.65524	-6.16261
													-1.09122	1.10485		-0.82007	-0.81502		-1.18161	3.79623		-0.89802	0.954708		-7.65863	-6.211
													-0.51217	-2.35766		0.432056	-0.73779		-0.7089	-4.21545		-0.33472	-3.13556		-7.65877	-6.21154
													-0.50187	-1.15957		0.319884	-0.70401		-2.23364	0.401959		-0.62058	0.468368		-7.67492	-6.23197
													-0.31707	-0.31119		1.00818	-1.30343		-4.21545	-4.21545		-0.16168	0.699156		-7.68387	-6.31664
													-0.12418	0.45772		0.333004	0.477603		-0.10952	-1.07172		-0.52658	0.193875		-7.68817	-6.32177
													1.8454	0.730756		1.72168	0.416077		5.79647	-4.21545		1.08366	0.456069		-7.69003	-6.3222
													1.47409	-0.13328		1.73102	0.421095		-4.21545	1.49982		-0.39005	-0.72384		-7.72397	-6.34966
													0.00876	0.621637		0.554077	-1.5415		-4.21545	-4.21545		-0.25614	0.772255		-7.73381	-6.35902
													0.351425	1.60225		0.719207	-0.1912		1.02458	-1.7835		-0.93196	0.216054		-7.74811	-6.39525
													-1.25194	-0.43832		-1.01888	-1.03258		0.339195	-4.21545		-1.72896	0.569412		-7.74856	-6.39549
													0.976752	1.08745		1.43178	-0.31328		-1.44966	-4.21545		0.448021	0.270198		-7.75448	-6.43027
													0.864812	-0.53983		1.62131	-0.81184		0.002475	0.819567		0.541839	0.358507		-7.76414	-6.46475
													1.07233	-0.10875		1.58794	-1.16346		-4.21545	-2.12302		1.20376	0.806694		-7.79089	-6.48093
													-0.61744	0.463782		-0.15506	-0.68786		3.17304	-0.03268		-1.19615	0.378308		-7.80235	-6.48612
													0.213187	-1.87413		1.49939	-1.36416		-4.21545	-1.98409		0.615781	-0.49008		-7.80801	-6.49587
													1.29943	1.62764		1.91345	-0.83569		-2.47855	-4.21545		1.26248	0.546526		-7.81268	-6.50786
													0.426948	0.843069		0.731222	0.520004		7.1219	2.33461		0.542645	0.52343		-7.81986	-6.51701
													0.045198	1.0252		0.793581	-1.0024		-4.21545	1.09185		0.165345	1.19479		-7.82531	-6.52266
													-0.16177	-0.34033		0.737988	-1.21847		-1.76195	-4.21545		0.089321	1.20512		-7.82793	-6.53249
													0.21084	-1.67714		0.365508	-1.08863		0.246225	-4.21545		-0.62444	-1.73863		-7.84724	-6.56581
													-0.55746	-0.10794		-0.18451	-1.29509		-1.9526	-4.21545		-1.48213	1.39563		-7.85539	-6.56684
													1.10503	1.51246		1.41557	-0.26265		2.84203	-4.21545		-0.53171	0.054569		-7.8591	-6.5714
													0.828706	1.26777		1.3098	-0.40289		-4.21545	-1.89955		0.427975	0.243481		-7.88288	-6.59401
													0.128036	0.819191		1.40108	-1.49846		-4.21545	-2.28255		0.149084	0.838097		-7.91315	-6.61798
													1.02756	-1.70204		2.28298	-1.02154		-4.21545	-1.78002		1.06497	-1.22965		-7.91868	-6.6361
													1.3996	1.14816		1.89846	-0.89366		0.533907	-4.21545		0.92582	1.00485		-7.9221	-6.63965
													0.390038	1.79182		0.829853	-0.25708		-4.21545	-2.04466		0.323494	0.169363		-7.95326	-6.65396
													0.762163	-1.74088		1.16608	-1.02025		5.5846	-2.1821		-0.77312	-0.85735		-7.95712	-6.67055
													-0.31172	0.305234		0.419924	-0.56626		0.902882	-4.21545		-0.0797	0.808272		-7.97439	-6.69926
													1.93349	1.37752		1.6451	-0.40228		-1.10146	0.929862		0.870217	0.408196		-7.98752	-6.73895
													-0.12126	1.00974		-0.09233	-0.22443		3.30772	1.59153		-1.28875	0.506318		-7.98933	-6.76581
													0.21055	0.675226		1.23542	-0.38368		-1.98652	-4.21545		0.030436	0.229755		-8.01367	-6.79113
													0.074967	0.020761		1.07707	-0.6382		3.48697	-4.21545		-0.09503	0.665556		-8.03154	-6.83913
													1.48419	-1.16022		1.68767	-0.94081		3.18975	-4.21545		0.859984	-1.12603		-8.0395	-6.84652
													0.660646	-0.56315		1.31306	0.125176		0.962595	-4.21545		0.508323	-0.51946		-8.04175	-6.85552
													-0.73888	-1.54818		-0.23665	-0.7489		5.20098	-1.65393		-0.51031	-1.19084		-8.04415	-6.87213
													-0.08874	0.10999		0.573933	-1.12153		1.81482	-4.21545		0.11666	1.13273		-8.04476	-6.88238
													-0.74431	1.42565		-0.10045	-0.03228		-2.134	-1.18264		-0.61656	0.396849		-8.054	-6.88911
													0.73206	-1.14213		0.80338	-0.79636		-1.47332	0.690077		0.883893	-0.23168		-8.05617	-6.93645
													-0.44466	-1.30788		0.735508	-0.62235		-0.56062	-4.21545		-0.33348	-0.21951		-8.06017	-6.96631
													0.427836	0.421156		0.757661	-1.14647		-4.21545	-4.21545		0.23581	0.604412		-8.06365	-6.9954
													-0.53326	1.44217		0.216118	-0.17655		0.412242	-0.41285		-0.0742	0.324289		-8.06509	-7.00019
													0.26099	-0.97077		1.33213	-0.45181		3.70846	-1.05778		0.460701	0.117768		-8.08061	-7.01629
													0.502986	-2.14976		0.943617	-1.16869		-1.31542	-2.15326		0.092148	-2.42426		-8.08787	-7.02116
													-0.94753	0.994683		-0.60737	-0.40504		-1.59309	2.0524		-0.90679	1.28777		-8.11767	-7.02526
													1.34296	-1.33946		1.95195	-1.43091		-1.53142	-4.21545		0.714148	0.695732		-8.13208	-7.04266
													-0.0476	0.056048		1.03571	0.452489		-1.64399	-0.50008		-0.0684	0.583876		-8.15012	-7.04803
													1.42629	0.909796		1.41497	0.469872		-1.54243	-4.21545		0.65927	0.345947		-8.1698	-7.06825
													-2.03562	-1.44323		-0.71609	-0.93542		-4.21545	-0.57599		-2.53803	-0.47157		-8.18133	-7.16321
													-1.17402	0.297711		-0.6762	-1.3074		0.427456	0.087906		-1.34338	0.918386		-8.19305	-7.171
													1.25577	-1.64333		1.73028	-0.99718		6.71067	0.933655		0.620157	-1.11232		-8.20986	-7.20868
													-0.33059	1.09094		0.041943	0.452884		-4.21545	4.8388		-1.30151	0.449934		-8.22554	-7.21024
													-0.27876	0.544314		0.013544	-0.53263		-4.21545	-4.21545		-1.34946	0.573012		-8.23107	-7.22369
													1.80018	0.759478		2.14163	-0.79243		-4.21545	-4.21545		-0.16456	1.03203		-8.2311	-7.23633
													-0.15727	-1.83766		0.2599	-1.19597		-4.21545	-4.21545		-0.07911	-2.80541		-8.25066	-7.24453
													-1.94266	1.49454		-0.34468	-0.6713		-4.21545	-4.21545		-2.43495	0.382476		-8.25921	-7.25977
													-1.06693	-1.62705		-0.81918	-1.00825		-4.21545	-0.54743		-1.12317	-0.61792		-8.27146	-7.27513
													1.20297	-0.71587		1.43395	-0.57682		-4.21545	1.75461		-0.35212	0.807035		-8.27771	-7.34218
													-0.9219	0.37506		-0.09221	0.332286		2.20353	-4.21545		-1.53889	0.575108		-8.28378	-7.37007
													-1.06928	1.20497		-0.46897	-0.82579		-4.21545	-4.21545		-2.40317	1.07638		-8.30359	-7.37471
													0.88836			1.88957			-4.21545	-4.21545		0.42212			-8.3047	-7.4025
													-0.24566			0.849988			-0.27921	-4.21545		-0.02991			-8.31047	-7.41451
													0.460034			0.56536			-2.06591	0.00697		0.522243			-8.31282	-7.43973
													-0.91881			-0.50667			-1.82531	-1.60305		-0.9887			-8.33189	-7.45224
																			-1.23974	-4.21545					-8.3348	-7.46736
																			-4.21545	-4.21545					-8.34455	-7.48229
																			13.1962	-4.21545					-8.34501	-7.4924
																			-4.21545	-4.21545					-8.34657	-7.50254
																			5.05672	-4.21545					-8.35104	-7.5038
																			-1.67533	-4.21545					-8.36716	-7.51218
																			0.142878	-4.21545					-8.3955	-7.51786
																			-0.94891	1.59631					-8.40388	-7.54164
																			-4.21545	-4.21545					-8.42258	-7.56691
																			-4.21545	-4.21545					-8.48216	-7.62589
																			2.80342	-2.2921					-8.49041	-7.7017
																			5.73007	-4.21545					-8.4986	-7.74584
																			-1.13669	-4.21545					-8.50312	-7.76471
																			-1.05355	-4.21545					-8.50821	-7.77918
																			2.88133	-1.1483					-8.51883	-7.90701
																			-1.86384	-1.00494					-8.5305	-7.91598
																			4.96952	-0.54829					-8.54731	-7.96516
																			0.311906	-4.21545					-8.55832	-7.97208
																			1.26686	-4.21545					-8.56911	-7.99274
																			-4.21545	-4.21545					-8.5714	-8.01605
																			-4.21545	0.040753					-8.57474	-8.02183
																			0.388909	-2.35483					-8.58023	-8.02547
																			5.4822	-4.21545					-8.58699	-8.02689
																			-2.24909	-1.65328					-8.59588	-8.03403
																			6.23086	-4.21545					-8.64715	-8.05213
																			-2.24228	-1.06195					-8.6513	-8.07215
																			-2.17596	-4.21545					-8.68654	-8.07927
																			-4.21545	-1.11008					-8.73197	-8.08729
																			-2.23074	-1.50208					-8.76876	-8.0898
																			1.0983	-4.21545					-8.77184	-8.09507
																			4.44894	-4.21545					-8.778	-8.11628
																			-4.21545	-4.21545					-8.78748	-8.13353
																			3.1547	-4.21545					-8.78872	-8.13881
																			3.15109	5.14924					-8.79189	-8.21374
																			3.06993	-4.21545					-8.81956	-8.28631
																			-4.21545	-4.21545					-8.82691	-8.29423
																			-2.14034	1.53895					-8.84889	-8.3205
																			-4.21545	-4.21545					-8.85635	-8.32109
																			-4.21545	-4.21545					-8.86789	-8.36337
																			-1.92035	-1.88073					-8.87816	-8.38289
																			-1.70808	-1.03143					-8.88159	-8.40307
																			-4.21545	-4.21545					-8.90024	-8.41356
																			3.16818	-4.21545					-8.92595	-8.43338
																			-2.11822	-4.21545					-8.93501	-8.46061
																			1.51384	-1.14333					-8.96769	-8.50077
																			-4.21545	-4.21545					-8.97606	-8.54421
																			-4.21545	-1.07383					-8.9772	-8.54569
																			4.20515	-4.21545					-8.97759	-8.57287
																			-0.76854	-1.60616					-9.00739	-8.5739
																			-4.21545	-4.21545					-9.01135	-8.61985
																			-1.27516	-4.21545					-9.01375	-8.62238
																			-2.06166	-2.06497					-9.03216	-8.64658
																			-4.21545	-4.21545					-9.03228	-8.68121
																			-0.89673	-4.21545					-9.05578	-8.68921
																			-1.0812	-4.21545					-9.07458	-8.69972
																			-4.21545	-4.21545					-9.08064	-8.71612
																			-2.07392	-4.21545					-9.09944	-8.72458
																			-2.09999	-4.21545					-9.11078	-8.7328
																			-4.21545	1.26163					-9.12847	-8.73928
																			-4.21545	-4.21545					-9.12976	-8.74647
																			4.43232	-4.21545					-9.14644	-8.76647
																			-4.21545	-4.21545					-9.15167	-8.77123
																			-4.21545	-1.53111					-9.17333	-8.77645
																			-4.21545	-4.21545					-9.17482	-8.78773
																			-4.21545	-4.21545					-9.19875	-8.79754
																			-4.21545	-4.21545					-9.23601	-8.81161
																			1.98466	-1.82043					-9.24198	-8.82988
																			3.80913	-4.21545					-9.24646	-8.83145
																			-1.79834	-4.21545					-9.25211	-8.89484
																			-4.21545	1.61966					-9.25812	-8.91344
																			-1.9727	-4.21545					-9.25902	-8.93757
																			2.94869	-0.65917					-9.2822	-8.95218
																			4.80702	-1.24724					-9.32713	-8.9648
																			0.497959	-4.21545					-9.3272	-8.97837
																			-4.21545	-4.21545					-9.35787	-9.00826
																			-2.18795	-1.46909					-9.36621	-9.01966
																			-4.21545	-0.91504					-9.36835	-9.03636
																			-4.21545	-1.23024					-9.36884	-9.06012
																			4.20453	-4.21545					-9.37182	-9.06446
																			2.21262	1.93982					-9.37255	-9.08287
																			-4.21545	-0.64623					-9.3737	-9.13958
																			5.66556	-1.3258					-9.37816	-9.14749
																			-4.21545	6.3834					-9.40048	-9.15536
																			-1.87788	-2.60582					-9.42573	-9.16334
																			-4.21545	-4.21545					-9.43696	-9.16474
																			-0.73498	-4.21545					-9.43811	-9.17667
																			1.32004	-4.21545					-9.44023	-9.1932
																			-1.05049	-4.21545					-9.49042	-9.23023
																			-4.21545	-4.21545					-9.50187	-9.23264
																			1.44312	-4.21545					-9.50472	-9.23724
																			11.6	-4.21545					-9.51533	-9.25809
																			2.23195	-1.10654					-9.55026	-9.25953
																			-4.21545	-1.68997					-9.5525	-9.26525
																			-4.21545	1.20397					-9.57455	-9.33256
																			-1.77943	-4.21545					-9.59971	-9.34043
																			0.823426	1.0269					-9.62842	-9.35445
																			-1.72424	-1.68014					-9.62888	-9.357
																			0.943996	-4.21545					-9.64063	-9.40125
																			0.735142	-1.60178					-9.64401	-9.50384
																			-4.21545	1.56859					-9.66189	-9.53974
																			10.7575	0.117609					-9.6631	-9.56275
																			-4.21545	-4.21545					-9.69677	-9.60454
																			-1.46407	-4.21545					-9.69956	-9.66865
																			-4.21545	-1.44126					-9.70388	-9.67696
																			-0.62805	-4.21545					-9.71823	-9.68822
																			-4.21545	-4.21545					-9.74868	-9.69296
																			-4.21545	9.2696					-9.7557	-9.73217
																			-1.84623	-4.21545					-9.76232	-9.76202
																			-1.4687	4.77653					-9.77518	-9.77139
																			-4.21545	-4.21545					-9.78375	-9.79991
																			-4.21545	-4.21545					-9.79514	-9.82777
																			1.77959	5.96965					-9.80165	-9.8545
																			-4.21545	-4.21545					-9.80852	-9.8844
																			-4.21545	-4.21545					-9.80966	-9.89031
																			-4.21545	-4.21545					-9.81298	-9.90774
																			-4.21545	-4.21545					-9.81311	-9.93506
																			0.58102	-4.21545					-9.8164	-9.96545
																			-0.21598	-4.21545					-9.82502	-9.97286
																			0.726975	-4.21545					-9.83805	-9.97359
																			-1.93786	-4.21545					-9.85762	-9.9885
																			2.82518	-4.21545					-9.86499	-10.121
																			-4.21545	1.00895					-9.8745	-10.31
																			1.50091	1.5304					-9.90521	-10.4554
																			-4.21545	-4.21545					-9.91389	-10.5308
																			-4.21545	-1.34707					-9.93303	-10.5325
																			-4.21545	-4.21545					-9.93591	-10.5624
																			-4.21545	-4.21545					-9.95714	-10.5643
																			-0.88532	-4.21545					-9.95903	-10.5683
																			0.784836	-4.21545					-9.96532	-10.5938
																			-1.93572	-1.532					-9.98018	-10.6031
																			-1.96591	-4.21545					-9.99924	-10.6161
																			-2.06479	-4.21545					-10.0345	-10.6232
																			-2.11419	-4.21545					-10.0363	-10.6356
																			4.20444	-4.21545					-10.0407	-10.6556
																			-1.53124	-4.21545					-10.0653	-10.6907
																			-4.21545	-4.21545					-10.0993	-10.7445
																			0.306825	-4.21545					-10.1129	-10.822
																			-1.57334	-2.21199					-10.1275	-10.8255
																			-1.71031	-4.21545					-10.1811	-10.842
																			-4.21545	-4.21545					-10.2103	-10.8459
																			-4.21545	-0.7713					-10.235	-10.8947
																			-0.85495	-4.21545					-10.2496	-10.9933
																			-4.21545	-4.21545					-10.2568	-11.0011
																			-1.5308	-4.21545					-10.2618	-11.0083
																			-1.08583	-4.21545					-10.2903	-11.0255
																			-4.21545	-4.21545					-10.308	-11.0502
																			-4.21545	0.872659					-10.3112	-11.0721
																			3.00636	-4.21545					-10.3248	-11.0797
																			0.483193	-4.21545					-10.3333	-11.1032
																			-4.21545	-4.21545					-10.3431	-11.1203
																			-4.21545	-4.21545					-10.368	-11.1518
																			-4.21545	3.20487					-10.3719	-11.164
																			8.5976	-4.21545					-10.3834	-11.1693
																			-4.21545	-4.21545					-10.3887	-11.2109
																			-1.61398	-1.53616					-10.3932	-11.358
																			-2.05562	-4.21545					-10.3984	-11.4267
																			-4.21545	-4.21545					-10.4119	-11.4624
																			-0.86503	-4.21545					-10.4157	-11.4695
																			39.6847	-4.21545					-10.4226	-11.4913
																			-2.36726	-4.21545					-10.4332	-11.4944
																			0.714949	-4.21545					-10.4427	-11.5008
																			4.97609	-4.21545					-10.443	-11.5104
																			-0.24349	-4.21545					-10.4709	-11.5109
																			-1.63414	-2.40159					-10.4726	-11.513
																			5.40886	-4.21545					-10.4785	-11.5667
																			3.69407	-4.21545					-10.4819	-11.6088
																			-1.66102	-1.51351					-10.4821	-11.6707
																			-4.21545	-2.1854					-10.4877	-11.6893
																			-1.55708	0.548991					-10.5165	-11.7138
																			2.33502	2.39869					-10.5386	-11.7545
																			-1.38474	-0.89356					-10.5493	-11.7728
[truncated: 250 more rows]

## Sheet: Figure 7
Figure 7C							Figure 7F						Figure 7I
							HNF score					HNF score
HNF1A	Vehicle	Enzalutamide	Pelabresib	Enza+Pelabresib			Vehicle	-0.81479	2.68535	2.58538		Vehicle	9.60654	7.52651
	0.069456	0.095442	0.036753	0.027648			Enzalutamide	12.2177	12.6007	7.41188		Enzalutamide	6.25165	10.711
	0.064841	0.087755	0.037297	0.018379			Pelabresib	-6.11724	-3.29529	-5.10792		Pelabresib	-10.1207	-10.1216
	0.074536	0.109672	0.037479	0.042278			Enza+Pelabresib	-6.54702	-9.4094	-6.20934		Enza+Pelabresib	-9.86064	-3.9928
							AR score					AR score
MUC13	Vehicle	Enzalutamide	Pelabresib	Enza+Pelabresib			Vehicle	4.04298	17.0417	10.0131		Vehicle	6.52691	22.3882
	0.253373	0.4042	0.113595	0.142273			Enzalutamide	-9.13656	-14.4048	-23.6424		Enzalutamide	2.97975	0.540669
	0.170037	0.286399	0.075758	0.056729			Pelabresib	14.0116	12.3693	0.916757		Pelabresib	-1.94577	-10.4106
	0.302506	0.388569	0.079631	0.22214			Enza+Pelabresib	-1.2532	-6.59066	-3.36773		Enza+Pelabresib	-15.3385	-4.74075
TMPRSS2
	Vehicle	Enzalutamide	Pelabresib	Enza+Pelabresib
	1.85612	0.677237	2.13183	0.58375
	1.71999	0.73799	1.25127	0.459973
	1.08216	0.878968	0.949094	0.307165
KLK3
	Vehicle	Enzalutamide	Pelabresib	Enza+Pelabresib
	2.04776	0.048874	3.14106	0.260906
	1.70603	0.132563	0.915408	0.660758
	0.531338	0.41327	0.748137	0.077468

## Sheet: Figure S1
Figure S1D
HNF1A			MUC13			UGT2B4			MIA2			NR1H4
	Non Responders	Responders		Non Responders	Responders		Non Responders	Responders		Non Responders	Responders		0	0.189034
	0	0.275007		0.604071	1.47508		0	0.863938		0	0		0	0
	0.028569	0.137504		0	0		0.356144	0.124328		0	0.124328		2.13093	0
	0.847997	0.028569		3.26303	0		2.1375	1.87971		0	0		0.238787	0
	0.863938	0.028569		1.73985	0		0.731183	0.124328		1.85997	0		0	0
	0.070389	0.124328		0.084064	1.23266		0	0.124328		2.9855	0.056584		1.29278	0
	0.933573	0.15056		2.92979	0		1.96717	1.20163		0	0		2.20789	0.028569
	1.34483	0.014355		1.41684	0.084064		1.90689	0		0.773996	0			0
		0			0			0		1.46467	0			0
		0.014355			0.594549			0			0.014355			0
		0.028569			0			0			0.014355			1.18903
		1.10434			2.37851			0.863938			0			0
		0.084064			0			0.070389			1.76977			0
		0.214125			0			0.137504			0			0.028569
		0.15056			0			0			0.137504			0
		0.056584			0.014355			0.15056			0			0.014355
		0.111031			0.014355			0.536053			0			0
		0			0.028569			0			0			0.070389
		0.163499			0.097611			0			0			0.295614
					0.638296						0			0.658774
					1.00366

## Sheet: Figure S2
Figure S2A						Figure S2D
							GSE94013
22Rv1:AR_ABBV-075								DMSO	DMSO	JQ1	JQ1
DMSO	1 nM	10nM	100nM	1000nM			AR	12.2011	12.2129	12.3055	12.0771
0.0559118	0.0576575	0.0686126	0.0424169	0.0340414			HNF1A	8.89264	8.87378	5.21141	5.55965
0.0740087	0.0598863	0.0646585	0.0486064	0.0309493			HNF4G	8.89631	8.94718	6.67319	6.8299
0.0573806	0.0545942	0.06884	0.0544345	0.0330207
						Figure S2E
							GSE162564
								DMSO	DMSO	DMSO	JQ1	JQ1	JQ1
							AR	13.8778	13.6548	13.8831	14.1102	14.079	14.0495
							HNF1A	8.92904	9.19239	9.03945	5.90956	5.30768	5.8237
							HNF4G	9.76792	9.71792	9.56764	7.11711	7.40105	7.40273
						Figure S2F
							GSE130247	DMSO	DMSO	ABBV-075	ABBV-075
							AR	5.92139	6.26308	5.86354	5.88735
							HNF1A	2.99823	2.68457	0.651011	0.97672
							HNF4G	2.70182	2.61575	0.88724	1.05814

## Sheet: Figure S3
Figure S3A										Figure S3C
												GFP-DMSO_1	GFP-DMSO_2	GFP-ABBV-075_1	GFP-ABBV-075_2	HNF4G-DMSO_1	HNF4G-DMSO_2	HNF4G-ABBV-075_1	HNF4G-ABBV-075_2
											HNF1A	8.28378	8.27667	2.43484	3.18178	8.98351	8.27399	5.04564	6.62606
	GFP-DMSO		GFP-ABBV-075 (25 nM)		HNF4G-DMSO		HNF4G-ABBV-075 (25 nM)				CCN2	8.3958	8.35442	6.89346	6.86229	10.9958	10.6883	11.1022	11.0123
HNF4G	10.0787	9.89537	7.92155	7.97207	13.3249	13.519	15.3528	15.0541			CLRN3	5.68154	5.33618	1.0716	2.15718	7.83223	8.10767	6.58669	6.69933
AR	14.0703	14.1626	14.1581	14.1392	14.0665	14.2158	14.3197	14.1727			F5	6.49239	6.42384	4.3807	3.99956	8.99727	9.12081	7.36654	7.02989
											MUC13	11.0342	10.7902	8.21613	8.29274	11.3446	11.5252	10.0875	9.83589
											VIL1	11.6357	11.4939	9.20565	9.21404	12.1395	12.0572	11.424	11.4891
Figure S3D					Figure S3E													Figure S3F
	EGFP	HNF4G			HNF1A											HNF1A
	-0.54	-0.29			EV-DMSO	EV-JQ1-250nM	EV-ABBV-25nM	HNF4G-DMSO	HNF4G-JQ1-250nM	HNF4G-ABBV-25nM	HNF1A-DMSO	HNF1A-JQ1-250nM	HNF1A-ABBV-25nM				EV-DMSO	EV-JQ1-250nM	EV-ABBV-25nM	HNF4G-DMSO	HNF4G-JQ1-250nM	HNF4G-ABBV-25nM	HNF1A-DMSO	HNF1A-JQ1-250nM	HNF1A-ABBV-25nM
	-1.27	-0.15			1	0.102253	0.053788	3.55259	1.17962	0.605386	42.5384	49.4502	45.6221				1	0.218712	0.176335	1.29555	0.615984	0.54702	6.33976	11.0922	11.797
	-1.38	-0.13			1	0.094791	0.045285	2.78395	0.786312	0.496372	38.6207	42.8191	37.7966				1	0.359255	0.194043	1.79758	0.819403	0.666412	7.16122	9.07354	11.1218
	-0.96	0.34			1	0.057128	0.053798	2.0258	0.337399	0.328635	104.227	114.098	119.925				1	0.070941	0.079669	1.79074	0.594213	0.609327	83.0082	36.4789	46.0792
	-1.27	-0.31			HNF4G											HNF4G
	-1.22	-0.34			EV-DMSO	EV-JQ1-250nM	EV-ABBV-25nM	HNF4G-DMSO	HNF4G-JQ1-250nM	HNF4G-ABBV-25nM	HNF1A-DMSO	HNF1A-JQ1-250nM	HNF1A-ABBV-25nM				EV-DMSO	EV-JQ1-250nM	EV-ABBV-25nM	HNF4G-DMSO	HNF4G-JQ1-250nM	HNF4G-ABBV-25nM	HNF1A-DMSO	HNF1A-JQ1-250nM	HNF1A-ABBV-25nM
	-1.1	-0.33			1	0.414922	0.321731	83.027	121.488	136.587	1.90265	1.31976	1.08327				1	0.511859	0.499157	28.9137	46.1732	36.8111	0.905244	0.812558	1.06292
	-0.82	-0.18			1	0.360454	0.328018	60.2424	86.803	102.248	2.28871	1.33158	1.27422				1	0.594432	0.404012	36.2392	41.2554	37.7258	0.708547	0.533714	0.923597
	-1.46	0.25			1	0.173949	0.155275	56.64	79.7555	88.0556	1.1874	0.367558	0.414187				1	0.303011	0.334056	44.9002	45.9624	42.9947	1.72174	0.648739	0.776026
	-1.81	0.08			UGT2B15											UGT2B15
	-1.67	-0.09			EV-DMSO	EV-JQ1-250nM	EV-ABBV-25nM	HNF4G-DMSO	HNF4G-JQ1-250nM	HNF4G-ABBV-25nM	HNF1A-DMSO	HNF1A-JQ1-250nM	HNF1A-ABBV-25nM				EV-DMSO	EV-JQ1-250nM	EV-ABBV-25nM	HNF4G-DMSO	HNF4G-JQ1-250nM	HNF4G-ABBV-25nM	HNF1A-DMSO	HNF1A-JQ1-250nM	HNF1A-ABBV-25nM
	-1.67	-0.29			1	0.511675	0.531953	7.53642	5.26925	4.26822	8.40817	7.80602	6.68765				1	0.331917	0.248725	1.07122	0.395991	0.326667	4.35351	6.37933	6.93992
	-0.73	0.86			1	0.522676	0.587091	6.2083	3.83684	3.20739	10.7092	8.27939	8.34409				1	0.368398	0.203398	1.30205	0.356656	0.30031	5.70184	7.31065	8.09706
	-0.97	-0.51			1	0.202378	0.174145	8.01307	3.91481	3.92991	4.23946	6.07841	5.95707				1	0.084144	0.126195	2.14824	0.567525	0.612559	10.5223	11.4907	12.7006
	-1.11	0.04			SGK2											SGK2
	-0.21	0.13			EV-DMSO	EV-JQ1-250nM	EV-ABBV-25nM	HNF4G-DMSO	HNF4G-JQ1-250nM	HNF4G-ABBV-25nM	HNF1A-DMSO	HNF1A-JQ1-250nM	HNF1A-ABBV-25nM				EV-DMSO	EV-JQ1-250nM	EV-ABBV-25nM	HNF4G-DMSO	HNF4G-JQ1-250nM	HNF4G-ABBV-25nM	HNF1A-DMSO	HNF1A-JQ1-250nM	HNF1A-ABBV-25nM
	-1.93	-0.26			1	0.402485	0.368262	2.87434	2.52513	1.87971	2.75834	1.68335	1.39757				1	0.167185	0.147941	1.11243	0.347928	0.27282	6.52197	1.87716	1.78361
	-1.5	-0.11			1	0.156135	0.268635	2.86533	1.50598	1.40182	3.08066	1.52982	1.59735				1	0.205792	0.144029	1.26801	0.357092	0.226815	11.1186	3.49569	3.3416
	-0.9	0.09			1	0.207976	0.154003	1.89465	1.18392	1.19295	1.2908	0.299991	0.351826				1	0.028719	0.032794	3.89904	0.675596	1.07696	12.8383	2.13131	3.28241
	-1.47	-0.39			AKR1C3											APOH
	-1.25	0.46			EV-DMSO	EV-JQ1-250nM	EV-ABBV-25nM	HNF4G-DMSO	HNF4G-JQ1-250nM	HNF4G-ABBV-25nM	HNF1A-DMSO	HNF1A-JQ1-250nM	HNF1A-ABBV-25nM				EV-DMSO	EV-JQ1-250nM	EV-ABBV-25nM	HNF4G-DMSO	HNF4G-JQ1-250nM	HNF4G-ABBV-25nM	HNF1A-DMSO	HNF1A-JQ1-250nM	HNF1A-ABBV-25nM
	-1.02	-0.27			1	0.477602	0.462644	2.3226	2.20239	1.44926	5.11173	2.99915	2.66814				1	0.584273	0.5608	2.36519	1.22172	0.944875	51.656	39.338	45.6453
	-0.82	-0.1			1	0.426655	0.492192	2.1	1.8	1.44926	5.68475	3.72173	3.79869				1	0.737464	0.522718	2.27827	1.07034	1.06215	43.9591	32.8987	37.5611
	-0.87	0.16			1	0.210221	0.202287	1.82373	0.894367	0.982279	1.88342	0.452004	0.458334				1	0.162431	0.203431	22.503	4.61656	3.67558	131.731	40.0343	51.3047
	-1.71	-0.42			APOH
	-0.75	0.01			EV-DMSO	EV-JQ1-250nM	EV-ABBV-25nM	HNF4G-DMSO	HNF4G-JQ1-250nM	HNF4G-ABBV-25nM	HNF1A-DMSO	HNF1A-JQ1-250nM	HNF1A-ABBV-25nM			CLRN3
	-1.29	0.23			1	0.414128	0.44026	21.6558	7.87536	7.04178	40.7376	20.6232	20.4977				EV-DMSO	EV-JQ1-250nM	EV-ABBV-25nM	HNF4G-DMSO	HNF4G-JQ1-250nM	HNF4G-ABBV-25nM	HNF1A-DMSO	HNF1A-JQ1-250nM	HNF1A-ABBV-25nM
	-1.33	0.16			1	0.192689	0.520223	15.7055	4.95491	4.37056	97.5446	46.014	43.0522				1	0.394912	0.338897	1.53117	0.958304	0.948798	1.2431	0.425131	0.500699
	-0.13	-0.39			1	0.28606	0.244092	23.8726	5.54614	6.21265	31.8598	9.15725	8.63375				1	0.493885	0.341062	1.68295	1.12228	0.895566	0.745767	0.292451	0.468737
	-0.97	-0.25			ANG												1	0.199639	0.233823	6.15718	2.75472	2.72953	1.35121	0.254595	0.336428
	-1.27	0.35			EV-DMSO	EV-JQ1-250nM	EV-ABBV-25nM	HNF4G-DMSO	HNF4G-JQ1-250nM	HNF4G-ABBV-25nM	HNF1A-DMSO	HNF1A-JQ1-250nM	HNF1A-ABBV-25nM
	-1.44	-0.46			1	0.751165	0.780036	1.27493	1.53165	1.35537	0.695553	0.481044	0.455955
	-1.72	-0.53			1	0.370688	0.899072	1.12936	1.14806	0.934338	0.914317	0.664155	0.548349
	-1.43	-0.03			1	0.51989	0.459839	1.52472	1.08601	1.16819	0.703801	0.263607	0.226415
	-1.41	-0.3			CLRN3
	-1.12	-0.33			EV-DMSO	EV-JQ1-250nM	EV-ABBV-25nM	HNF4G-DMSO	HNF4G-JQ1-250nM	HNF4G-ABBV-25nM	HNF1A-DMSO	HNF1A-JQ1-250nM	HNF1A-ABBV-25nM
	-1.17	-0.4			1	0.179226	0.103904	16.9729	8.80336	8.26216	2.75833	0.424583	0.462909
	-1.19	-0.28			1	0.159946	0.133859	15.1907	7.0948	6.15082	3.04844	0.389536	0.33655
	-1.25	-0.03			1	0.06571	0.051718	13.674	2.43433	3.05246	0.945356	0.008435	0.034795
	-0.67	0.16			MUC13
	-0.57	-0.19			EV-DMSO	EV-JQ1-250nM	EV-ABBV-25nM	HNF4G-DMSO	HNF4G-JQ1-250nM	HNF4G-ABBV-25nM	HNF1A-DMSO	HNF1A-JQ1-250nM	HNF1A-ABBV-25nM
	-1.25	-0.26			1	0.348431	0.330465	1.54949	0.840689	0.584493	0.761734	0.321948	0.281424
	-1.05	-0.17			1	0.338044	0.333042	1.22549	0.522601	0.506519	0.813506	0.353968	0.392988
	-0.76	-0.07			1	0.220514	0.20144	2.33269	0.681826	0.788691	0.802887	0.130156	0.072261
	-0.54	-0.03
	-1.1	-0.05			METTL7B
	-1.19	0.07			EV-DMSO	EV-JQ1-250nM	EV-ABBV-25nM	HNF4G-DMSO	HNF4G-JQ1-250nM	HNF4G-ABBV-25nM	HNF1A-DMSO	HNF1A-JQ1-250nM	HNF1A-ABBV-25nM
	-1.26	0.19			1	0.374308	0.313746	2.05131	1.69265	1.28744	0.664296	0.326398	0.267464
	-1.29	-0.18			1	0.149204	0.291729	1.61608	1.04011	0.871711	0.859786	0.363842	0.377923
	-1	0.03			1	0.22849	0.211416	1.90925	0.744663	0.76263	0.963035	0.146457	0.122047
	-1.12	-0.16
	-1.03	-0.12
	-1.19	-0.42
	-1.21	0.23
	-1.54	-0.04
	-1.12	-0.23
	-0.03	0.09
	-0.88	0.53
	-1.04	-0.15
	-1.43	-0.26
	-0.92	0.1
	-0.65	-0.06
	-0.83	-0.31
	-2.09	-0.32
	-0.97	0.14
	-1.06	-0.66
	-1.53	0.05
	-1.38	0.03
	-1.21	0.03
	-0.81	0.37
	-2.07	-0.16
	-1	-0.07
	-1.07	-0.1
	-1.26	-0.62
	-1.01	-0.16
	-1.54	-0.07
	-0.9	0.14
	-1.13	0
	-0.89	-0.4
	-1.08	0.25
	-0.97	-0.07
	-1.23	0.4
	-1.65	-0.34
	-1.08	-0.22
	-0.19	0.22
	-1.01	0.02
	-0.83	-0.27
	-1.32	-0.26
	-1.01	-0.54
	-1.55	-0.14
	-0.94	-0.02
	-1.79	0.09
	-1.24	-0.29
	-1.33	0.15
	-0.95	0.04
	-1.35	0.21
	-1.53	-0.18
	-1.13	0.15
	-1.27	-0.15
	-0.55	0.14
	-1.41	0.17
	-1.14	-0.27
	-1.72	-0.6
	-1.78	0.32
	-1.38	0.15
	-0.75	-0.11
	-1.07	-0.19
	-1.86	-0.55
	-1.14	-0.35
	-1.59	0.07
	-1.33	-0.24
	-1.57	0.03
	-1.63	-0.16
	-0.96	0.4
	-1.19	0.02
	-1.35	-0.46
	-1.3	-0.14
	-1.09	0.14
	-1.07	0.18
	-1.6	-0.37
	-1.32	-0.3
	-1	-0.09
	-1.03	-0.18
	-1.64	0.3
	-0.83	-0.33
	-1	-0.18
	-1.19	0.28
	-1.05	-0.02
	-1.36	0.03
	-0.75	-0.2
	-0.92	0.1
	-2.1	-0.52
	-1.36	0.11
	-1.08	-0.52
	-1.5	-0.18
	-1.24	-0.15
	-0.78	0.15
	-0.99	-0.28
	-0.9	-0.16
	-1.21	-0.21
	-1.32	0.1
	-1.02	-0.03
	-0.75	-0.15
	-1.28	-0.26
	-1.15	-0.19
	-1.19	-0.04
	-1.61	0.1
	-1.44	-0.22
	-1	0.05
	-1.27	0.17
	-1.03	-0.17
	-1.87	-0.47
	-0.86	-0.35
	-1.18	-0.25
	-1.38	-0.22
	-1.28	-0.32
	-1.06	-0.01
	-1.6	-0.33
	-0.68	-0.36
	-1.7	-0.49
	-1.26	-0.18
	-1.22	-0.11
	-0.76	0.14
	-1.33	-0.09
	-1.58	-0.28
	-1.51	0.08
	-1.2	-0.16
	-1.49	-0.27
	-1.13	0.18
	-1.2	-0.24
	-1.33	-0.13
	-1.06	0.21
	-1.23	-0.15
	-1.8	-0.3
	-1.18	0.28
	0	0.06
	-1.66	-0.34
	-1.79	-0.21
	-1.61	-0.39
	-1.16	0.07
	-1.89	-0.2
	-1.38	0.12
	-0.63	0.11
	-1.65	-0.4
	-1.26	0.26
	-0.87	0.13
	-1.12	0.07
	-1.43	-0.2
	-0.95	-0.25
	-1.24	0.31
	-0.92	-0.04
	-0.81	-0.1
	-0.83	-0.39
	-1.43	-0.12
	-1.24	0.06
	-1.25	0.03
	-0.92	0.18
	-1.92	-0.51
	-0.62	0.28
	-0.98	-0.17
	-0.94	-0.03
	-0.85	-0.16
	-1.01	-0.13
	-0.82	0.25
	-1.32	0
	-0.97	-0.06
	-0.59	0.06
	-0.51	-0.17
	-1.23	0.13
	-1.15	-0.19
	-1.31	-0.07
	-0.8	-0.12
	-1.21	-0.16
	-0.59	0.12
	-1.15	0.25
	-1.36	0.22
	-1.02	0.64
	-0.77	-0.32
	-0.98	0.64
	-1.12	-0.17
	-0.76	-0.09
	-0.98	0.05
	-0.95	0.09
	-0.39	-0.1
	-1.2	-0.23
	-0.86	-0.06
	-0.71	-0.12
	-0.93	-0.34
	-0.94	0
	-0.74	-0.18
	-1.13	-0.42
	-0.81	0.3
	-0.97	-0.12
	-1.27	-0.53
	-0.96	0
	-1.08	0.44
	-1.24	-0.12
	-1.89	-0.3
	-1.32	0.29
	-1.04	-0.09
	-1.53	-0.14
	-1.33	-0.37
	-1.29	0.1
	-0.79	0.04
	-1.46	-0.4
	-1.13	0.22
	-1.37	0.32
	-0.88	0.19
	-0.76	0.06
	-1.61	0.39
	-1.08	-0.26
	-0.51	-0.11
	-0.93	-0.02
	-1.25	0.07
	-0.96	-0.32
	-1	0.11
	-1.12	-0.17
	-1.44	0.04
	-0.79	0.21
	-1.12	-0.08
	-0.97	0.14
	-1.06	-0.21
	-1.79	-0.08
	-0.9	0.03
	-1.23	-0.27
	-1.45	0.3
	-0.86	0.54
	-1.03	0.13
	-0.93	-0.04
	-1.41	-0.29
	-0.8	0.13
	-1.13	-0.35
	-1.39	-0.03
	-1.13	-0.31
	-1.26	-0.44
	-1.52	-0.01
	-1.07	-0.08
	-1.31	0.35
	-1.52	-0.09
	-0.39	0.26
	-0.58	0.25
	-1.55	-0.33
	-1.03	-0.23
	-2.14	-0.17
	-1.11	-0.26
	-1.2	0.11
	-1.57	-0.18
	-1.4	-0.13
	-1.15	0.1
	-1.07	-0.12
	-0.99	0.38
	-1.37	-0.24
	-2.17	0.01
	-1.56	0.29
	-1.84	0.06
	-1.33	0.53
	-1.35	-0.29
	-1.54	-0.17
	-2.03	-0.44
	-1.37	0.01
	-1.63	0.04
	-1.12	0.36
	-1.61	0.37
	-1.7	0.32
	-0.63	-0.2
	-0.98	-0.09
	-1.08	0.06
	-0.51	0.16
	-1.7	-0.35
	-1.07	-0.15
	-0.6	0.32
	-0.86	0.19
	-1.55	-0.24
	-1.74	-0.27
	-1.67	-0.04
	-0.16	-0.72
	-1.29	-0.06
	-1.5	-0.01
	-1.16	0.66
	-2.04	0.18
	-1.23	-0.28
	-1.14	-0.2
	-1.02	-0.06
	-1.66	-0.27
	-1.18	-0.1
	-0.98	-0.12
	-1.87	0.42
	-1.85	-0.36
	-1.12	-0.09
	-1.26	-0.35
	-1.51	-0.03
	-1.17	0.2
	-1.33	-0.09
	-1.27	-0.08
	-1.33	0.03
	-1.12	0.1
	-0.35	-0.51
	-0.86	0.25
	-1.3	0.1
	-1.14	0.69
	-1.1	-0.26
	-1.53	0.56
	-1.07	-0.16
	-1.29	-0.1
	-1.51	-0.14
	-1.07	-0.16
	-1.23	0.38
	-1.43	-0.46
	-0.94	0.13
	-1.31	-0.04
	-1.67	-0.02
	-1.45	-0.37
	-1.12	0.17
	-1.17	0.1
	-0.88	0.02
	-1.12	0.66
	-1.45	-0.14
	-1.07	-0.12
	-0.72	-0.11
	0.56	-0.26
	-1.35	-0.26
	-1.36	-0.02
	-1.52	-0.03
	-1.09	-0.26
	-1.1	-0.24
	-1.11	-0.21
	-0.97	-0.03
	-1.17	-0.19
	-1.03	-0.26
	-1.33	0.06
	-1.34	-0.25
	-0.88	0.36
	-0.78	-0.3
	-1.09	-0.08
	-1.35	-0.23
	-1.29	0.37
	-0.63	-0.28
	-1.77	-0.15
	-1.33	-0.23
	-1.54	0.35
	-1.62	0.06
	-1.16	0.32
	-1.18	-0.2
	-0.81	-0.08
	-1.05	-0.25
	-1.17	-0.49
	-1.7	0
	-1.43	-0.17
	-1.48	-0.33
	-1.32	-0.48
	-1	-0.25
	-0.73	0.03
	-1.31	0.06
	-0.96	0.09
	-0.63	-0.35
	-0.41	0.12
	-1.31	-0.11
	-1.24	-0.53
	-0.69	0.17
	-1.37	-0.16
	-1.56	-0.09
	-1.67	-0.19
	-1.06	0.04
	-0.45	-0.41
	-0.99	-0.04
	-1.01	-0.1
	-1.16	0.1
	-1.14	0.26
	-1.11	-0.05
	-1.48	-0.3
	-0.44	0.32
	-0.41	-0.45
	-1.15	-0.3
	-1.26	-0.47
	-1.38	-0.32
	-1.53	0.27
	-1.44	-0.04
	-1.18	-0.3
	-1.44	-0.07
	-0.69	0.12
	-1.47	-0.26
	-1.31	0.41
	-1.31	-0.12
	-0.59	0.06
	-2	-1.08
	-0.84	0.17
	-1.14	-0.01
	-1.08	-0.03
	-1.44	0.04
	-0.89	-0.08
	-0.63	0.62
	-1.46	-0.39
	-1.52	0.17
	-1.43	-0.25
	-0.97	-0.39
	-0.98	0.2
	-1.75	0.11
	-0.91	-0.13
	-1.19	-0.3
	-1.69	-0.25
	-1.01	-1.04
	-1.27	-0.28
	-1.2	0.01
	-1.08	-0.11
	-1.07	-0.11
	-1.39	-0.33
	-0.92	-0.14
	-1.83	-0.43
	-0.86	-0.07
	-0.9	-0.18
	-1.19	-0.14
	-1.08	-0.18
	-0.73	0.5
	-1.81	-0.05
	-1.32	-0.26
	-1.71	-0.19
	-1.48	-0.2
	-1.42	0.04
	-1	-0.02
	-1.45	-0.05
	-1.56	-0.34
	-2.4	-0.64
	-1.32	-0.03
	-1.55	-0.47
	-1.22	-0.33
	-0.77	-0.09
	-2.11	-0.49
	-1.45	-0.31
	-0.48	0.64
	-1.16	-0.36
	-1.69	0.02
	-1.35	0.3
	-1.77	0.02
	-0.91	0.41
	-1.14	-0.11
	-1.33	-0.21
	-1.18	-0.03
	-1.23	-0.2
	-1.26	-0.26
	-0.9	-0.13
	-1.21	-0.05
	-1.82	-0.25
	-1.83	-0.19
	-1.29	-0.23
	-1.65	-0.34
	-0.69	0.04
	-0.92	-0.14
	-1.31	0.11
	-0.51	-0.07
	-1.7	-1.05
	-0.84	0.55
	-0.05	0.26
	-0.36	-0.34
	-1.33	-0.2
	-1.41	-0.07
	0.81	-0.82
	-1.39	-0.16
	-1.3	0.05
	-1.49	-0.08
	-1.66	-0.09
	-1.05	0.2
	-1	0.1
	-0.74	0.24
	-0.83	-0.1
	-1.46	0.01
	-1.21	-0.14
	-0.92	0.32
	-1.06	-0.24
	-1.27	-0.09
	-1.49	0.26
	-1.32	0.14
	-1.43	-0.09
	-1.99	-0.81
	-1.82	-0.17
	-1.28	-0.54
	-0.4	-0.69
	-1.27	-0.21
	-1.81	-0.25
	-1.05	-0.33
	-1.44	0
	-1.29	-0.03
	-1.78	0.17
	-1.4	-0.12
	-1.92	-0.48
	-1.73	-0.02
	-0.86	0.51
	-0.87	-0.14
	-1.29	0.18
	-1.19	0.07
	-1.72	-0.09
	-0.92	-0.09
	-1.41	-0.24
	-1.12	-0.09
	-1.12	0.03
	-1.47	-0.19
	-1.66	-0.4
	-1.19	0.11
	-0.99	-0.46
	-1.13	-0.15
	-1	0.2
	-1.01	-0.05
	-1.2	-0.39
	-1.56	0.18
	-0.97	-0.05
	-1.43	-0.52
	-1.32	-0.08
	-1.89	-0.05
	-1.11	-0.38
	-0.83	0.41
	-1.33	-0.26
	-1.76	-0.03
	-1.02	-0.16
	-1.4	0.25
	-1.33	-0.32
	-1.46	-0.07
	-1.5	0.14
	-0.75	0.36
	-1.05	-0.01
	-1.23	0.08
	-1.59	-0.17
	-1.29	0.04
	-1.1	0.36
	-2.1	-0.34
	-0.19	0.14
	-1.07	-0.16
	-1.49	-0.03
	-1.73	-0.28
	-1.63	0.09
	-1.8	-0.2
	-1.99	0.32
	-1.43	0.21
	-1.71	-0.05
	-1.23	-0.24
	-2.05	-0.57
	-1.54	-0.02
	-1.46	0.36
	-0.98	-0.38
	-1.47	-0.55
	-2.03	0.22
	-1.63	-0.18
	-1.86	-0.23
	-1.47	0.03
	-1.2	-0.03
	-1.86	-0.53
	-0.95	0.04
	-1.1	0.43
	-1.23	-0.26
	-1.82	0.21
	-1.64	-0.03
	-1.61	0.05

[truncated: 2 more sheets: Figure S5, Figure S7]
